# Supplementary material for: Receptor Activity-modifying Proteins 2 and 3 Generate Adrenomedullin Receptor Subtypes with Distinct Molecular Properties
Source: J Biol Chem. 2016 Mar 24;291(22):11657–75. doi: 10.1074/jbc.M115.688218 (PMC4882435; doi:10.1074/jbc.M115.688218)
Supplement: Supplemental Data [file supp_M115.688218_AM2_JBC_Watkins_2015.pdb]

HEADER AM2 receptor model
REMARK This model contains 4 chains: CLR, Adrenomedullin peptide,
REMARK RAMP3 and the Gs C-terminal peptide
REMARK: Please site Watkins et al., J. Biol Chem, 2016.
CRYST1    0.000    0.000    0.000  90.00  90.00  90.00 P 1           1
ATOM      1  N   ILE A  32      28.740  -8.285  20.106  0.10  9.35            
ATOM      2  CA  ILE A  32      28.773  -8.648  18.683  0.10  9.35            
ATOM      3  C   ILE A  32      27.412  -8.247  18.086  0.10  9.35            
ATOM      4  O   ILE A  32      26.464  -8.038  18.845  0.10  9.35            
ATOM      5  CB  ILE A  32      29.129 -10.158  18.515  0.10  9.35            
ATOM      6  CG1 ILE A  32      30.329 -10.613  19.387  0.10  9.35            
ATOM      7  CG2 ILE A  32      29.362 -10.582  17.049  0.10  9.35            
ATOM      8  CD1 ILE A  32      31.651  -9.876  19.110  0.10  9.35            
ATOM      9  N   GLN A  33      27.313  -8.118  16.759  0.10  7.20            
ATOM     10  CA  GLN A  33      26.104  -7.793  16.003  0.10  7.20            
ATOM     11  C   GLN A  33      25.997  -8.729  14.787  0.10  7.20            
ATOM     12  O   GLN A  33      26.924  -9.491  14.506  0.10  7.20            
ATOM     13  CB  GLN A  33      26.067  -6.292  15.645  0.10  7.20            
ATOM     14  CG  GLN A  33      25.852  -5.361  16.859  0.10  7.20            
ATOM     15  CD  GLN A  33      25.753  -3.884  16.472  0.10  7.20            
ATOM     16  OE1 GLN A  33      25.726  -3.532  15.298  0.10  7.20            
ATOM     17  NE2 GLN A  33      25.706  -2.995  17.453  0.10  7.20            
ATOM     18  N   LEU A  34      24.851  -8.699  14.100  0.10  4.70            
ATOM     19  CA  LEU A  34      24.498  -9.585  12.991  0.10  4.70            
ATOM     20  C   LEU A  34      25.065  -9.090  11.645  0.10  4.70            
ATOM     21  O   LEU A  34      25.716  -8.047  11.562  0.10  4.70            
ATOM     22  CB  LEU A  34      22.949  -9.591  12.870  0.10  4.70            
ATOM     23  CG  LEU A  34      22.192 -10.080  14.117  0.10  4.70            
ATOM     24  CD1 LEU A  34      20.679  -9.968  13.900  0.10  4.70            
ATOM     25  CD2 LEU A  34      22.559 -11.514  14.494  0.10  4.70            
ATOM     26  N   GLY A  35      24.722  -9.820  10.579  0.10  1.78            
ATOM     27  CA  GLY A  35      24.857  -9.416   9.187  0.10  1.78            
ATOM     28  C   GLY A  35      23.478  -8.947   8.715  0.10  1.78            
ATOM     29  O   GLY A  35      22.455  -9.346   9.279  0.10  1.78            
ATOM     30  N   VAL A  36      23.457  -8.033   7.744  0.10  3.84            
ATOM     31  CA  VAL A  36      22.327  -7.188   7.363  0.10  3.84            
ATOM     32  C   VAL A  36      21.085  -7.996   6.930  0.10  3.84            
ATOM     33  O   VAL A  36      19.972  -7.648   7.323  0.10  3.84            
ATOM     34  CB  VAL A  36      22.798  -6.181   6.282  0.10  3.84            
ATOM     35  CG1 VAL A  36      21.697  -5.188   5.860  0.10  3.84            
ATOM     36  CG2 VAL A  36      24.046  -5.389   6.725  0.10  3.84            
ATOM     37  N   THR A  37      21.273  -9.092   6.187  0.10 11.82            
ATOM     38  CA  THR A  37      20.236 -10.057   5.806  0.10 11.82            
ATOM     39  C   THR A  37      19.505 -10.648   7.022  0.10 11.82            
ATOM     40  O   THR A  37      18.296 -10.467   7.174  0.10 11.82            
ATOM     41  CB  THR A  37      20.867 -11.170   4.942  0.10 11.82            
ATOM     42  OG1 THR A  37      22.059 -11.666   5.536  0.10 11.82            
ATOM     43  CG2 THR A  37      21.165 -10.705   3.523  0.10 11.82            
ATOM     44  N   ARG A  38      20.247 -11.314   7.915  0.10 12.23            
ATOM     45  CA  ARG A  38      19.725 -11.897   9.147  0.10 12.23            
ATOM     46  C   ARG A  38      19.222 -10.827  10.121  0.10 12.23            
ATOM     47  O   ARG A  38      18.244 -11.091  10.802  0.10 12.23            
ATOM     48  CB  ARG A  38      20.764 -12.819   9.809  0.10 12.23            
ATOM     49  CG  ARG A  38      20.965 -14.138   9.030  0.10 12.23            
ATOM     50  CD  ARG A  38      20.193 -15.361   9.574  0.10 12.23            
ATOM     51  NE  ARG A  38      18.731 -15.167   9.703  0.10 12.23            
ATOM     52  CZ  ARG A  38      18.021 -15.224  10.845  0.10 12.23            
ATOM     53  NH1 ARG A  38      18.601 -15.258  12.040  0.10 12.23            
ATOM     54  NH2 ARG A  38      16.689 -15.253  10.797  0.10 12.23            
ATOM     55  N   ASN A  39      19.771  -9.605  10.128  0.10  5.22            
ATOM     56  CA  ASN A  39      19.226  -8.465  10.881  0.10  5.22            
ATOM     57  C   ASN A  39      17.816  -8.086  10.385  0.10  5.22            
ATOM     58  O   ASN A  39      16.926  -7.796  11.189  0.10  5.22            
ATOM     59  CB  ASN A  39      20.184  -7.258  10.762  0.10  5.22            
ATOM     60  CG  ASN A  39      19.887  -6.167  11.792  0.10  5.22            
ATOM     61  OD1 ASN A  39      20.052  -6.380  12.986  0.10  5.22            
ATOM     62  ND2 ASN A  39      19.435  -4.995  11.356  0.10  5.22            
ATOM     63  N   LYS A  40      17.597  -8.141   9.065  0.10 11.50            
ATOM     64  CA  LYS A  40      16.307  -7.930   8.418  0.10 11.50            
ATOM     65  C   LYS A  40      15.325  -9.070   8.751  0.10 11.50            
ATOM     66  O   LYS A  40      14.204  -8.796   9.178  0.10 11.50            
ATOM     67  CB  LYS A  40      16.511  -7.786   6.888  0.10 11.50            
ATOM     68  CG  LYS A  40      15.738  -6.594   6.302  0.10 11.50            
ATOM     69  CD  LYS A  40      16.389  -5.239   6.617  0.10 11.50            
ATOM     70  CE  LYS A  40      15.364  -4.104   6.545  0.10 11.50            
ATOM     71  NZ  LYS A  40      15.978  -2.782   6.706  0.10 11.50            
ATOM     72  N   ILE A  41      15.761 -10.335   8.640  0.10  5.51            
ATOM     73  CA  ILE A  41      14.934 -11.505   8.956  0.10  5.51            
ATOM     74  C   ILE A  41      14.637 -11.554  10.472  0.10  5.51            
ATOM     75  O   ILE A  41      13.495 -11.796  10.850  0.10  5.51            
ATOM     76  CB  ILE A  41      15.604 -12.836   8.487  0.10  5.51            
ATOM     77  CG1 ILE A  41      15.992 -12.838   6.990  0.10  5.51            
ATOM     78  CG2 ILE A  41      14.675 -14.049   8.736  0.10  5.51            
ATOM     79  CD1 ILE A  41      17.111 -13.830   6.639  0.10  5.51            
ATOM     80  N   MET A  42      15.629 -11.293  11.343  0.10  5.64            
ATOM     81  CA  MET A  42      15.501 -11.335  12.803  0.10  5.64            
ATOM     82  C   MET A  42      14.501 -10.299  13.330  0.10  5.64            
ATOM     83  O   MET A  42      13.819 -10.570  14.317  0.10  5.64            
ATOM     84  CB  MET A  42      16.854 -11.122  13.529  0.10  5.64            
ATOM     85  CG  MET A  42      17.750 -12.371  13.649  0.10  5.64            
ATOM     86  SD  MET A  42      17.025 -13.867  14.382  0.10  5.64            
ATOM     87  CE  MET A  42      16.148 -13.200  15.815  0.10  5.64            
ATOM     88  N   THR A  43      14.382  -9.146  12.657  0.10 10.25            
ATOM     89  CA  THR A  43      13.385  -8.115  12.946  0.10 10.25            
ATOM     90  C   THR A  43      11.962  -8.681  12.749  0.10 10.25            
ATOM     91  O   THR A  43      11.136  -8.598  13.658  0.10 10.25            
ATOM     92  CB  THR A  43      13.660  -6.885  12.041  0.10 10.25            
ATOM     93  OG1 THR A  43      14.897  -6.289  12.403  0.10 10.25            
ATOM     94  CG2 THR A  43      12.617  -5.767  12.151  0.10 10.25            
ATOM     95  N   ALA A  44      11.707  -9.318  11.596  0.10  3.31            
ATOM     96  CA  ALA A  44      10.417  -9.907  11.248  0.10  3.31            
ATOM     97  C   ALA A  44      10.135 -11.182  12.064  0.10  3.31            
ATOM     98  O   ALA A  44       8.993 -11.422  12.451  0.10  3.31            
ATOM     99  CB  ALA A  44      10.435 -10.257   9.754  0.10  3.31            
ATOM    100  N   GLN A  45      11.178 -11.970  12.364  0.10  5.70            
ATOM    101  CA  GLN A  45      11.146 -13.175  13.195  0.10  5.70            
ATOM    102  C   GLN A  45      10.699 -12.821  14.622  0.10  5.70            
ATOM    103  O   GLN A  45       9.711 -13.371  15.106  0.10  5.70            
ATOM    104  CB  GLN A  45      12.546 -13.829  13.177  0.10  5.70            
ATOM    105  CG  GLN A  45      12.648 -15.196  13.875  0.10  5.70            
ATOM    106  CD  GLN A  45      14.027 -15.841  13.721  0.10  5.70            
ATOM    107  OE1 GLN A  45      14.672 -15.750  12.674  0.10  5.70            
ATOM    108  NE2 GLN A  45      14.499 -16.490  14.778  0.10  5.70            
ATOM    109  N   TYR A  46      11.376 -11.838  15.242  0.10  7.74            
ATOM    110  CA  TYR A  46      11.020 -11.216  16.519  0.10  7.74            
ATOM    111  C   TYR A  46       9.563 -10.732  16.500  0.10  7.74            
ATOM    112  O   TYR A  46       8.765 -11.158  17.330  0.10  7.74            
ATOM    113  CB  TYR A  46      12.024 -10.076  16.852  0.10  7.74            
ATOM    114  CG  TYR A  46      11.644  -9.145  17.997  0.10  7.74            
ATOM    115  CD1 TYR A  46      12.067  -9.399  19.319  0.10  7.74            
ATOM    116  CD2 TYR A  46      10.837  -8.015  17.735  0.10  7.74            
ATOM    117  CE1 TYR A  46      11.650  -8.552  20.366  0.10  7.74            
ATOM    118  CE2 TYR A  46      10.396  -7.195  18.787  0.10  7.74            
ATOM    119  CZ  TYR A  46      10.792  -7.467  20.108  0.10  7.74            
ATOM    120  OH  TYR A  46      10.336  -6.691  21.131  0.10  7.74            
ATOM    121  N   GLU A  47       9.212  -9.887  15.520  0.10  5.50            
ATOM    122  CA  GLU A  47       7.900  -9.264  15.372  0.10  5.50            
ATOM    123  C   GLU A  47       6.770 -10.299  15.231  0.10  5.50            
ATOM    124  O   GLU A  47       5.726 -10.168  15.870  0.10  5.50            
ATOM    125  CB  GLU A  47       7.966  -8.300  14.174  0.10  5.50            
ATOM    126  CG  GLU A  47       6.698  -7.468  13.914  0.10  5.50            
ATOM    127  CD  GLU A  47       6.951  -6.409  12.850  0.10  5.50            
ATOM    128  OE1 GLU A  47       6.671  -5.229  13.129  0.10  5.50            
ATOM    129  OE2 GLU A  47       7.453  -6.785  11.772  0.10  5.50            
ATOM    130  N   CYS A  48       6.998 -11.361  14.449  0.10  4.20            
ATOM    131  CA  CYS A  48       6.033 -12.432  14.246  0.10  4.20            
ATOM    132  C   CYS A  48       5.885 -13.297  15.504  0.10  4.20            
ATOM    133  O   CYS A  48       4.760 -13.529  15.939  0.10  4.20            
ATOM    134  CB  CYS A  48       6.443 -13.315  13.060  0.10  4.20            
ATOM    135  SG  CYS A  48       5.121 -14.434  12.511  0.10  4.20            
ATOM    136  N   TYR A  49       6.987 -13.728  16.137  0.10  7.07            
ATOM    137  CA  TYR A  49       6.922 -14.518  17.369  0.10  7.07            
ATOM    138  C   TYR A  49       6.351 -13.712  18.548  0.10  7.07            
ATOM    139  O   TYR A  49       5.605 -14.270  19.352  0.10  7.07            
ATOM    140  CB  TYR A  49       8.299 -15.115  17.715  0.10  7.07            
ATOM    141  CG  TYR A  49       8.671 -16.344  16.895  0.10  7.07            
ATOM    142  CD1 TYR A  49       7.835 -17.480  16.899  0.10  7.07            
ATOM    143  CD2 TYR A  49       9.875 -16.380  16.162  0.10  7.07            
ATOM    144  CE1 TYR A  49       8.199 -18.634  16.184  0.10  7.07            
ATOM    145  CE2 TYR A  49      10.252 -17.543  15.464  0.10  7.07            
ATOM    146  CZ  TYR A  49       9.420 -18.679  15.482  0.10  7.07            
ATOM    147  OH  TYR A  49       9.807 -19.820  14.838  0.10  7.07            
ATOM    148  N   GLN A  50       6.579 -12.392  18.590  0.10 13.16            
ATOM    149  CA  GLN A  50       5.938 -11.465  19.521  0.10 13.16            
ATOM    150  C   GLN A  50       4.422 -11.354  19.229  0.10 13.16            
ATOM    151  O   GLN A  50       3.621 -11.301  20.159  0.10 13.16            
ATOM    152  CB  GLN A  50       6.623 -10.085  19.409  0.10 13.16            
ATOM    153  CG  GLN A  50       6.324  -9.098  20.555  0.10 13.16            
ATOM    154  CD  GLN A  50       7.238  -9.278  21.772  0.10 13.16            
ATOM    155  OE1 GLN A  50       7.554 -10.397  22.172  0.10 13.16            
ATOM    156  NE2 GLN A  50       7.697  -8.183  22.356  0.10 13.16            
ATOM    157  N   LYS A  51       3.998 -11.384  17.956  0.10  8.11            
ATOM    158  CA  LYS A  51       2.589 -11.337  17.556  0.10  8.11            
ATOM    159  C   LYS A  51       1.863 -12.683  17.791  0.10  8.11            
ATOM    160  O   LYS A  51       0.655 -12.692  18.036  0.10  8.11            
ATOM    161  CB  LYS A  51       2.496 -10.926  16.064  0.10  8.11            
ATOM    162  CG  LYS A  51       1.069 -10.723  15.506  0.10  8.11            
ATOM    163  CD  LYS A  51       0.291  -9.584  16.185  0.10  8.11            
ATOM    164  CE  LYS A  51      -1.208  -9.600  15.861  0.10  8.11            
ATOM    165  NZ  LYS A  51      -1.917  -8.546  16.601  0.10  8.11            
ATOM    166  N   ILE A  52       2.569 -13.819  17.733  0.10  7.92            
ATOM    167  CA  ILE A  52       2.058 -15.139  18.123  0.10  7.92            
ATOM    168  C   ILE A  52       1.970 -15.212  19.666  0.10  7.92            
ATOM    169  O   ILE A  52       0.993 -15.730  20.203  0.10  7.92            
ATOM    170  CB  ILE A  52       2.971 -16.251  17.515  0.10  7.92            
ATOM    171  CG1 ILE A  52       2.919 -16.236  15.964  0.10  7.92            
ATOM    172  CG2 ILE A  52       2.616 -17.670  18.010  0.10  7.92            
ATOM    173  CD1 ILE A  52       4.077 -16.982  15.281  0.10  7.92            
ATOM    174  N   MET A  53       2.949 -14.635  20.378  0.10 10.99            
ATOM    175  CA  MET A  53       3.006 -14.540  21.836  0.10 10.99            
ATOM    176  C   MET A  53       1.895 -13.639  22.408  0.10 10.99            
ATOM    177  O   MET A  53       1.346 -13.974  23.460  0.10 10.99            
ATOM    178  CB  MET A  53       4.386 -13.960  22.217  0.10 10.99            
ATOM    179  CG  MET A  53       4.642 -13.730  23.712  0.10 10.99            
ATOM    180  SD  MET A  53       5.513 -12.183  24.094  0.10 10.99            
ATOM    181  CE  MET A  53       4.243 -10.941  23.743  0.10 10.99            
ATOM    182  N   GLN A  54       1.606 -12.499  21.750  0.10  6.14            
ATOM    183  CA  GLN A  54       0.670 -11.439  22.160  0.10  6.14            
ATOM    184  C   GLN A  54      -0.678 -11.983  22.654  0.10  6.14            
ATOM    185  O   GLN A  54      -1.134 -11.640  23.743  0.10  6.14            
ATOM    186  CB  GLN A  54       0.510 -10.402  21.024  0.10  6.14            
ATOM    187  CG  GLN A  54      -0.343  -9.171  21.400  0.10  6.14            
ATOM    188  CD  GLN A  54      -0.557  -8.226  20.219  0.10  6.14            
ATOM    189  OE1 GLN A  54      -1.039  -8.631  19.163  0.10  6.14            
ATOM    190  NE2 GLN A  54      -0.221  -6.954  20.377  0.10  6.14            
ATOM    191  N   ASP A  55      -1.254 -12.881  21.857  0.10  8.12            
ATOM    192  CA  ASP A  55      -2.342 -13.778  22.224  0.10  8.12            
ATOM    193  C   ASP A  55      -2.238 -14.992  21.284  0.10  8.12            
ATOM    194  O   ASP A  55      -2.322 -14.773  20.073  0.10  8.12            
ATOM    195  CB  ASP A  55      -3.712 -13.051  22.209  0.10  8.12            
ATOM    196  CG  ASP A  55      -4.926 -13.977  22.275  0.10  8.12            
ATOM    197  OD1 ASP A  55      -4.768 -15.125  22.740  0.10  8.12            
ATOM    198  OD2 ASP A  55      -6.015 -13.532  21.861  0.10  8.12            
ATOM    199  N   PRO A  56      -2.055 -16.238  21.773  0.10  7.11            
ATOM    200  CA  PRO A  56      -2.004 -17.426  20.913  0.10  7.11            
ATOM    201  C   PRO A  56      -3.390 -17.938  20.460  0.10  7.11            
ATOM    202  O   PRO A  56      -3.438 -18.891  19.682  0.10  7.11            
ATOM    203  CB  PRO A  56      -1.291 -18.477  21.780  0.10  7.11            
ATOM    204  CG  PRO A  56      -1.683 -18.116  23.206  0.10  7.11            
ATOM    205  CD  PRO A  56      -1.813 -16.593  23.175  0.10  7.11            
ATOM    206  N   ILE A  57      -4.509 -17.368  20.936  0.10  7.24            
ATOM    207  CA  ILE A  57      -5.864 -17.785  20.575  0.10  7.24            
ATOM    208  C   ILE A  57      -6.239 -17.181  19.198  0.10  7.24            
ATOM    209  O   ILE A  57      -5.704 -16.156  18.766  0.10  7.24            
ATOM    210  CB  ILE A  57      -6.855 -17.335  21.702  0.10  7.24            
ATOM    211  CG1 ILE A  57      -6.448 -17.916  23.084  0.10  7.24            
ATOM    212  CG2 ILE A  57      -8.336 -17.684  21.413  0.10  7.24            
ATOM    213  CD1 ILE A  57      -7.151 -17.258  24.282  0.10  7.24            
ATOM    214  N   GLN A  58      -7.180 -17.850  18.524  0.10  6.83            
ATOM    215  CA  GLN A  58      -7.900 -17.420  17.337  0.10  6.83            
ATOM    216  C   GLN A  58      -9.379 -17.478  17.753  0.10  6.83            
ATOM    217  O   GLN A  58      -9.909 -18.564  17.984  0.10  6.83            
ATOM    218  CB  GLN A  58      -7.509 -18.348  16.153  0.10  6.83            
ATOM    219  CG  GLN A  58      -8.514 -18.487  14.988  0.10  6.83            
ATOM    220  CD  GLN A  58      -8.989 -17.159  14.411  0.10  6.83            
ATOM    221  OE1 GLN A  58      -8.243 -16.191  14.329  0.10  6.83            
ATOM    222  NE2 GLN A  58     -10.257 -17.075  14.045  0.10  6.83            
ATOM    223  N   GLN A  59     -10.010 -16.313  17.944  0.10  9.00            
ATOM    224  CA  GLN A  59     -11.296 -16.175  18.626  0.10  9.00            
ATOM    225  C   GLN A  59     -12.510 -16.557  17.762  0.10  9.00            
ATOM    226  O   GLN A  59     -13.528 -16.961  18.322  0.10  9.00            
ATOM    227  CB  GLN A  59     -11.490 -14.698  19.057  0.10  9.00            
ATOM    228  CG  GLN A  59     -10.759 -14.292  20.354  0.10  9.00            
ATOM    229  CD  GLN A  59      -9.246 -14.111  20.230  0.10  9.00            
ATOM    230  OE1 GLN A  59      -8.695 -14.081  19.133  0.10  9.00            
ATOM    231  NE2 GLN A  59      -8.584 -13.994  21.372  0.10  9.00            
ATOM    232  N   ALA A  60     -12.445 -16.406  16.431  0.10  3.54            
ATOM    233  CA  ALA A  60     -13.576 -16.709  15.549  0.10  3.54            
ATOM    234  C   ALA A  60     -13.557 -18.209  15.225  0.10  3.54            
ATOM    235  O   ALA A  60     -12.522 -18.757  14.835  0.10  3.54            
ATOM    236  CB  ALA A  60     -13.463 -15.909  14.241  0.10  3.54            
ATOM    237  N   GLU A  61     -14.709 -18.851  15.417  0.10 11.27            
ATOM    238  CA  GLU A  61     -14.992 -20.261  15.226  0.10 11.27            
ATOM    239  C   GLU A  61     -15.138 -20.610  13.732  0.10 11.27            
ATOM    240  O   GLU A  61     -15.277 -19.739  12.872  0.10 11.27            
ATOM    241  CB  GLU A  61     -16.290 -20.581  16.022  0.10 11.27            
ATOM    242  CG  GLU A  61     -17.662 -20.133  15.442  0.10 11.27            
ATOM    243  CD  GLU A  61     -17.980 -18.640  15.537  0.10 11.27            
ATOM    244  OE1 GLU A  61     -17.119 -17.863  15.998  0.10 11.27            
ATOM    245  OE2 GLU A  61     -19.107 -18.274  15.152  0.10 11.27            
ATOM    246  N   GLY A  62     -15.118 -21.911  13.435  0.10  2.23            
ATOM    247  CA  GLY A  62     -15.057 -22.481  12.101  0.10  2.23            
ATOM    248  C   GLY A  62     -13.867 -23.433  12.079  0.10  2.23            
ATOM    249  O   GLY A  62     -13.683 -24.202  13.025  0.10  2.23            
ATOM    250  N   VAL A  63     -13.048 -23.368  11.030  0.10  9.51            
ATOM    251  CA  VAL A  63     -11.806 -24.110  10.885  0.10  9.51            
ATOM    252  C   VAL A  63     -10.800 -23.160  10.220  0.10  9.51            
ATOM    253  O   VAL A  63     -11.097 -22.561   9.183  0.10  9.51            
ATOM    254  CB  VAL A  63     -12.056 -25.496  10.228  0.10  9.51            
ATOM    255  CG1 VAL A  63     -12.851 -25.426   8.911  0.10  9.51            
ATOM    256  CG2 VAL A  63     -10.768 -26.318  10.060  0.10  9.51            
ATOM    257  N   TYR A  64      -9.648 -22.970  10.867  0.10  7.23            
ATOM    258  CA  TYR A  64      -8.644 -21.962  10.554  0.10  7.23            
ATOM    259  C   TYR A  64      -7.269 -22.620  10.472  0.10  7.23            
ATOM    260  O   TYR A  64      -6.960 -23.507  11.269  0.10  7.23            
ATOM    261  CB  TYR A  64      -8.657 -20.845  11.628  0.10  7.23            
ATOM    262  CG  TYR A  64      -9.700 -19.755  11.428  0.10  7.23            
ATOM    263  CD1 TYR A  64     -11.061 -19.983  11.723  0.10  7.23            
ATOM    264  CD2 TYR A  64      -9.301 -18.489  10.952  0.10  7.23            
ATOM    265  CE1 TYR A  64     -12.011 -18.966  11.509  0.10  7.23            
ATOM    266  CE2 TYR A  64     -10.250 -17.476  10.727  0.10  7.23            
ATOM    267  CZ  TYR A  64     -11.609 -17.715  11.005  0.10  7.23            
ATOM    268  OH  TYR A  64     -12.532 -16.734  10.806  0.10  7.23            
ATOM    269  N   CYS A  65      -6.429 -22.122   9.562  0.10 10.52            
ATOM    270  CA  CYS A  65      -4.983 -22.297   9.579  0.10 10.52            
ATOM    271  C   CYS A  65      -4.487 -21.129  10.437  0.10 10.52            
ATOM    272  O   CYS A  65      -4.639 -19.966  10.057  0.10 10.52            
ATOM    273  CB  CYS A  65      -4.427 -22.143   8.151  0.10 10.52            
ATOM    274  SG  CYS A  65      -5.192 -23.246   6.936  0.10 10.52            
ATOM    275  N   ASN A  66      -4.009 -21.440  11.643  0.10  4.69            
ATOM    276  CA  ASN A  66      -3.704 -20.459  12.689  0.10  4.69            
ATOM    277  C   ASN A  66      -2.269 -19.934  12.512  0.10  4.69            
ATOM    278  O   ASN A  66      -1.458 -20.562  11.829  0.10  4.69            
ATOM    279  CB  ASN A  66      -3.817 -21.117  14.085  0.10  4.69            
ATOM    280  CG  ASN A  66      -5.211 -21.684  14.370  0.10  4.69            
ATOM    281  OD1 ASN A  66      -6.217 -20.992  14.255  0.10  4.69            
ATOM    282  ND2 ASN A  66      -5.302 -22.971  14.690  0.10  4.69            
ATOM    283  N   ARG A  67      -1.982 -18.776  13.114  0.10  9.92            
ATOM    284  CA  ARG A  67      -0.786 -17.931  13.000  0.10  9.92            
ATOM    285  C   ARG A  67       0.554 -18.691  12.979  0.10  9.92            
ATOM    286  O   ARG A  67       0.809 -19.488  13.881  0.10  9.92            
ATOM    287  CB  ARG A  67      -0.822 -16.889  14.140  0.10  9.92            
ATOM    288  CG  ARG A  67      -0.350 -15.479  13.734  0.10  9.92            
ATOM    289  CD  ARG A  67      -0.612 -14.412  14.815  0.10  9.92            
ATOM    290  NE  ARG A  67      -2.003 -14.485  15.287  0.10  9.92            
ATOM    291  CZ  ARG A  67      -2.466 -14.491  16.539  0.10  9.92            
ATOM    292  NH1 ARG A  67      -1.709 -14.137  17.578  0.10  9.92            
ATOM    293  NH2 ARG A  67      -3.720 -14.897  16.711  0.10  9.92            
ATOM    294  N   THR A  68       1.420 -18.418  11.995  0.10 15.66            
ATOM    295  CA  THR A  68       2.756 -19.003  11.875  0.10 15.66            
ATOM    296  C   THR A  68       3.786 -17.975  11.385  0.10 15.66            
ATOM    297  O   THR A  68       3.457 -17.054  10.633  0.10 15.66            
ATOM    298  CB  THR A  68       2.748 -20.321  11.046  0.10 15.66            
ATOM    299  OG1 THR A  68       2.174 -20.143   9.760  0.10 15.66            
ATOM    300  CG2 THR A  68       2.081 -21.520  11.732  0.10 15.66            
ATOM    301  N   TRP A  69       5.046 -18.170  11.789  0.10  8.20            
ATOM    302  CA  TRP A  69       6.242 -17.642  11.139  0.10  8.20            
ATOM    303  C   TRP A  69       6.728 -18.791  10.241  0.10  8.20            
ATOM    304  O   TRP A  69       6.897 -19.899  10.755  0.10  8.20            
ATOM    305  CB  TRP A  69       7.306 -17.378  12.234  0.10  8.20            
ATOM    306  CG  TRP A  69       8.712 -17.124  11.774  0.10  8.20            
ATOM    307  CD1 TRP A  69       9.753 -17.963  11.965  0.10  8.20            
ATOM    308  CD2 TRP A  69       9.251 -15.985  11.041  0.10  8.20            
ATOM    309  NE1 TRP A  69      10.895 -17.428  11.412  0.10  8.20            
ATOM    310  CE3 TRP A  69       8.705 -14.789  10.524  0.10  8.20            
ATOM    311  CE2 TRP A  69      10.646 -16.205  10.828  0.10  8.20            
ATOM    312  CZ3 TRP A  69       9.510 -13.856   9.842  0.10  8.20            
ATOM    313  CZ2 TRP A  69      11.458 -15.285  10.149  0.10  8.20            
ATOM    314  CH2 TRP A  69      10.886 -14.097   9.660  0.10  8.20            
ATOM    315  N   ASP A  70       6.929 -18.555   8.936  0.10  8.84            
ATOM    316  CA  ASP A  70       7.278 -19.610   7.966  0.10  8.84            
ATOM    317  C   ASP A  70       8.788 -19.735   7.731  0.10  8.84            
ATOM    318  O   ASP A  70       9.210 -20.678   7.059  0.10  8.84            
ATOM    319  CB  ASP A  70       6.599 -19.354   6.601  0.10  8.84            
ATOM    320  CG  ASP A  70       7.083 -18.209   5.702  0.10  8.84            
ATOM    321  OD1 ASP A  70       8.085 -17.514   5.973  0.10  8.84            
ATOM    322  OD2 ASP A  70       6.383 -18.016   4.688  0.10  8.84            
ATOM    323  N   GLY A  71       9.584 -18.813   8.280  0.10  6.64            
ATOM    324  CA  GLY A  71      11.030 -18.786   8.150  0.10  6.64            
ATOM    325  C   GLY A  71      11.547 -17.522   7.469  0.10  6.64            
ATOM    326  O   GLY A  71      12.733 -17.213   7.624  0.10  6.64            
ATOM    327  N   TRP A  72      10.688 -16.787   6.752  0.10 12.52            
ATOM    328  CA  TRP A  72      10.982 -15.482   6.168  0.10 12.52            
ATOM    329  C   TRP A  72       9.855 -14.473   6.391  0.10 12.52            
ATOM    330  O   TRP A  72      10.150 -13.292   6.568  0.10 12.52            
ATOM    331  CB  TRP A  72      11.430 -15.579   4.692  0.10 12.52            
ATOM    332  CG  TRP A  72      12.892 -15.699   4.360  0.10 12.52            
ATOM    333  CD1 TRP A  72      13.950 -15.550   5.192  0.10 12.52            
ATOM    334  CD2 TRP A  72      13.465 -16.041   3.062  0.10 12.52            
ATOM    335  NE1 TRP A  72      15.124 -15.789   4.506  0.10 12.52            
ATOM    336  CE3 TRP A  72      12.919 -16.329   1.793  0.10 12.52            
ATOM    337  CE2 TRP A  72      14.884 -16.118   3.189  0.10 12.52            
ATOM    338  CZ3 TRP A  72      13.741 -16.695   0.710  0.10 12.52            
ATOM    339  CZ2 TRP A  72      15.717 -16.477   2.115  0.10 12.52            
ATOM    340  CH2 TRP A  72      15.139 -16.769   0.866  0.10 12.52            
ATOM    341  N   LEU A  73       8.591 -14.892   6.447  0.10  7.81            
ATOM    342  CA  LEU A  73       7.452 -14.017   6.686  0.10  7.81            
ATOM    343  C   LEU A  73       6.469 -14.605   7.697  0.10  7.81            
ATOM    344  O   LEU A  73       6.561 -15.760   8.124  0.10  7.81            
ATOM    345  CB  LEU A  73       6.808 -13.501   5.374  0.10  7.81            
ATOM    346  CG  LEU A  73       7.571 -12.383   4.622  0.10  7.81            
ATOM    347  CD1 LEU A  73       6.860 -12.050   3.302  0.10  7.81            
ATOM    348  CD2 LEU A  73       7.719 -11.090   5.447  0.10  7.81            
ATOM    349  N   CYS A  74       5.569 -13.731   8.149  0.10  4.66            
ATOM    350  CA  CYS A  74       4.546 -14.011   9.135  0.10  4.66            
ATOM    351  C   CYS A  74       3.222 -14.180   8.394  0.10  4.66            
ATOM    352  O   CYS A  74       2.896 -13.396   7.497  0.10  4.66            
ATOM    353  CB  CYS A  74       4.442 -12.805  10.087  0.10  4.66            
ATOM    354  SG  CYS A  74       3.718 -13.196  11.702  0.10  4.66            
ATOM    355  N   TRP A  75       2.465 -15.199   8.792  0.10  8.42            
ATOM    356  CA  TRP A  75       1.161 -15.541   8.265  0.10  8.42            
ATOM    357  C   TRP A  75       0.152 -15.368   9.393  0.10  8.42            
ATOM    358  O   TRP A  75       0.324 -15.922  10.481  0.10  8.42            
ATOM    359  CB  TRP A  75       1.202 -16.990   7.760  0.10  8.42            
ATOM    360  CG  TRP A  75       2.080 -17.140   6.562  0.10  8.42            
ATOM    361  CD1 TRP A  75       3.356 -17.587   6.564  0.10  8.42            
ATOM    362  CD2 TRP A  75       1.800 -16.726   5.195  0.10  8.42            
ATOM    363  NE1 TRP A  75       3.878 -17.486   5.288  0.10  8.42            
ATOM    364  CE3 TRP A  75       0.688 -16.138   4.548  0.10  8.42            
ATOM    365  CE2 TRP A  75       2.965 -16.953   4.405  0.10  8.42            
ATOM    366  CZ3 TRP A  75       0.738 -15.803   3.182  0.10  8.42            
ATOM    367  CZ2 TRP A  75       3.016 -16.645   3.038  0.10  8.42            
ATOM    368  CH2 TRP A  75       1.889 -16.079   2.419  0.10  8.42            
ATOM    369  N   ASN A  76      -0.897 -14.588   9.120  0.10  5.30            
ATOM    370  CA  ASN A  76      -2.054 -14.399   9.988  0.10  5.30            
ATOM    371  C   ASN A  76      -2.909 -15.671  10.033  0.10  5.30            
ATOM    372  O   ASN A  76      -2.838 -16.514   9.138  0.10  5.30            
ATOM    373  CB  ASN A  76      -2.941 -13.225   9.490  0.10  5.30            
ATOM    374  CG  ASN A  76      -3.474 -13.370   8.059  0.10  5.30            
ATOM    375  OD1 ASN A  76      -2.742 -13.128   7.103  0.10  5.30            
ATOM    376  ND2 ASN A  76      -4.729 -13.770   7.886  0.10  5.30            
ATOM    377  N   ASP A  77      -3.777 -15.756  11.040  0.10  4.56            
ATOM    378  CA  ASP A  77      -4.833 -16.759  11.153  0.10  4.56            
ATOM    379  C   ASP A  77      -5.835 -16.532  10.011  0.10  4.56            
ATOM    380  O   ASP A  77      -6.276 -15.397   9.801  0.10  4.56            
ATOM    381  CB  ASP A  77      -5.551 -16.642  12.520  0.10  4.56            
ATOM    382  CG  ASP A  77      -4.597 -16.577  13.704  0.10  4.56            
ATOM    383  OD1 ASP A  77      -4.145 -15.456  14.038  0.10  4.56            
ATOM    384  OD2 ASP A  77      -4.206 -17.648  14.205  0.10  4.56            
ATOM    385  N   VAL A  78      -6.143 -17.572   9.233  0.10 10.04            
ATOM    386  CA  VAL A  78      -6.975 -17.503   8.034  0.10 10.04            
ATOM    387  C   VAL A  78      -7.841 -18.767   7.933  0.10 10.04            
ATOM    388  O   VAL A  78      -7.434 -19.833   8.394  0.10 10.04            
ATOM    389  CB  VAL A  78      -6.101 -17.168   6.794  0.10 10.04            
ATOM    390  CG1 VAL A  78      -5.219 -18.342   6.340  0.10 10.04            
ATOM    391  CG2 VAL A  78      -6.926 -16.627   5.617  0.10 10.04            
ATOM    392  N   ALA A  79      -9.044 -18.641   7.360  0.10  2.68            
ATOM    393  CA  ALA A  79     -10.037 -19.706   7.249  0.10  2.68            
ATOM    394  C   ALA A  79      -9.586 -20.779   6.245  0.10  2.68            
ATOM    395  O   ALA A  79      -9.004 -20.455   5.205  0.10  2.68            
ATOM    396  CB  ALA A  79     -11.360 -19.093   6.766  0.10  2.68            
ATOM    397  N   ALA A  80      -9.869 -22.048   6.567  0.10  2.44            
ATOM    398  CA  ALA A  80      -9.462 -23.239   5.822  0.10  2.44            
ATOM    399  C   ALA A  80      -9.919 -23.211   4.353  0.10  2.44            
ATOM    400  O   ALA A  80     -11.114 -23.079   4.080  0.10  2.44            
ATOM    401  CB  ALA A  80     -10.004 -24.476   6.539  0.10  2.44            
ATOM    402  N   GLY A  81      -8.969 -23.334   3.423  0.10  1.99            
ATOM    403  CA  GLY A  81      -9.197 -23.425   1.981  0.10  1.99            
ATOM    404  C   GLY A  81      -8.678 -22.206   1.210  0.10  1.99            
ATOM    405  O   GLY A  81      -8.795 -22.166  -0.013  0.10  1.99            
ATOM    406  N   THR A  82      -8.142 -21.199   1.907  0.10  3.27            
ATOM    407  CA  THR A  82      -7.723 -19.925   1.328  0.10  3.27            
ATOM    408  C   THR A  82      -6.326 -20.052   0.671  0.10  3.27            
ATOM    409  O   THR A  82      -5.403 -20.632   1.247  0.10  3.27            
ATOM    410  CB  THR A  82      -7.688 -18.883   2.483  0.10  3.27            
ATOM    411  OG1 THR A  82      -8.979 -18.778   3.061  0.10  3.27            
ATOM    412  CG2 THR A  82      -7.328 -17.457   2.040  0.10  3.27            
ATOM    413  N   GLU A  83      -6.147 -19.441  -0.509  0.10  5.48            
ATOM    414  CA  GLU A  83      -4.834 -19.094  -1.057  0.10  5.48            
ATOM    415  C   GLU A  83      -4.443 -17.791  -0.348  0.10  5.48            
ATOM    416  O   GLU A  83      -5.143 -16.782  -0.460  0.10  5.48            
ATOM    417  CB  GLU A  83      -4.940 -18.898  -2.589  0.10  5.48            
ATOM    418  CG  GLU A  83      -3.592 -18.680  -3.329  0.10  5.48            
ATOM    419  CD  GLU A  83      -3.107 -17.236  -3.404  0.10  5.48            
ATOM    420  OE1 GLU A  83      -3.917 -16.368  -3.783  0.10  5.48            
ATOM    421  OE2 GLU A  83      -1.904 -17.020  -3.133  0.10  5.48            
ATOM    422  N   SER A  84      -3.402 -17.852   0.476  0.10  3.64            
ATOM    423  CA  SER A  84      -2.920 -16.748   1.277  0.10  3.64            
ATOM    424  C   SER A  84      -1.761 -16.113   0.496  0.10  3.64            
ATOM    425  O   SER A  84      -0.637 -16.620   0.508  0.10  3.64            
ATOM    426  CB  SER A  84      -2.491 -17.332   2.644  0.10  3.64            
ATOM    427  OG  SER A  84      -1.570 -18.400   2.519  0.10  3.64            
ATOM    428  N   MET A  85      -2.057 -15.013  -0.198  0.10  4.37            
ATOM    429  CA  MET A  85      -1.103 -14.216  -0.955  0.10  4.37            
ATOM    430  C   MET A  85      -0.631 -13.068  -0.044  0.10  4.37            
ATOM    431  O   MET A  85      -1.412 -12.552   0.757  0.10  4.37            
ATOM    432  CB  MET A  85      -1.840 -13.607  -2.170  0.10  4.37            
ATOM    433  CG  MET A  85      -0.899 -13.225  -3.323  0.10  4.37            
ATOM    434  SD  MET A  85      -1.691 -12.383  -4.723  0.10  4.37            
ATOM    435  CE  MET A  85      -2.759 -13.718  -5.332  0.10  4.37            
ATOM    436  N   GLN A  86       0.627 -12.644  -0.181  0.10 11.35            
ATOM    437  CA  GLN A  86       1.193 -11.461   0.472  0.10 11.35            
ATOM    438  C   GLN A  86       2.265 -10.843  -0.436  0.10 11.35            
ATOM    439  O   GLN A  86       2.540 -11.372  -1.512  0.10 11.35            
ATOM    440  CB  GLN A  86       1.611 -11.763   1.934  0.10 11.35            
ATOM    441  CG  GLN A  86       2.858 -12.660   2.082  0.10 11.35            
ATOM    442  CD  GLN A  86       3.199 -13.084   3.514  0.10 11.35            
ATOM    443  OE1 GLN A  86       4.167 -13.803   3.707  0.10 11.35            
ATOM    444  NE2 GLN A  86       2.444 -12.677   4.530  0.10 11.35            
ATOM    445  N   LEU A  87       2.860  -9.718  -0.027  0.10  7.93            
ATOM    446  CA  LEU A  87       3.979  -9.085  -0.726  0.10  7.93            
ATOM    447  C   LEU A  87       5.297  -9.716  -0.248  0.10  7.93            
ATOM    448  O   LEU A  87       5.397 -10.202   0.880  0.10  7.93            
ATOM    449  CB  LEU A  87       4.014  -7.570  -0.411  0.10  7.93            
ATOM    450  CG  LEU A  87       3.134  -6.709  -1.347  0.10  7.93            
ATOM    451  CD1 LEU A  87       1.629  -6.922  -1.119  0.10  7.93            
ATOM    452  CD2 LEU A  87       3.489  -5.220  -1.211  0.10  7.93            
ATOM    453  N   CYS A  88       6.304  -9.704  -1.121  0.10  4.29            
ATOM    454  CA  CYS A  88       7.643 -10.243  -0.890  0.10  4.29            
ATOM    455  C   CYS A  88       8.448  -9.432   0.147  0.10  4.29            
ATOM    456  O   CYS A  88       8.222  -8.227   0.279  0.10  4.29            
ATOM    457  CB  CYS A  88       8.383 -10.221  -2.238  0.10  4.29            
ATOM    458  SG  CYS A  88       7.796 -11.442  -3.448  0.10  4.29            
ATOM    459  N   PRO A  89       9.415 -10.057   0.856  0.10  8.64            
ATOM    460  CA  PRO A  89      10.346  -9.339   1.735  0.10  8.64            
ATOM    461  C   PRO A  89      11.439  -8.627   0.906  0.10  8.64            
ATOM    462  O   PRO A  89      11.424  -8.666  -0.325  0.10  8.64            
ATOM    463  CB  PRO A  89      10.924 -10.439   2.636  0.10  8.64            
ATOM    464  CG  PRO A  89      10.895 -11.699   1.789  0.10  8.64            
ATOM    465  CD  PRO A  89       9.694 -11.499   0.860  0.10  8.64            
ATOM    466  N   ASP A  90      12.378  -7.953   1.576  0.10 10.38            
ATOM    467  CA  ASP A  90      13.400  -7.088   0.979  0.10 10.38            
ATOM    468  C   ASP A  90      14.830  -7.581   1.299  0.10 10.38            
ATOM    469  O   ASP A  90      15.791  -6.868   1.006  0.10 10.38            
ATOM    470  CB  ASP A  90      13.180  -5.650   1.526  0.10 10.38            
ATOM    471  CG  ASP A  90      13.565  -5.448   2.995  0.10 10.38            
ATOM    472  OD1 ASP A  90      13.224  -6.315   3.821  0.10 10.38            
ATOM    473  OD2 ASP A  90      14.270  -4.454   3.278  0.10 10.38            
ATOM    474  N   TYR A  91      14.966  -8.735   1.964  0.10  9.98            
ATOM    475  CA  TYR A  91      16.081  -9.077   2.853  0.10  9.98            
ATOM    476  C   TYR A  91      17.460  -9.203   2.190  0.10  9.98            
ATOM    477  O   TYR A  91      18.437  -8.696   2.738  0.10  9.98            
ATOM    478  CB  TYR A  91      15.767 -10.415   3.553  0.10  9.98            
ATOM    479  CG  TYR A  91      14.479 -10.497   4.355  0.10  9.98            
ATOM    480  CD1 TYR A  91      13.904  -9.361   4.964  0.10  9.98            
ATOM    481  CD2 TYR A  91      13.858 -11.751   4.513  0.10  9.98            
ATOM    482  CE1 TYR A  91      12.745  -9.479   5.749  0.10  9.98            
ATOM    483  CE2 TYR A  91      12.700 -11.871   5.300  0.10  9.98            
ATOM    484  CZ  TYR A  91      12.145 -10.735   5.923  0.10  9.98            
ATOM    485  OH  TYR A  91      11.019 -10.837   6.677  0.10  9.98            
ATOM    486  N   PHE A  92      17.541  -9.886   1.046  0.10  6.91            
ATOM    487  CA  PHE A  92      18.773 -10.113   0.284  0.10  6.91            
ATOM    488  C   PHE A  92      18.724  -9.217  -0.961  0.10  6.91            
ATOM    489  O   PHE A  92      17.664  -8.696  -1.316  0.10  6.91            
ATOM    490  CB  PHE A  92      18.871 -11.598  -0.134  0.10  6.91            
ATOM    491  CG  PHE A  92      18.982 -12.578   1.023  0.10  6.91            
ATOM    492  CD1 PHE A  92      20.240 -13.094   1.397  0.10  6.91            
ATOM    493  CD2 PHE A  92      17.832 -12.985   1.728  0.10  6.91            
ATOM    494  CE1 PHE A  92      20.347 -13.983   2.484  0.10  6.91            
ATOM    495  CE2 PHE A  92      17.936 -13.875   2.809  0.10  6.91            
ATOM    496  CZ  PHE A  92      19.195 -14.373   3.195  0.10  6.91            
ATOM    497  N   GLN A  93      19.868  -9.023  -1.629  0.10  8.45            
ATOM    498  CA  GLN A  93      20.054  -8.034  -2.698  0.10  8.45            
ATOM    499  C   GLN A  93      19.149  -8.263  -3.933  0.10  8.45            
ATOM    500  O   GLN A  93      18.867  -7.310  -4.662  0.10  8.45            
ATOM    501  CB  GLN A  93      21.565  -7.979  -3.035  0.10  8.45            
ATOM    502  CG  GLN A  93      22.096  -9.005  -4.063  0.10  8.45            
ATOM    503  CD  GLN A  93      22.374  -8.397  -5.431  0.10  8.45            
ATOM    504  OE1 GLN A  93      21.667  -7.502  -5.891  0.10  8.45            
ATOM    505  NE2 GLN A  93      23.479  -8.803  -6.036  0.10  8.45            
ATOM    506  N   ASP A  94      18.683  -9.507  -4.115  0.10  6.39            
ATOM    507  CA  ASP A  94      17.891 -10.018  -5.240  0.10  6.39            
ATOM    508  C   ASP A  94      16.413  -9.600  -5.178  0.10  6.39            
ATOM    509  O   ASP A  94      15.707  -9.734  -6.177  0.10  6.39            
ATOM    510  CB  ASP A  94      17.833 -11.578  -5.210  0.10  6.39            
ATOM    511  CG  ASP A  94      19.143 -12.349  -5.156  0.10  6.39            
ATOM    512  OD1 ASP A  94      20.202 -11.753  -5.409  0.10  6.39            
ATOM    513  OD2 ASP A  94      19.087 -13.558  -4.824  0.10  6.39            
ATOM    514  N   PHE A  95      15.909  -9.210  -4.000  0.10  9.32            
ATOM    515  CA  PHE A  95      14.475  -9.163  -3.723  0.10  9.32            
ATOM    516  C   PHE A  95      13.799  -7.895  -4.259  0.10  9.32            
ATOM    517  O   PHE A  95      14.104  -6.790  -3.819  0.10  9.32            
ATOM    518  CB  PHE A  95      14.248  -9.198  -2.197  0.10  9.32            
ATOM    519  CG  PHE A  95      14.103 -10.602  -1.650  0.10  9.32            
ATOM    520  CD1 PHE A  95      15.235 -11.326  -1.237  0.10  9.32            
ATOM    521  CD2 PHE A  95      12.830 -11.203  -1.594  0.10  9.32            
ATOM    522  CE1 PHE A  95      15.090 -12.640  -0.752  0.10  9.32            
ATOM    523  CE2 PHE A  95      12.690 -12.528  -1.143  0.10  9.32            
ATOM    524  CZ  PHE A  95      13.820 -13.240  -0.706  0.10  9.32            
ATOM    525  N   ASP A  96      12.784  -8.061  -5.110  0.10  6.42            
ATOM    526  CA  ASP A  96      11.752  -7.049  -5.343  0.10  6.42            
ATOM    527  C   ASP A  96      10.688  -7.255  -4.237  0.10  6.42            
ATOM    528  O   ASP A  96      10.084  -8.331  -4.203  0.10  6.42            
ATOM    529  CB  ASP A  96      11.137  -7.276  -6.751  0.10  6.42            
ATOM    530  CG  ASP A  96       9.873  -6.477  -7.094  0.10  6.42            
ATOM    531  OD1 ASP A  96       9.369  -6.700  -8.217  0.10  6.42            
ATOM    532  OD2 ASP A  96       9.384  -5.689  -6.252  0.10  6.42            
ATOM    533  N   PRO A  97      10.449  -6.274  -3.335  0.10  7.44            
ATOM    534  CA  PRO A  97       9.421  -6.386  -2.293  0.10  7.44            
ATOM    535  C   PRO A  97       7.999  -6.023  -2.776  0.10  7.44            
ATOM    536  O   PRO A  97       7.040  -6.257  -2.044  0.10  7.44            
ATOM    537  CB  PRO A  97       9.878  -5.393  -1.217  0.10  7.44            
ATOM    538  CG  PRO A  97      10.579  -4.292  -1.997  0.10  7.44            
ATOM    539  CD  PRO A  97      11.209  -5.029  -3.183  0.10  7.44            
ATOM    540  N   SER A  98       7.830  -5.442  -3.975  0.10  8.98            
ATOM    541  CA  SER A  98       6.530  -5.039  -4.518  0.10  8.98            
ATOM    542  C   SER A  98       5.833  -6.258  -5.165  0.10  8.98            
ATOM    543  O   SER A  98       4.601  -6.309  -5.263  0.10  8.98            
ATOM    544  CB  SER A  98       6.784  -3.942  -5.580  0.10  8.98            
ATOM    545  OG  SER A  98       5.612  -3.213  -5.906  0.10  8.98            
ATOM    546  N   GLU A  99       6.634  -7.255  -5.566  0.10 13.56            
ATOM    547  CA  GLU A  99       6.248  -8.572  -6.058  0.10 13.56            
ATOM    548  C   GLU A  99       5.474  -9.386  -5.001  0.10 13.56            
ATOM    549  O   GLU A  99       5.527  -9.074  -3.806  0.10 13.56            
ATOM    550  CB  GLU A  99       7.541  -9.286  -6.514  0.10 13.56            
ATOM    551  CG  GLU A  99       7.371 -10.623  -7.250  0.10 13.56            
ATOM    552  CD  GLU A  99       6.451 -10.477  -8.445  0.10 13.56            
ATOM    553  OE1 GLU A  99       5.241 -10.707  -8.240  0.10 13.56            
ATOM    554  OE2 GLU A  99       6.952  -9.994  -9.485  0.10 13.56            
ATOM    555  N   LYS A 100       4.719 -10.396  -5.446  0.10 10.79            
ATOM    556  CA  LYS A 100       3.795 -11.163  -4.617  0.10 10.79            
ATOM    557  C   LYS A 100       4.317 -12.581  -4.333  0.10 10.79            
ATOM    558  O   LYS A 100       4.843 -13.266  -5.210  0.10 10.79            
ATOM    559  CB  LYS A 100       2.400 -11.212  -5.293  0.10 10.79            
ATOM    560  CG  LYS A 100       1.505 -10.002  -4.947  0.10 10.79            
ATOM    561  CD  LYS A 100       1.895  -8.694  -5.661  0.10 10.79            
ATOM    562  CE  LYS A 100       1.285  -7.444  -5.015  0.10 10.79            
ATOM    563  NZ  LYS A 100       1.890  -6.220  -5.563  0.10 10.79            
ATOM    564  N   VAL A 101       4.110 -13.008  -3.086  0.10  4.47            
ATOM    565  CA  VAL A 101       4.293 -14.345  -2.538  0.10  4.47            
ATOM    566  C   VAL A 101       2.919 -15.031  -2.608  0.10  4.47            
ATOM    567  O   VAL A 101       1.889 -14.367  -2.466  0.10  4.47            
ATOM    568  CB  VAL A 101       4.686 -14.188  -1.037  0.10  4.47            
ATOM    569  CG1 VAL A 101       4.811 -15.507  -0.260  0.10  4.47            
ATOM    570  CG2 VAL A 101       5.995 -13.410  -0.876  0.10  4.47            
ATOM    571  N   THR A 102       2.903 -16.358  -2.751  0.10 10.74            
ATOM    572  CA  THR A 102       1.711 -17.198  -2.746  0.10 10.74            
ATOM    573  C   THR A 102       1.987 -18.426  -1.859  0.10 10.74            
ATOM    574  O   THR A 102       3.120 -18.914  -1.789  0.10 10.74            
ATOM    575  CB  THR A 102       1.210 -17.435  -4.199  0.10 10.74            
ATOM    576  OG1 THR A 102       0.068 -18.262  -4.240  0.10 10.74            
ATOM    577  CG2 THR A 102       2.238 -18.089  -5.134  0.10 10.74            
ATOM    578  N   LYS A 103       0.963 -18.876  -1.130  0.10 17.83            
ATOM    579  CA  LYS A 103       0.979 -19.953  -0.151  0.10 17.83            
ATOM    580  C   LYS A 103      -0.465 -20.469  -0.033  0.10 17.83            
ATOM    581  O   LYS A 103      -1.408 -19.728  -0.321  0.10 17.83            
ATOM    582  CB  LYS A 103       1.562 -19.420   1.177  0.10 17.83            
ATOM    583  CG  LYS A 103       1.968 -20.494   2.202  0.10 17.83            
ATOM    584  CD  LYS A 103       1.509 -20.169   3.628  0.10 17.83            
ATOM    585  CE  LYS A 103       2.321 -20.902   4.706  0.10 17.83            
ATOM    586  NZ  LYS A 103       3.682 -20.355   4.830  0.10 17.83            
ATOM    587  N   ILE A 104      -0.657 -21.720   0.393  0.10 11.33            
ATOM    588  CA  ILE A 104      -1.970 -22.351   0.520  0.10 11.33            
ATOM    589  C   ILE A 104      -2.211 -22.698   1.998  0.10 11.33            
ATOM    590  O   ILE A 104      -1.374 -23.326   2.654  0.10 11.33            
ATOM    591  CB  ILE A 104      -2.048 -23.595  -0.419  0.10 11.33            
ATOM    592  CG1 ILE A 104      -1.772 -23.276  -1.909  0.10 11.33            
ATOM    593  CG2 ILE A 104      -3.362 -24.395  -0.274  0.10 11.33            
ATOM    594  CD1 ILE A 104      -2.818 -22.378  -2.585  0.10 11.33            
ATOM    595  N   CYS A 105      -3.393 -22.328   2.494  0.10  4.89            
ATOM    596  CA  CYS A 105      -4.030 -22.852   3.692  0.10  4.89            
ATOM    597  C   CYS A 105      -5.030 -23.899   3.170  0.10  4.89            
ATOM    598  O   CYS A 105      -5.897 -23.576   2.355  0.10  4.89            
ATOM    599  CB  CYS A 105      -4.737 -21.665   4.387  0.10  4.89            
ATOM    600  SG  CYS A 105      -6.049 -22.016   5.577  0.10  4.89            
ATOM    601  N   ASP A 106      -4.863 -25.167   3.565  0.10  5.41            
ATOM    602  CA  ASP A 106      -5.646 -26.318   3.098  0.10  5.41            
ATOM    603  C   ASP A 106      -7.087 -26.243   3.655  0.10  5.41            
ATOM    604  O   ASP A 106      -7.365 -25.527   4.619  0.10  5.41            
ATOM    605  CB  ASP A 106      -4.896 -27.650   3.444  0.10  5.41            
ATOM    606  CG  ASP A 106      -5.639 -28.668   4.309  0.10  5.41            
ATOM    607  OD1 ASP A 106      -5.434 -28.672   5.540  0.10  5.41            
ATOM    608  OD2 ASP A 106      -6.515 -29.358   3.749  0.10  5.41            
ATOM    609  N   GLN A 107      -8.004 -26.991   3.030  0.10  6.96            
ATOM    610  CA  GLN A 107      -9.421 -27.040   3.366  0.10  6.96            
ATOM    611  C   GLN A 107      -9.720 -27.782   4.687  0.10  6.96            
ATOM    612  O   GLN A 107     -10.754 -27.496   5.296  0.10  6.96            
ATOM    613  CB  GLN A 107     -10.184 -27.690   2.183  0.10  6.96            
ATOM    614  CG  GLN A 107     -11.726 -27.615   2.269  0.10  6.96            
ATOM    615  CD  GLN A 107     -12.209 -26.171   2.369  0.10  6.96            
ATOM    616  OE1 GLN A 107     -12.280 -25.462   1.372  0.10  6.96            
ATOM    617  NE2 GLN A 107     -12.488 -25.709   3.580  0.10  6.96            
ATOM    618  N   ASP A 108      -8.838 -28.677   5.158  0.10  4.36            
ATOM    619  CA  ASP A 108      -8.964 -29.328   6.472  0.10  4.36            
ATOM    620  C   ASP A 108      -8.403 -28.429   7.591  0.10  4.36            
ATOM    621  O   ASP A 108      -8.782 -28.606   8.747  0.10  4.36            
ATOM    622  CB  ASP A 108      -8.211 -30.684   6.520  0.10  4.36            
ATOM    623  CG  ASP A 108      -8.878 -31.836   5.768  0.10  4.36            
ATOM    624  OD1 ASP A 108     -10.059 -31.714   5.386  0.10  4.36            
ATOM    625  OD2 ASP A 108      -8.225 -32.889   5.633  0.10  4.36            
ATOM    626  N   GLY A 109      -7.551 -27.447   7.269  0.10  2.91            
ATOM    627  CA  GLY A 109      -7.112 -26.384   8.172  0.10  2.91            
ATOM    628  C   GLY A 109      -5.610 -26.378   8.461  0.10  2.91            
ATOM    629  O   GLY A 109      -5.181 -25.728   9.413  0.10  2.91            
ATOM    630  N   ASN A 110      -4.794 -27.084   7.673  0.10  4.78            
ATOM    631  CA  ASN A 110      -3.335 -27.071   7.776  0.10  4.78            
ATOM    632  C   ASN A 110      -2.800 -25.983   6.839  0.10  4.78            
ATOM    633  O   ASN A 110      -3.363 -25.729   5.774  0.10  4.78            
ATOM    634  CB  ASN A 110      -2.735 -28.396   7.238  0.10  4.78            
ATOM    635  CG  ASN A 110      -3.237 -29.646   7.954  0.10  4.78            
ATOM    636  OD1 ASN A 110      -2.653 -30.089   8.938  0.10  4.78            
ATOM    637  ND2 ASN A 110      -4.312 -30.237   7.450  0.10  4.78            
ATOM    638  N   TRP A 111      -1.636 -25.410   7.157  0.10  7.98            
ATOM    639  CA  TRP A 111      -0.804 -24.737   6.162  0.10  7.98            
ATOM    640  C   TRP A 111      -0.206 -25.836   5.270  0.10  7.98            
ATOM    641  O   TRP A 111       0.269 -26.844   5.796  0.10  7.98            
ATOM    642  CB  TRP A 111       0.309 -23.952   6.871  0.10  7.98            
ATOM    643  CG  TRP A 111      -0.181 -22.799   7.691  0.10  7.98            
ATOM    644  CD1 TRP A 111      -0.175 -22.726   9.042  0.10  7.98            
ATOM    645  CD2 TRP A 111      -0.778 -21.552   7.224  0.10  7.98            
ATOM    646  NE1 TRP A 111      -0.725 -21.523   9.435  0.10  7.98            
ATOM    647  CE3 TRP A 111      -1.109 -21.022   5.955  0.10  7.98            
ATOM    648  CE2 TRP A 111      -1.083 -20.746   8.360  0.10  7.98            
ATOM    649  CZ3 TRP A 111      -1.662 -19.732   5.827  0.10  7.98            
ATOM    650  CZ2 TRP A 111      -1.648 -19.466   8.248  0.10  7.98            
ATOM    651  CH2 TRP A 111      -1.923 -18.951   6.969  0.10  7.98            
ATOM    652  N   PHE A 112      -0.315 -25.688   3.944  0.10  6.26            
ATOM    653  CA  PHE A 112      -0.067 -26.739   2.958  0.10  6.26            
ATOM    654  C   PHE A 112       1.373 -27.264   3.016  0.10  6.26            
ATOM    655  O   PHE A 112       2.302 -26.628   2.518  0.10  6.26            
ATOM    656  CB  PHE A 112      -0.400 -26.196   1.555  0.10  6.26            
ATOM    657  CG  PHE A 112      -0.177 -27.166   0.403  0.10  6.26            
ATOM    658  CD1 PHE A 112      -1.053 -28.255   0.210  0.10  6.26            
ATOM    659  CD2 PHE A 112       0.925 -26.993  -0.462  0.10  6.26            
ATOM    660  CE1 PHE A 112      -0.821 -29.166  -0.839  0.10  6.26            
ATOM    661  CE2 PHE A 112       1.153 -27.903  -1.511  0.10  6.26            
ATOM    662  CZ  PHE A 112       0.280 -28.991  -1.700  0.10  6.26            
ATOM    663  N   ARG A 113       1.547 -28.442   3.626  0.10  5.60            
ATOM    664  CA  ARG A 113       2.790 -29.187   3.620  0.10  5.60            
ATOM    665  C   ARG A 113       2.903 -29.884   2.261  0.10  5.60            
ATOM    666  O   ARG A 113       2.102 -30.764   1.954  0.10  5.60            
ATOM    667  CB  ARG A 113       2.784 -30.220   4.764  0.10  5.60            
ATOM    668  CG  ARG A 113       2.917 -29.539   6.135  0.10  5.60            
ATOM    669  CD  ARG A 113       3.269 -30.507   7.269  0.10  5.60            
ATOM    670  NE  ARG A 113       3.430 -29.780   8.537  0.10  5.60            
ATOM    671  CZ  ARG A 113       4.526 -29.145   8.973  0.10  5.60            
ATOM    672  NH1 ARG A 113       5.652 -29.117   8.258  0.10  5.60            
ATOM    673  NH2 ARG A 113       4.484 -28.518  10.146  0.10  5.60            
ATOM    674  N   HIS A 114       3.876 -29.455   1.445  0.10  5.54            
ATOM    675  CA  HIS A 114       4.132 -29.963   0.093  0.10  5.54            
ATOM    676  C   HIS A 114       4.473 -31.472   0.148  0.10  5.54            
ATOM    677  O   HIS A 114       5.539 -31.788   0.679  0.10  5.54            
ATOM    678  CB  HIS A 114       5.277 -29.131  -0.524  0.10  5.54            
ATOM    679  CG  HIS A 114       5.849 -29.655  -1.819  0.10  5.54            
ATOM    680  ND1 HIS A 114       7.044 -30.353  -1.880  0.10  5.54            
ATOM    681  CD2 HIS A 114       5.384 -29.605  -3.113  0.10  5.54            
ATOM    682  CE1 HIS A 114       7.278 -30.633  -3.162  0.10  5.54            
ATOM    683  NE2 HIS A 114       6.296 -30.237  -3.962  0.10  5.54            
ATOM    684  N   PRO A 115       3.602 -32.396  -0.331  0.10  7.01            
ATOM    685  CA  PRO A 115       3.669 -33.850  -0.075  0.10  7.01            
ATOM    686  C   PRO A 115       5.024 -34.569  -0.206  0.10  7.01            
ATOM    687  O   PRO A 115       5.281 -35.519   0.534  0.10  7.01            
ATOM    688  CB  PRO A 115       2.652 -34.473  -1.041  0.10  7.01            
ATOM    689  CG  PRO A 115       1.609 -33.390  -1.241  0.10  7.01            
ATOM    690  CD  PRO A 115       2.379 -32.079  -1.082  0.10  7.01            
ATOM    691  N   ALA A 116       5.887 -34.135  -1.134  0.10  4.60            
ATOM    692  CA  ALA A 116       7.173 -34.766  -1.421  0.10  4.60            
ATOM    693  C   ALA A 116       8.316 -34.240  -0.529  0.10  4.60            
ATOM    694  O   ALA A 116       9.450 -34.694  -0.679  0.10  4.60            
ATOM    695  CB  ALA A 116       7.530 -34.461  -2.886  0.10  4.60            
ATOM    696  N   SER A 117       8.056 -33.294   0.381  0.10  6.17            
ATOM    697  CA  SER A 117       9.067 -32.695   1.254  0.10  6.17            
ATOM    698  C   SER A 117       8.514 -32.315   2.636  0.10  6.17            
ATOM    699  O   SER A 117       9.158 -32.544   3.662  0.10  6.17            
ATOM    700  CB  SER A 117       9.799 -31.567   0.498  0.10  6.17            
ATOM    701  OG  SER A 117       8.915 -30.511   0.146  0.10  6.17            
ATOM    702  N   ASN A 118       7.320 -31.721   2.682  0.10  5.57            
ATOM    703  CA  ASN A 118       6.462 -31.513   3.851  0.10  5.57            
ATOM    704  C   ASN A 118       6.755 -30.237   4.649  0.10  5.57            
ATOM    705  O   ASN A 118       6.324 -30.098   5.793  0.10  5.57            
ATOM    706  CB  ASN A 118       6.165 -32.795   4.672  0.10  5.57            
ATOM    707  CG  ASN A 118       5.352 -33.793   3.848  0.10  5.57            
ATOM    708  OD1 ASN A 118       4.163 -33.589   3.628  0.10  5.57            
ATOM    709  ND2 ASN A 118       5.989 -34.839   3.335  0.10  5.57            
ATOM    710  N   ARG A 119       7.441 -29.276   4.017  0.10  8.16            
ATOM    711  CA  ARG A 119       7.548 -27.888   4.474  0.10  8.16            
ATOM    712  C   ARG A 119       6.220 -27.196   4.128  0.10  8.16            
ATOM    713  O   ARG A 119       5.644 -27.503   3.078  0.10  8.16            
ATOM    714  CB  ARG A 119       8.666 -27.160   3.694  0.10  8.16            
ATOM    715  CG  ARG A 119      10.087 -27.711   3.902  0.10  8.16            
ATOM    716  CD  ARG A 119      10.443 -28.918   3.030  0.10  8.16            
ATOM    717  NE  ARG A 119      10.628 -30.135   3.833  0.10  8.16            
ATOM    718  CZ  ARG A 119      11.740 -30.597   4.412  0.10  8.16            
ATOM    719  NH1 ARG A 119      12.895 -29.933   4.372  0.10  8.16            
ATOM    720  NH2 ARG A 119      11.660 -31.765   5.043  0.10  8.16            
ATOM    721  N   THR A 120       5.726 -26.298   4.991  0.10  4.84            
ATOM    722  CA  THR A 120       4.504 -25.505   4.815  0.10  4.84            
ATOM    723  C   THR A 120       4.697 -24.401   3.746  0.10  4.84            
ATOM    724  O   THR A 120       4.656 -23.203   4.045  0.10  4.84            
ATOM    725  CB  THR A 120       4.075 -24.959   6.201  0.10  4.84            
ATOM    726  OG1 THR A 120       5.154 -24.382   6.902  0.10  4.84            
ATOM    727  CG2 THR A 120       3.515 -26.049   7.124  0.10  4.84            
ATOM    728  N   TRP A 121       4.920 -24.886   2.520  0.10 11.36            
ATOM    729  CA  TRP A 121       5.322 -24.292   1.250  0.10 11.36            
ATOM    730  C   TRP A 121       4.879 -22.846   1.012  0.10 11.36            
ATOM    731  O   TRP A 121       3.709 -22.608   0.701  0.10 11.36            
ATOM    732  CB  TRP A 121       4.942 -25.281   0.127  0.10 11.36            
ATOM    733  CG  TRP A 121       5.110 -24.851  -1.303  0.10 11.36            
ATOM    734  CD1 TRP A 121       4.170 -24.996  -2.266  0.10 11.36            
ATOM    735  CD2 TRP A 121       6.249 -24.209  -1.957  0.10 11.36            
ATOM    736  NE1 TRP A 121       4.650 -24.508  -3.464  0.10 11.36            
ATOM    737  CE3 TRP A 121       7.523 -23.769  -1.530  0.10 11.36            
ATOM    738  CE2 TRP A 121       5.923 -23.996  -3.332  0.10 11.36            
ATOM    739  CZ3 TRP A 121       8.413 -23.133  -2.416  0.10 11.36            
ATOM    740  CZ2 TRP A 121       6.813 -23.386  -4.233  0.10 11.36            
ATOM    741  CH2 TRP A 121       8.064 -22.945  -3.768  0.10 11.36            
ATOM    742  N   THR A 122       5.820 -21.905   1.116  0.10  5.65            
ATOM    743  CA  THR A 122       5.656 -20.531   0.670  0.10  5.65            
ATOM    744  C   THR A 122       6.460 -20.367  -0.627  0.10  5.65            
ATOM    745  O   THR A 122       7.678 -20.548  -0.650  0.10  5.65            
ATOM    746  CB  THR A 122       6.213 -19.567   1.741  0.10  5.65            
ATOM    747  OG1 THR A 122       5.468 -19.672   2.940  0.10  5.65            
ATOM    748  CG2 THR A 122       6.060 -18.103   1.313  0.10  5.65            
ATOM    749  N   ASN A 123       5.788 -19.963  -1.710  0.10  7.33            
ATOM    750  CA  ASN A 123       6.427 -19.697  -2.989  0.10  7.33            
ATOM    751  C   ASN A 123       7.010 -18.273  -2.943  0.10  7.33            
ATOM    752  O   ASN A 123       6.273 -17.287  -3.005  0.10  7.33            
ATOM    753  CB  ASN A 123       5.355 -19.791  -4.098  0.10  7.33            
ATOM    754  CG  ASN A 123       5.961 -19.814  -5.502  0.10  7.33            
ATOM    755  OD1 ASN A 123       6.814 -18.997  -5.833  0.10  7.33            
ATOM    756  ND2 ASN A 123       5.576 -20.769  -6.339  0.10  7.33            
ATOM    757  N   TYR A 124       8.343 -18.192  -2.872  0.10 12.03            
ATOM    758  CA  TYR A 124       9.132 -16.962  -2.953  0.10 12.03            
ATOM    759  C   TYR A 124       9.837 -16.840  -4.328  0.10 12.03            
ATOM    760  O   TYR A 124      10.704 -15.983  -4.497  0.10 12.03            
ATOM    761  CB  TYR A 124      10.204 -16.984  -1.831  0.10 12.03            
ATOM    762  CG  TYR A 124       9.688 -16.773  -0.414  0.10 12.03            
ATOM    763  CD1 TYR A 124       9.207 -15.503  -0.031  0.10 12.03            
ATOM    764  CD2 TYR A 124       9.726 -17.816   0.542  0.10 12.03            
ATOM    765  CE1 TYR A 124       8.768 -15.279   1.287  0.10 12.03            
ATOM    766  CE2 TYR A 124       9.292 -17.585   1.865  0.10 12.03            
ATOM    767  CZ  TYR A 124       8.806 -16.315   2.236  0.10 12.03            
ATOM    768  OH  TYR A 124       8.365 -16.055   3.501  0.10 12.03            
ATOM    769  N   THR A 125       9.521 -17.693  -5.319  0.10 15.75            
ATOM    770  CA  THR A 125      10.292 -17.839  -6.566  0.10 15.75            
ATOM    771  C   THR A 125      10.258 -16.594  -7.476  0.10 15.75            
ATOM    772  O   THR A 125      11.225 -16.324  -8.191  0.10 15.75            
ATOM    773  CB  THR A 125       9.840 -19.110  -7.333  0.10 15.75            
ATOM    774  OG1 THR A 125       8.515 -19.012  -7.820  0.10 15.75            
ATOM    775  CG2 THR A 125       9.950 -20.410  -6.523  0.10 15.75            
ATOM    776  N   GLN A 126       9.173 -15.808  -7.433  0.10  7.23            
ATOM    777  CA  GLN A 126       9.013 -14.611  -8.256  0.10  7.23            
ATOM    778  C   GLN A 126       9.700 -13.391  -7.620  0.10  7.23            
ATOM    779  O   GLN A 126      10.129 -12.505  -8.357  0.10  7.23            
ATOM    780  CB  GLN A 126       7.511 -14.300  -8.423  0.10  7.23            
ATOM    781  CG  GLN A 126       6.713 -15.355  -9.223  0.10  7.23            
ATOM    782  CD  GLN A 126       6.998 -15.358 -10.730  0.10  7.23            
ATOM    783  OE1 GLN A 126       8.141 -15.425 -11.178  0.10  7.23            
ATOM    784  NE2 GLN A 126       5.956 -15.332 -11.549  0.10  7.23            
ATOM    785  N   CYS A 127       9.873 -13.360  -6.287  0.10  6.63            
ATOM    786  CA  CYS A 127      10.434 -12.231  -5.519  0.10  6.63            
ATOM    787  C   CYS A 127      11.861 -11.858  -5.942  0.10  6.63            
ATOM    788  O   CYS A 127      12.290 -10.715  -5.837  0.10  6.63            
ATOM    789  CB  CYS A 127      10.499 -12.598  -4.024  0.10  6.63            
ATOM    790  SG  CYS A 127       8.957 -13.086  -3.214  0.10  6.63            
ATOM    791  N   ASN A 128      12.570 -12.874  -6.417  0.10 10.46            
ATOM    792  CA  ASN A 128      13.971 -12.963  -6.795  0.10 10.46            
ATOM    793  C   ASN A 128      14.007 -13.778  -8.092  0.10 10.46            
ATOM    794  O   ASN A 128      14.697 -14.790  -8.170  0.10 10.46            
ATOM    795  CB  ASN A 128      14.831 -13.516  -5.621  0.10 10.46            
ATOM    796  CG  ASN A 128      14.169 -14.644  -4.818  0.10 10.46            
ATOM    797  OD1 ASN A 128      14.056 -14.562  -3.603  0.10 10.46            
ATOM    798  ND2 ASN A 128      13.678 -15.691  -5.470  0.10 10.46            
ATOM    799  N   VAL A 129      13.145 -13.368  -9.036  0.10 16.59            
ATOM    800  CA  VAL A 129      12.638 -14.008 -10.251  0.10 16.59            
ATOM    801  C   VAL A 129      13.412 -15.233 -10.792  0.10 16.59            
ATOM    802  O   VAL A 129      14.250 -15.114 -11.682  0.10 16.59            
ATOM    803  CB  VAL A 129      12.220 -12.907 -11.267  0.10 16.59            
ATOM    804  CG1 VAL A 129      13.387 -11.994 -11.692  0.10 16.59            
ATOM    805  CG2 VAL A 129      11.482 -13.461 -12.496  0.10 16.59            
ATOM    806  N   ASN A 130      13.089 -16.423 -10.266  0.10 15.32            
ATOM    807  CA  ASN A 130      13.764 -17.695 -10.548  0.10 15.32            
ATOM    808  C   ASN A 130      12.811 -18.849 -10.877  0.10 15.32            
ATOM    809  O   ASN A 130      13.223 -20.006 -10.904  0.10 15.32            
ATOM    810  CB  ASN A 130      14.906 -18.030  -9.558  0.10 15.32            
ATOM    811  CG  ASN A 130      14.483 -18.157  -8.094  0.10 15.32            
ATOM    812  OD1 ASN A 130      13.448 -18.729  -7.768  0.10 15.32            
ATOM    813  ND2 ASN A 130      15.268 -17.592  -7.185  0.10 15.32            
ATOM    814  N   THR A 131      11.563 -18.532 -11.253  0.10 14.13            
ATOM    815  CA  THR A 131      10.636 -19.431 -11.955  0.10 14.13            
ATOM    816  C   THR A 131      11.219 -19.922 -13.301  0.10 14.13            
ATOM    817  O   THR A 131      11.016 -21.062 -13.716  0.10 14.13            
ATOM    818  CB  THR A 131       9.301 -18.668 -12.163  0.10 14.13            
ATOM    819  OG1 THR A 131       9.514 -17.330 -12.625  0.10 14.13            
ATOM    820  CG2 THR A 131       8.467 -18.592 -10.886  0.10 14.13            
ATOM    821  N   HIS A 132      11.985 -19.032 -13.933  0.10  7.97            
ATOM    822  CA  HIS A 132      12.884 -19.147 -15.070  0.10  7.97            
ATOM    823  C   HIS A 132      13.614 -17.800 -15.093  0.10  7.97            
ATOM    824  O   HIS A 132      13.012 -16.790 -14.704  0.10  7.97            
ATOM    825  CB  HIS A 132      12.144 -19.440 -16.398  0.10  7.97            
ATOM    826  CG  HIS A 132      12.293 -20.856 -16.895  0.10  7.97            
ATOM    827  ND1 HIS A 132      11.901 -21.951 -16.147  0.10  7.97            
ATOM    828  CD2 HIS A 132      12.797 -21.375 -18.066  0.10  7.97            
ATOM    829  CE1 HIS A 132      12.168 -23.049 -16.854  0.10  7.97            
ATOM    830  NE2 HIS A 132      12.715 -22.771 -18.033  0.10  7.97            
ATOM    831  N   GLU A 133      14.879 -17.779 -15.527  0.10 14.85            
ATOM    832  CA  GLU A 133      15.706 -16.575 -15.665  0.10 14.85            
ATOM    833  C   GLU A 133      15.032 -15.567 -16.615  0.10 14.85            
ATOM    834  O   GLU A 133      14.765 -15.887 -17.774  0.10 14.85            
ATOM    835  CB  GLU A 133      17.136 -16.995 -16.097  0.10 14.85            
ATOM    836  CG  GLU A 133      18.059 -15.921 -16.720  0.10 14.85            
ATOM    837  CD  GLU A 133      18.407 -14.743 -15.815  0.10 14.85            
ATOM    838  OE1 GLU A 133      17.591 -14.388 -14.947  0.10 14.85            
ATOM    839  OE2 GLU A 133      19.494 -14.166 -16.032  0.10 14.85            
ATOM    840  N   LYS A 134      14.686 -14.395 -16.081  0.10 16.08            
ATOM    841  CA  LYS A 134      13.901 -13.346 -16.708  0.10 16.08            
ATOM    842  C   LYS A 134      14.361 -12.016 -16.109  0.10 16.08            
ATOM    843  O   LYS A 134      14.068 -11.746 -14.943  0.10 16.08            
ATOM    844  CB  LYS A 134      12.388 -13.579 -16.461  0.10 16.08            
ATOM    845  CG  LYS A 134      11.727 -14.704 -17.284  0.10 16.08            
ATOM    846  CD  LYS A 134      10.229 -14.898 -16.964  0.10 16.08            
ATOM    847  CE  LYS A 134       9.917 -16.021 -15.961  0.10 16.08            
ATOM    848  NZ  LYS A 134      10.506 -15.768 -14.640  0.10 16.08            
ATOM    849  N   VAL A 135      15.026 -11.160 -16.891  0.10 14.69            
ATOM    850  CA  VAL A 135      15.417  -9.804 -16.505  0.10 14.69            
ATOM    851  C   VAL A 135      14.170  -8.887 -16.475  0.10 14.69            
ATOM    852  O   VAL A 135      13.951  -8.072 -17.372  0.10 14.69            
ATOM    853  CB  VAL A 135      16.533  -9.299 -17.468  0.10 14.69            
ATOM    854  CG1 VAL A 135      17.863 -10.026 -17.193  0.10 14.69            
ATOM    855  CG2 VAL A 135      16.201  -9.395 -18.971  0.10 14.69            
ATOM    856  N   LYS A 136      13.324  -9.059 -15.442  0.10 11.75            
ATOM    857  CA  LYS A 136      11.988  -8.471 -15.253  0.10 11.75            
ATOM    858  C   LYS A 136      11.880  -6.969 -15.588  0.10 11.75            
ATOM    859  O   LYS A 136      10.867  -6.547 -16.133  0.10 11.75            
ATOM    860  CB  LYS A 136      11.409  -8.836 -13.860  0.10 11.75            
ATOM    861  CG  LYS A 136       9.892  -8.561 -13.738  0.10 11.75            
ATOM    862  CD  LYS A 136       9.215  -9.020 -12.430  0.10 11.75            
ATOM    863  CE  LYS A 136       9.617  -8.210 -11.181  0.10 11.75            
ATOM    864  NZ  LYS A 136       8.495  -8.021 -10.249  0.10 11.75            
ATOM    865  N   THR A 137      12.959  -6.212 -15.345  0.10 14.78            
ATOM    866  CA  THR A 137      13.209  -4.819 -15.729  0.10 14.78            
ATOM    867  C   THR A 137      12.846  -4.469 -17.197  0.10 14.78            
ATOM    868  O   THR A 137      12.429  -3.344 -17.482  0.10 14.78            
ATOM    869  CB  THR A 137      14.684  -4.485 -15.333  0.10 14.78            
ATOM    870  OG1 THR A 137      15.010  -3.112 -15.434  0.10 14.78            
ATOM    871  CG2 THR A 137      15.754  -5.241 -16.138  0.10 14.78            
ATOM    872  N   ALA A 138      13.005  -5.426 -18.124  0.10  5.85            
ATOM    873  CA  ALA A 138      12.801  -5.245 -19.558  0.10  5.85            
ATOM    874  C   ALA A 138      11.660  -6.100 -20.125  0.10  5.85            
ATOM    875  O   ALA A 138      11.302  -5.920 -21.289  0.10  5.85            
ATOM    876  CB  ALA A 138      14.119  -5.573 -20.274  0.10  5.85            
ATOM    877  N   LEU A 139      11.048  -6.997 -19.332  0.10 12.89            
ATOM    878  CA  LEU A 139       9.970  -7.893 -19.778  0.10 12.89            
ATOM    879  C   LEU A 139       8.741  -7.111 -20.275  0.10 12.89            
ATOM    880  O   LEU A 139       8.182  -7.415 -21.329  0.10 12.89            
ATOM    881  CB  LEU A 139       9.584  -8.885 -18.654  0.10 12.89            
ATOM    882  CG  LEU A 139      10.133 -10.310 -18.878  0.10 12.89            
ATOM    883  CD1 LEU A 139      11.667 -10.390 -18.814  0.10 12.89            
ATOM    884  CD2 LEU A 139       9.512 -11.298 -17.883  0.10 12.89            
ATOM    885  N   ASN A 140       8.422  -6.026 -19.560  0.10  5.70            
ATOM    886  CA  ASN A 140       7.521  -4.917 -19.908  0.10  5.70            
ATOM    887  C   ASN A 140       7.737  -4.259 -21.287  0.10  5.70            
ATOM    888  O   ASN A 140       6.862  -3.518 -21.726  0.10  5.70            
ATOM    889  CB  ASN A 140       7.474  -3.847 -18.778  0.10  5.70            
ATOM    890  CG  ASN A 140       8.804  -3.628 -18.053  0.10  5.70            
ATOM    891  OD1 ASN A 140       9.064  -4.290 -17.060  0.10  5.70            
ATOM    892  ND2 ASN A 140       9.677  -2.762 -18.540  0.10  5.70            
ATOM    893  N   LEU A 141       8.852  -4.536 -21.979  0.10 11.23            
ATOM    894  CA  LEU A 141       9.145  -4.059 -23.329  0.10 11.23            
ATOM    895  C   LEU A 141       9.440  -5.233 -24.279  0.10 11.23            
ATOM    896  O   LEU A 141       9.099  -5.151 -25.460  0.10 11.23            
ATOM    897  CB  LEU A 141      10.270  -3.000 -23.260  0.10 11.23            
ATOM    898  CG  LEU A 141      10.269  -1.895 -24.344  0.10 11.23            
ATOM    899  CD1 LEU A 141      10.722  -2.383 -25.724  0.10 11.23            
ATOM    900  CD2 LEU A 141       8.949  -1.121 -24.444  0.10 11.23            
ATOM    901  N   PHE A 142       9.988  -6.359 -23.787  0.10  8.85            
ATOM    902  CA  PHE A 142      10.199  -7.606 -24.543  0.10  8.85            
ATOM    903  C   PHE A 142       8.908  -8.094 -25.220  0.10  8.85            
ATOM    904  O   PHE A 142       8.883  -8.337 -26.427  0.10  8.85            
ATOM    905  CB  PHE A 142      10.756  -8.731 -23.645  0.10  8.85            
ATOM    906  CG  PHE A 142      12.188  -8.636 -23.136  0.10  8.85            
ATOM    907  CD1 PHE A 142      13.061  -7.586 -23.501  0.10  8.85            
ATOM    908  CD2 PHE A 142      12.658  -9.661 -22.289  0.10  8.85            
ATOM    909  CE1 PHE A 142      14.387  -7.576 -23.028  0.10  8.85            
ATOM    910  CE2 PHE A 142      13.983  -9.646 -21.816  0.10  8.85            
ATOM    911  CZ  PHE A 142      14.852  -8.607 -22.193  0.10  8.85            
ATOM    912  N   TYR A 143       7.806  -8.131 -24.461  0.10  6.75            
ATOM    913  CA  TYR A 143       6.485  -8.550 -24.933  0.10  6.75            
ATOM    914  C   TYR A 143       5.793  -7.495 -25.827  0.10  6.75            
ATOM    915  O   TYR A 143       4.624  -7.662 -26.166  0.10  6.75            
ATOM    916  CB  TYR A 143       5.598  -8.870 -23.708  0.10  6.75            
ATOM    917  CG  TYR A 143       6.131  -9.964 -22.789  0.10  6.75            
ATOM    918  CD1 TYR A 143       6.578 -11.196 -23.314  0.10  6.75            
ATOM    919  CD2 TYR A 143       6.180  -9.750 -21.395  0.10  6.75            
ATOM    920  CE1 TYR A 143       7.095 -12.187 -22.457  0.10  6.75            
ATOM    921  CE2 TYR A 143       6.695 -10.741 -20.539  0.10  6.75            
ATOM    922  CZ  TYR A 143       7.158 -11.959 -21.070  0.10  6.75            
ATOM    923  OH  TYR A 143       7.670 -12.921 -20.250  0.10  6.75            
ATOM    924  N   LEU A 144       6.508  -6.438 -26.237  0.10  6.93            
ATOM    925  CA  LEU A 144       6.082  -5.444 -27.213  0.10  6.93            
ATOM    926  C   LEU A 144       7.031  -5.459 -28.426  0.10  6.93            
ATOM    927  O   LEU A 144       6.560  -5.571 -29.556  0.10  6.93            
ATOM    928  CB  LEU A 144       6.010  -4.042 -26.560  0.10  6.93            
ATOM    929  CG  LEU A 144       4.996  -3.911 -25.398  0.10  6.93            
ATOM    930  CD1 LEU A 144       5.146  -2.559 -24.683  0.10  6.93            
ATOM    931  CD2 LEU A 144       3.543  -4.103 -25.863  0.10  6.93            
ATOM    932  N   THR A 145       8.355  -5.364 -28.224  0.10 11.01            
ATOM    933  CA  THR A 145       9.314  -5.183 -29.320  0.10 11.01            
ATOM    934  C   THR A 145       9.465  -6.437 -30.214  0.10 11.01            
ATOM    935  O   THR A 145       9.483  -6.296 -31.438  0.10 11.01            
ATOM    936  CB  THR A 145      10.671  -4.664 -28.767  0.10 11.01            
ATOM    937  OG1 THR A 145      11.533  -4.263 -29.814  0.10 11.01            
ATOM    938  CG2 THR A 145      11.454  -5.649 -27.892  0.10 11.01            
ATOM    939  N   ILE A 146       9.520  -7.658 -29.646  0.10  9.45            
ATOM    940  CA  ILE A 146       9.667  -8.902 -30.417  0.10  9.45            
ATOM    941  C   ILE A 146       8.437  -9.125 -31.324  0.10  9.45            
ATOM    942  O   ILE A 146       8.586  -9.347 -32.526  0.10  9.45            
ATOM    943  CB  ILE A 146       9.953 -10.106 -29.458  0.10  9.45            
ATOM    944  CG1 ILE A 146      11.400 -10.068 -28.891  0.10  9.45            
ATOM    945  CG2 ILE A 146       9.722 -11.495 -30.101  0.10  9.45            
ATOM    946  CD1 ILE A 146      11.509  -9.587 -27.443  0.10  9.45            
ATOM    947  N   ILE A 147       7.227  -9.016 -30.759  0.10  7.96            
ATOM    948  CA  ILE A 147       5.964  -9.191 -31.480  0.10  7.96            
ATOM    949  C   ILE A 147       5.693  -8.021 -32.451  0.10  7.96            
ATOM    950  O   ILE A 147       5.122  -8.231 -33.520  0.10  7.96            
ATOM    951  CB  ILE A 147       4.812  -9.403 -30.450  0.10  7.96            
ATOM    952  CG1 ILE A 147       3.432  -9.697 -31.088  0.10  7.96            
ATOM    953  CG2 ILE A 147       4.678  -8.265 -29.421  0.10  7.96            
ATOM    954  CD1 ILE A 147       3.396 -10.956 -31.966  0.10  7.96            
ATOM    955  N   GLY A 148       6.172  -6.808 -32.142  0.10  3.10            
ATOM    956  CA  GLY A 148       5.937  -5.617 -32.948  0.10  3.10            
ATOM    957  C   GLY A 148       6.792  -5.629 -34.216  0.10  3.10            
ATOM    958  O   GLY A 148       6.269  -5.368 -35.302  0.10  3.10            
ATOM    959  N   HIS A 149       8.066  -6.039 -34.105  0.10  6.72            
ATOM    960  CA  HIS A 149       8.916  -6.358 -35.256  0.10  6.72            
ATOM    961  C   HIS A 149       8.360  -7.576 -36.007  0.10  6.72            
ATOM    962  O   HIS A 149       8.213  -7.515 -37.224  0.10  6.72            
ATOM    963  CB  HIS A 149      10.363  -6.647 -34.819  0.10  6.72            
ATOM    964  CG  HIS A 149      11.162  -5.432 -34.424  0.10  6.72            
ATOM    965  ND1 HIS A 149      11.314  -5.027 -33.112  0.10  6.72            
ATOM    966  CD2 HIS A 149      11.843  -4.502 -35.177  0.10  6.72            
ATOM    967  CE1 HIS A 149      12.098  -3.950 -33.112  0.10  6.72            
ATOM    968  NE2 HIS A 149      12.446  -3.568 -34.336  0.10  6.72            
ATOM    969  N   GLY A 150       7.999  -8.643 -35.273  0.10  3.01            
ATOM    970  CA  GLY A 150       7.234  -9.825 -35.685  0.10  3.01            
ATOM    971  C   GLY A 150       6.109  -9.581 -36.700  0.10  3.01            
ATOM    972  O   GLY A 150       6.016 -10.287 -37.702  0.10  3.01            
ATOM    973  N   LEU A 151       5.265  -8.573 -36.449  0.10  9.09            
ATOM    974  CA  LEU A 151       4.203  -8.149 -37.359  0.10  9.09            
ATOM    975  C   LEU A 151       4.760  -7.229 -38.462  0.10  9.09            
ATOM    976  O   LEU A 151       4.482  -7.446 -39.640  0.10  9.09            
ATOM    977  CB  LEU A 151       3.120  -7.373 -36.564  0.10  9.09            
ATOM    978  CG  LEU A 151       1.935  -8.244 -36.083  0.10  9.09            
ATOM    979  CD1 LEU A 151       2.336  -9.286 -35.028  0.10  9.09            
ATOM    980  CD2 LEU A 151       0.797  -7.363 -35.546  0.10  9.09            
ATOM    981  N   SER A 152       5.535  -6.198 -38.102  0.10  8.21            
ATOM    982  CA  SER A 152       5.874  -5.099 -39.014  0.10  8.21            
ATOM    983  C   SER A 152       6.946  -5.474 -40.056  0.10  8.21            
ATOM    984  O   SER A 152       7.096  -4.772 -41.057  0.10  8.21            
ATOM    985  CB  SER A 152       6.393  -3.907 -38.200  0.10  8.21            
ATOM    986  OG  SER A 152       5.455  -3.538 -37.201  0.10  8.21            
ATOM    987  N   ILE A 153       7.662  -6.592 -39.867  0.10 10.79            
ATOM    988  CA  ILE A 153       8.558  -7.169 -40.868  0.10 10.79            
ATOM    989  C   ILE A 153       7.748  -7.747 -42.046  0.10 10.79            
ATOM    990  O   ILE A 153       8.230  -7.724 -43.175  0.10 10.79            
ATOM    991  CB  ILE A 153       9.453  -8.260 -40.208  0.10 10.79            
ATOM    992  CG1 ILE A 153      10.613  -8.689 -41.135  0.10 10.79            
ATOM    993  CG2 ILE A 153       8.666  -9.490 -39.703  0.10 10.79            
ATOM    994  CD1 ILE A 153      11.622  -9.634 -40.472  0.10 10.79            
ATOM    995  N   ALA A 154       6.519  -8.234 -41.812  0.10  3.22            
ATOM    996  CA  ALA A 154       5.694  -8.891 -42.823  0.10  3.22            
ATOM    997  C   ALA A 154       5.167  -7.869 -43.838  0.10  3.22            
ATOM    998  O   ALA A 154       5.286  -8.085 -45.043  0.10  3.22            
ATOM    999  CB  ALA A 154       4.509  -9.598 -42.147  0.10  3.22            
ATOM   1000  N   SER A 155       4.665  -6.722 -43.366  0.10  7.69            
ATOM   1001  CA  SER A 155       4.267  -5.590 -44.200  0.10  7.69            
ATOM   1002  C   SER A 155       5.474  -4.957 -44.923  0.10  7.69            
ATOM   1003  O   SER A 155       5.334  -4.482 -46.054  0.10  7.69            
ATOM   1004  CB  SER A 155       3.502  -4.581 -43.320  0.10  7.69            
ATOM   1005  OG  SER A 155       4.219  -4.253 -42.141  0.10  7.69            
ATOM   1006  N   LEU A 156       6.673  -5.023 -44.323  0.10  7.41            
ATOM   1007  CA  LEU A 156       7.918  -4.586 -44.949  0.10  7.41            
ATOM   1008  C   LEU A 156       8.337  -5.558 -46.065  0.10  7.41            
ATOM   1009  O   LEU A 156       8.713  -5.111 -47.141  0.10  7.41            
ATOM   1010  CB  LEU A 156       9.035  -4.461 -43.898  0.10  7.41            
ATOM   1011  CG  LEU A 156      10.227  -3.565 -44.301  0.10  7.41            
ATOM   1012  CD1 LEU A 156       9.843  -2.163 -44.799  0.10  7.41            
ATOM   1013  CD2 LEU A 156      11.177  -3.429 -43.107  0.10  7.41            
ATOM   1014  N   LEU A 157       8.205  -6.877 -45.856  0.10  9.34            
ATOM   1015  CA  LEU A 157       8.486  -7.921 -46.849  0.10  9.34            
ATOM   1016  C   LEU A 157       7.502  -7.827 -48.033  0.10  9.34            
ATOM   1017  O   LEU A 157       7.902  -7.954 -49.189  0.10  9.34            
ATOM   1018  CB  LEU A 157       8.392  -9.318 -46.177  0.10  9.34            
ATOM   1019  CG  LEU A 157       9.420 -10.373 -46.645  0.10  9.34            
ATOM   1020  CD1 LEU A 157       9.366 -10.674 -48.150  0.10  9.34            
ATOM   1021  CD2 LEU A 157      10.848 -10.034 -46.187  0.10  9.34            
ATOM   1022  N   ILE A 158       6.220  -7.552 -47.751  0.10  8.71            
ATOM   1023  CA  ILE A 158       5.183  -7.274 -48.742  0.10  8.71            
ATOM   1024  C   ILE A 158       5.543  -6.014 -49.563  0.10  8.71            
ATOM   1025  O   ILE A 158       5.647  -6.100 -50.787  0.10  8.71            
ATOM   1026  CB  ILE A 158       3.794  -7.224 -48.034  0.10  8.71            
ATOM   1027  CG1 ILE A 158       3.369  -8.643 -47.579  0.10  8.71            
ATOM   1028  CG2 ILE A 158       2.674  -6.590 -48.883  0.10  8.71            
ATOM   1029  CD1 ILE A 158       2.250  -8.666 -46.526  0.10  8.71            
ATOM   1030  N   SER A 159       5.794  -4.864 -48.916  0.10  3.24            
ATOM   1031  CA  SER A 159       6.202  -3.627 -49.592  0.10  3.24            
ATOM   1032  C   SER A 159       7.539  -3.752 -50.367  0.10  3.24            
ATOM   1033  O   SER A 159       7.636  -3.269 -51.495  0.10  3.24            
ATOM   1034  CB  SER A 159       6.144  -2.427 -48.630  0.10  3.24            
ATOM   1035  OG  SER A 159       6.904  -2.606 -47.460  0.10  3.24            
ATOM   1036  N   LEU A 160       8.516  -4.512 -49.846  0.10  5.03            
ATOM   1037  CA  LEU A 160       9.774  -4.908 -50.494  0.10  5.03            
ATOM   1038  C   LEU A 160       9.566  -5.644 -51.837  0.10  5.03            
ATOM   1039  O   LEU A 160      10.422  -5.551 -52.721  0.10  5.03            
ATOM   1040  CB  LEU A 160      10.597  -5.758 -49.489  0.10  5.03            
ATOM   1041  CG  LEU A 160      11.983  -6.278 -49.929  0.10  5.03            
ATOM   1042  CD1 LEU A 160      13.008  -5.145 -49.986  0.10  5.03            
ATOM   1043  CD2 LEU A 160      12.477  -7.379 -48.978  0.10  5.03            
ATOM   1044  N   GLY A 161       8.424  -6.315 -52.027  0.10  2.59            
ATOM   1045  CA  GLY A 161       8.083  -7.071 -53.231  0.10  2.59            
ATOM   1046  C   GLY A 161       7.101  -6.319 -54.138  0.10  2.59            
ATOM   1047  O   GLY A 161       7.068  -6.579 -55.341  0.10  2.59            
ATOM   1048  N   ILE A 162       6.350  -5.358 -53.585  0.10  5.25            
ATOM   1049  CA  ILE A 162       5.493  -4.409 -54.302  0.10  5.25            
ATOM   1050  C   ILE A 162       6.354  -3.335 -55.004  0.10  5.25            
ATOM   1051  O   ILE A 162       6.036  -2.920 -56.119  0.10  5.25            
ATOM   1052  CB  ILE A 162       4.496  -3.788 -53.277  0.10  5.25            
ATOM   1053  CG1 ILE A 162       3.420  -4.825 -52.880  0.10  5.25            
ATOM   1054  CG2 ILE A 162       3.844  -2.463 -53.720  0.10  5.25            
ATOM   1055  CD1 ILE A 162       2.587  -4.430 -51.654  0.10  5.25            
ATOM   1056  N   PHE A 163       7.456  -2.896 -54.384  0.10  6.60            
ATOM   1057  CA  PHE A 163       8.400  -1.929 -54.946  0.10  6.60            
ATOM   1058  C   PHE A 163       9.231  -2.596 -56.056  0.10  6.60            
ATOM   1059  O   PHE A 163      10.361  -3.040 -55.826  0.10  6.60            
ATOM   1060  CB  PHE A 163       9.316  -1.383 -53.821  0.10  6.60            
ATOM   1061  CG  PHE A 163       8.770  -0.145 -53.132  0.10  6.60            
ATOM   1062  CD1 PHE A 163       7.524  -0.183 -52.472  0.10  6.60            
ATOM   1063  CD2 PHE A 163       9.501   1.063 -53.168  0.10  6.60            
ATOM   1064  CE1 PHE A 163       7.018   0.968 -51.846  0.10  6.60            
ATOM   1065  CE2 PHE A 163       8.981   2.222 -52.564  0.10  6.60            
ATOM   1066  CZ  PHE A 163       7.746   2.170 -51.893  0.10  6.60            
ATOM   1067  N   PHE A 164       8.646  -2.721 -57.255  0.10  5.42            
ATOM   1068  CA  PHE A 164       9.322  -3.231 -58.449  0.10  5.42            
ATOM   1069  C   PHE A 164       8.708  -2.818 -59.801  0.10  5.42            
ATOM   1070  O   PHE A 164       9.286  -3.167 -60.826  0.10  5.42            
ATOM   1071  CB  PHE A 164       9.591  -4.756 -58.323  0.10  5.42            
ATOM   1072  CG  PHE A 164      10.982  -5.253 -58.704  0.10  5.42            
ATOM   1073  CD1 PHE A 164      12.151  -4.550 -58.329  0.10  5.42            
ATOM   1074  CD2 PHE A 164      11.107  -6.459 -59.427  0.10  5.42            
ATOM   1075  CE1 PHE A 164      13.421  -5.035 -58.692  0.10  5.42            
ATOM   1076  CE2 PHE A 164      12.378  -6.949 -59.780  0.10  5.42            
ATOM   1077  CZ  PHE A 164      13.536  -6.237 -59.415  0.10  5.42            
ATOM   1078  N   TYR A 165       7.560  -2.116 -59.847  0.10  4.95            
ATOM   1079  CA  TYR A 165       6.731  -2.053 -61.071  0.10  4.95            
ATOM   1080  C   TYR A 165       6.240  -0.646 -61.453  0.10  4.95            
ATOM   1081  O   TYR A 165       5.436  -0.534 -62.378  0.10  4.95            
ATOM   1082  CB  TYR A 165       5.531  -3.038 -60.971  0.10  4.95            
ATOM   1083  CG  TYR A 165       5.785  -4.335 -60.219  0.10  4.95            
ATOM   1084  CD1 TYR A 165       6.461  -5.413 -60.829  0.10  4.95            
ATOM   1085  CD2 TYR A 165       5.384  -4.434 -58.872  0.10  4.95            
ATOM   1086  CE1 TYR A 165       6.779  -6.562 -60.076  0.10  4.95            
ATOM   1087  CE2 TYR A 165       5.713  -5.573 -58.122  0.10  4.95            
ATOM   1088  CZ  TYR A 165       6.435  -6.626 -58.710  0.10  4.95            
ATOM   1089  OH  TYR A 165       6.838  -7.675 -57.940  0.10  4.95            
ATOM   1090  N   PHE A 166       6.638   0.412 -60.732  0.10  9.29            
ATOM   1091  CA  PHE A 166       5.923   1.698 -60.732  0.10  9.29            
ATOM   1092  C   PHE A 166       6.798   2.863 -61.232  0.10  9.29            
ATOM   1093  O   PHE A 166       7.919   2.660 -61.701  0.10  9.29            
ATOM   1094  CB  PHE A 166       5.344   1.948 -59.322  0.10  9.29            
ATOM   1095  CG  PHE A 166       4.538   0.819 -58.696  0.10  9.29            
ATOM   1096  CD1 PHE A 166       3.609   0.066 -59.451  0.10  9.29            
ATOM   1097  CD2 PHE A 166       4.695   0.546 -57.323  0.10  9.29            
ATOM   1098  CE1 PHE A 166       2.858  -0.957 -58.838  0.10  9.29            
ATOM   1099  CE2 PHE A 166       3.922  -0.451 -56.708  0.10  9.29            
ATOM   1100  CZ  PHE A 166       3.009  -1.211 -57.462  0.10  9.29            
ATOM   1101  N   LYS A 167       6.292   4.103 -61.145  0.10 15.02            
ATOM   1102  CA  LYS A 167       6.932   5.330 -61.634  0.10 15.02            
ATOM   1103  C   LYS A 167       8.151   5.686 -60.763  0.10 15.02            
ATOM   1104  O   LYS A 167       9.142   6.222 -61.258  0.10 15.02            
ATOM   1105  CB  LYS A 167       5.929   6.511 -61.613  0.10 15.02            
ATOM   1106  CG  LYS A 167       4.490   6.186 -62.066  0.10 15.02            
ATOM   1107  CD  LYS A 167       4.388   5.690 -63.520  0.10 15.02            
ATOM   1108  CE  LYS A 167       2.964   5.270 -63.920  0.10 15.02            
ATOM   1109  NZ  LYS A 167       2.040   6.414 -63.938  0.10 15.02            
ATOM   1110  N   SER A 168       8.140   5.257 -59.498  0.10  9.16            
ATOM   1111  CA  SER A 168       9.273   5.171 -58.587  0.10  9.16            
ATOM   1112  C   SER A 168      10.459   4.309 -59.111  0.10  9.16            
ATOM   1113  O   SER A 168      11.517   4.331 -58.487  0.10  9.16            
ATOM   1114  CB  SER A 168       8.745   4.680 -57.219  0.10  9.16            
ATOM   1115  OG  SER A 168       8.087   5.709 -56.487  0.10  9.16            
ATOM   1116  N   LEU A 169      10.322   3.582 -60.240  0.10  7.13            
ATOM   1117  CA  LEU A 169      11.400   2.891 -60.969  0.10  7.13            
ATOM   1118  C   LEU A 169      11.712   3.583 -62.319  0.10  7.13            
ATOM   1119  O   LEU A 169      12.675   3.220 -62.990  0.10  7.13            
ATOM   1120  CB  LEU A 169      11.005   1.403 -61.175  0.10  7.13            
ATOM   1121  CG  LEU A 169      12.065   0.462 -61.802  0.10  7.13            
ATOM   1122  CD1 LEU A 169      13.446   0.550 -61.127  0.10  7.13            
ATOM   1123  CD2 LEU A 169      11.562  -0.990 -61.809  0.10  7.13            
ATOM   1124  N   SER A 170      10.953   4.618 -62.712  0.10  3.27            
ATOM   1125  CA  SER A 170      11.362   5.570 -63.750  0.10  3.27            
ATOM   1126  C   SER A 170      12.281   6.628 -63.090  0.10  3.27            
ATOM   1127  O   SER A 170      13.267   7.070 -63.676  0.10  3.27            
ATOM   1128  CB  SER A 170      10.094   6.232 -64.341  0.10  3.27            
ATOM   1129  OG  SER A 170      10.361   6.957 -65.528  0.10  3.27            
ATOM   1130  N   CYS A 171      12.006   6.950 -61.817  0.10  4.14            
ATOM   1131  CA  CYS A 171      12.932   7.571 -60.875  0.10  4.14            
ATOM   1132  C   CYS A 171      13.869   6.474 -60.309  0.10  4.14            
ATOM   1133  O   CYS A 171      13.633   5.284 -60.515  0.10  4.14            
ATOM   1134  CB  CYS A 171      12.072   8.172 -59.741  0.10  4.14            
ATOM   1135  SG  CYS A 171      13.006   9.382 -58.764  0.10  4.14            
ATOM   1136  N   GLN A 172      14.922   6.847 -59.571  0.10  6.98            
ATOM   1137  CA  GLN A 172      15.883   5.899 -58.993  0.10  6.98            
ATOM   1138  C   GLN A 172      15.276   5.057 -57.856  0.10  6.98            
ATOM   1139  O   GLN A 172      15.703   3.926 -57.633  0.10  6.98            
ATOM   1140  CB  GLN A 172      17.068   6.686 -58.401  0.10  6.98            
ATOM   1141  CG  GLN A 172      17.945   7.366 -59.462  0.10  6.98            
ATOM   1142  CD  GLN A 172      19.212   7.966 -58.857  0.10  6.98            
ATOM   1143  OE1 GLN A 172      19.213   8.500 -57.752  0.10  6.98            
ATOM   1144  NE2 GLN A 172      20.319   7.885 -59.574  0.10  6.98            
ATOM   1145  N   ARG A 173      14.306   5.636 -57.140  0.10 10.10            
ATOM   1146  CA  ARG A 173      13.735   5.233 -55.857  0.10 10.10            
ATOM   1147  C   ARG A 173      13.568   3.725 -55.597  0.10 10.10            
ATOM   1148  O   ARG A 173      14.003   3.245 -54.559  0.10 10.10            
ATOM   1149  CB  ARG A 173      12.452   6.034 -55.609  0.10 10.10            
ATOM   1150  CG  ARG A 173      11.881   5.871 -54.193  0.10 10.10            
ATOM   1151  CD  ARG A 173      10.464   6.424 -54.112  0.10 10.10            
ATOM   1152  NE  ARG A 173       9.829   6.034 -52.856  0.10 10.10            
ATOM   1153  CZ  ARG A 173       8.527   5.839 -52.641  0.10 10.10            
ATOM   1154  NH1 ARG A 173       7.632   5.902 -53.634  0.10 10.10            
ATOM   1155  NH2 ARG A 173       8.167   5.578 -51.390  0.10 10.10            
ATOM   1156  N   ILE A 174      12.946   2.956 -56.498  0.10  8.24            
ATOM   1157  CA  ILE A 174      12.756   1.504 -56.342  0.10  8.24            
ATOM   1158  C   ILE A 174      14.088   0.710 -56.331  0.10  8.24            
ATOM   1159  O   ILE A 174      14.115  -0.410 -55.822  0.10  8.24            
ATOM   1160  CB  ILE A 174      11.697   1.006 -57.382  0.10  8.24            
ATOM   1161  CG1 ILE A 174      10.276   1.258 -56.818  0.10  8.24            
ATOM   1162  CG2 ILE A 174      11.825  -0.471 -57.805  0.10  8.24            
ATOM   1163  CD1 ILE A 174       9.100   1.046 -57.787  0.10  8.24            
ATOM   1164  N   THR A 175      15.193   1.288 -56.812  0.10  3.85            
ATOM   1165  CA  THR A 175      16.539   0.712 -56.710  0.10  3.85            
ATOM   1166  C   THR A 175      17.243   1.239 -55.430  0.10  3.85            
ATOM   1167  O   THR A 175      18.376   0.854 -55.152  0.10  3.85            
ATOM   1168  CB  THR A 175      17.333   1.131 -57.981  0.10  3.85            
ATOM   1169  OG1 THR A 175      16.544   0.876 -59.134  0.10  3.85            
ATOM   1170  CG2 THR A 175      18.647   0.362 -58.206  0.10  3.85            
ATOM   1171  N   LEU A 176      16.587   2.093 -54.631  0.10  6.23            
ATOM   1172  CA  LEU A 176      17.106   2.710 -53.417  0.10  6.23            
ATOM   1173  C   LEU A 176      16.309   2.139 -52.229  0.10  6.23            
ATOM   1174  O   LEU A 176      16.792   1.182 -51.623  0.10  6.23            
ATOM   1175  CB  LEU A 176      17.082   4.252 -53.550  0.10  6.23            
ATOM   1176  CG  LEU A 176      17.840   4.833 -54.768  0.10  6.23            
ATOM   1177  CD1 LEU A 176      17.714   6.363 -54.791  0.10  6.23            
ATOM   1178  CD2 LEU A 176      19.320   4.431 -54.796  0.10  6.23            
ATOM   1179  N   HIS A 177      15.065   2.601 -51.997  0.10  7.09            
ATOM   1180  CA  HIS A 177      14.055   2.221 -50.983  0.10  7.09            
ATOM   1181  C   HIS A 177      14.057   0.741 -50.575  0.10  7.09            
ATOM   1182  O   HIS A 177      13.992   0.394 -49.398  0.10  7.09            
ATOM   1183  CB  HIS A 177      12.630   2.634 -51.449  0.10  7.09            
ATOM   1184  CG  HIS A 177      12.003   3.871 -50.852  0.10  7.09            
ATOM   1185  ND1 HIS A 177      12.602   5.114 -50.840  0.10  7.09            
ATOM   1186  CD2 HIS A 177      10.771   4.068 -50.272  0.10  7.09            
ATOM   1187  CE1 HIS A 177      11.788   5.966 -50.220  0.10  7.09            
ATOM   1188  NE2 HIS A 177      10.616   5.412 -49.921  0.10  7.09            
ATOM   1189  N   LYS A 178      14.157  -0.135 -51.580  0.10  6.79            
ATOM   1190  CA  LYS A 178      14.191  -1.588 -51.479  0.10  6.79            
ATOM   1191  C   LYS A 178      15.368  -2.089 -50.611  0.10  6.79            
ATOM   1192  O   LYS A 178      15.235  -3.088 -49.908  0.10  6.79            
ATOM   1193  CB  LYS A 178      14.255  -2.120 -52.928  0.10  6.79            
ATOM   1194  CG  LYS A 178      13.726  -3.545 -53.153  0.10  6.79            
ATOM   1195  CD  LYS A 178      13.828  -3.937 -54.638  0.10  6.79            
ATOM   1196  CE  LYS A 178      13.204  -5.298 -54.981  0.10  6.79            
ATOM   1197  NZ  LYS A 178      11.735  -5.244 -55.020  0.10  6.79            
ATOM   1198  N   ASN A 179      16.493  -1.364 -50.595  0.10  4.80            
ATOM   1199  CA  ASN A 179      17.675  -1.660 -49.783  0.10  4.80            
ATOM   1200  C   ASN A 179      17.459  -1.212 -48.337  0.10  4.80            
ATOM   1201  O   ASN A 179      17.779  -1.969 -47.422  0.10  4.80            
ATOM   1202  CB  ASN A 179      18.908  -0.899 -50.303  0.10  4.80            
ATOM   1203  CG  ASN A 179      19.406  -1.411 -51.647  0.10  4.80            
ATOM   1204  OD1 ASN A 179      20.171  -2.371 -51.699  0.10  4.80            
ATOM   1205  ND2 ASN A 179      19.009  -0.771 -52.738  0.10  4.80            
ATOM   1206  N   LEU A 180      16.860  -0.029 -48.123  0.10  5.67            
ATOM   1207  CA  LEU A 180      16.469   0.489 -46.807  0.10  5.67            
ATOM   1208  C   LEU A 180      15.448  -0.452 -46.143  0.10  5.67            
ATOM   1209  O   LEU A 180      15.604  -0.822 -44.978  0.10  5.67            
ATOM   1210  CB  LEU A 180      15.908   1.925 -46.965  0.10  5.67            
ATOM   1211  CG  LEU A 180      15.408   2.617 -45.673  0.10  5.67            
ATOM   1212  CD1 LEU A 180      16.504   2.764 -44.602  0.10  5.67            
ATOM   1213  CD2 LEU A 180      14.800   3.985 -46.012  0.10  5.67            
ATOM   1214  N   PHE A 181      14.453  -0.909 -46.917  0.10  6.28            
ATOM   1215  CA  PHE A 181      13.460  -1.896 -46.502  0.10  6.28            
ATOM   1216  C   PHE A 181      14.133  -3.236 -46.162  0.10  6.28            
ATOM   1217  O   PHE A 181      13.869  -3.789 -45.099  0.10  6.28            
ATOM   1218  CB  PHE A 181      12.400  -2.104 -47.608  0.10  6.28            
ATOM   1219  CG  PHE A 181      11.401  -0.987 -47.893  0.10  6.28            
ATOM   1220  CD1 PHE A 181      11.505   0.302 -47.319  0.10  6.28            
ATOM   1221  CD2 PHE A 181      10.334  -1.257 -48.777  0.10  6.28            
ATOM   1222  CE1 PHE A 181      10.564   1.300 -47.636  0.10  6.28            
ATOM   1223  CE2 PHE A 181       9.393  -0.261 -49.093  0.10  6.28            
ATOM   1224  CZ  PHE A 181       9.505   1.020 -48.520  0.10  6.28            
ATOM   1225  N   PHE A 182      15.046  -3.738 -47.008  0.10  5.40            
ATOM   1226  CA  PHE A 182      15.793  -4.978 -46.772  0.10  5.40            
ATOM   1227  C   PHE A 182      16.692  -4.889 -45.519  0.10  5.40            
ATOM   1228  O   PHE A 182      16.710  -5.813 -44.707  0.10  5.40            
ATOM   1229  CB  PHE A 182      16.616  -5.338 -48.026  0.10  5.40            
ATOM   1230  CG  PHE A 182      17.333  -6.677 -47.967  0.10  5.40            
ATOM   1231  CD1 PHE A 182      16.590  -7.871 -47.841  0.10  5.40            
ATOM   1232  CD2 PHE A 182      18.741  -6.735 -48.026  0.10  5.40            
ATOM   1233  CE1 PHE A 182      17.253  -9.111 -47.762  0.10  5.40            
ATOM   1234  CE2 PHE A 182      19.403  -7.976 -47.947  0.10  5.40            
ATOM   1235  CZ  PHE A 182      18.659  -9.164 -47.813  0.10  5.40            
ATOM   1236  N   SER A 183      17.374  -3.752 -45.320  0.10  4.07            
ATOM   1237  CA  SER A 183      18.186  -3.448 -44.143  0.10  4.07            
ATOM   1238  C   SER A 183      17.330  -3.484 -42.858  0.10  4.07            
ATOM   1239  O   SER A 183      17.693  -4.166 -41.893  0.10  4.07            
ATOM   1240  CB  SER A 183      18.914  -2.101 -44.374  0.10  4.07            
ATOM   1241  OG  SER A 183      19.902  -1.830 -43.397  0.10  4.07            
ATOM   1242  N   PHE A 184      16.146  -2.851 -42.871  0.10 13.75            
ATOM   1243  CA  PHE A 184      15.188  -2.898 -41.766  0.10 13.75            
ATOM   1244  C   PHE A 184      14.537  -4.288 -41.574  0.10 13.75            
ATOM   1245  O   PHE A 184      14.326  -4.673 -40.424  0.10 13.75            
ATOM   1246  CB  PHE A 184      14.120  -1.792 -41.901  0.10 13.75            
ATOM   1247  CG  PHE A 184      14.472  -0.491 -41.196  0.10 13.75            
ATOM   1248  CD1 PHE A 184      14.593  -0.464 -39.788  0.10 13.75            
ATOM   1249  CD2 PHE A 184      14.650   0.701 -41.930  0.10 13.75            
ATOM   1250  CE1 PHE A 184      14.886   0.742 -39.121  0.10 13.75            
ATOM   1251  CE2 PHE A 184      14.922   1.910 -41.258  0.10 13.75            
ATOM   1252  CZ  PHE A 184      15.037   1.933 -39.855  0.10 13.75            
ATOM   1253  N   VAL A 185      14.277  -5.074 -42.637  0.10 12.35            
ATOM   1254  CA  VAL A 185      13.846  -6.485 -42.562  0.10 12.35            
ATOM   1255  C   VAL A 185      14.875  -7.322 -41.786  0.10 12.35            
ATOM   1256  O   VAL A 185      14.523  -8.014 -40.832  0.10 12.35            
ATOM   1257  CB  VAL A 185      13.551  -7.085 -43.977  0.10 12.35            
ATOM   1258  CG1 VAL A 185      13.557  -8.628 -44.067  0.10 12.35            
ATOM   1259  CG2 VAL A 185      12.213  -6.591 -44.539  0.10 12.35            
ATOM   1260  N   CYS A 186      16.151  -7.224 -42.174  0.10  4.05            
ATOM   1261  CA  CYS A 186      17.250  -7.926 -41.523  0.10  4.05            
ATOM   1262  C   CYS A 186      17.428  -7.454 -40.069  0.10  4.05            
ATOM   1263  O   CYS A 186      17.522  -8.285 -39.167  0.10  4.05            
ATOM   1264  CB  CYS A 186      18.535  -7.731 -42.347  0.10  4.05            
ATOM   1265  SG  CYS A 186      18.415  -8.668 -43.898  0.10  4.05            
ATOM   1266  N   ASN A 187      17.385  -6.134 -39.818  0.10  4.04            
ATOM   1267  CA  ASN A 187      17.437  -5.514 -38.485  0.10  4.04            
ATOM   1268  C   ASN A 187      16.336  -6.065 -37.553  0.10  4.04            
ATOM   1269  O   ASN A 187      16.628  -6.426 -36.413  0.10  4.04            
ATOM   1270  CB  ASN A 187      17.356  -3.975 -38.630  0.10  4.04            
ATOM   1271  CG  ASN A 187      17.529  -3.218 -37.312  0.10  4.04            
ATOM   1272  OD1 ASN A 187      16.571  -3.057 -36.569  0.10  4.04            
ATOM   1273  ND2 ASN A 187      18.725  -2.730 -37.007  0.10  4.04            
ATOM   1274  N   SER A 188      15.111  -6.214 -38.077  0.10  4.41            
ATOM   1275  CA  SER A 188      13.919  -6.661 -37.356  0.10  4.41            
ATOM   1276  C   SER A 188      14.014  -8.082 -36.767  0.10  4.41            
ATOM   1277  O   SER A 188      13.307  -8.370 -35.806  0.10  4.41            
ATOM   1278  CB  SER A 188      12.691  -6.576 -38.288  0.10  4.41            
ATOM   1279  OG  SER A 188      12.370  -5.237 -38.616  0.10  4.41            
ATOM   1280  N   VAL A 189      14.882  -8.960 -37.298  0.10  4.60            
ATOM   1281  CA  VAL A 189      15.169 -10.275 -36.715  0.10  4.60            
ATOM   1282  C   VAL A 189      16.525 -10.271 -35.989  0.10  4.60            
ATOM   1283  O   VAL A 189      16.653 -10.915 -34.946  0.10  4.60            
ATOM   1284  CB  VAL A 189      15.117 -11.386 -37.800  0.10  4.60            
ATOM   1285  CG1 VAL A 189      13.662 -11.749 -38.137  0.10  4.60            
ATOM   1286  CG2 VAL A 189      15.903 -11.077 -39.090  0.10  4.60            
ATOM   1287  N   VAL A 190      17.524  -9.534 -36.497  0.10  5.95            
ATOM   1288  CA  VAL A 190      18.859  -9.421 -35.908  0.10  5.95            
ATOM   1289  C   VAL A 190      18.829  -8.790 -34.497  0.10  5.95            
ATOM   1290  O   VAL A 190      19.588  -9.225 -33.629  0.10  5.95            
ATOM   1291  CB  VAL A 190      19.806  -8.708 -36.910  0.10  5.95            
ATOM   1292  CG1 VAL A 190      21.134  -8.241 -36.296  0.10  5.95            
ATOM   1293  CG2 VAL A 190      20.119  -9.636 -38.101  0.10  5.95            
ATOM   1294  N   THR A 191      17.927  -7.832 -34.235  0.10 12.21            
ATOM   1295  CA  THR A 191      17.729  -7.261 -32.902  0.10 12.21            
ATOM   1296  C   THR A 191      17.193  -8.327 -31.915  0.10 12.21            
ATOM   1297  O   THR A 191      17.685  -8.424 -30.790  0.10 12.21            
ATOM   1298  CB  THR A 191      16.830  -5.995 -32.985  0.10 12.21            
ATOM   1299  OG1 THR A 191      16.883  -5.277 -31.763  0.10 12.21            
ATOM   1300  CG2 THR A 191      15.347  -6.231 -33.329  0.10 12.21            
ATOM   1301  N   ILE A 192      16.254  -9.182 -32.357  0.10  4.30            
ATOM   1302  CA  ILE A 192      15.588 -10.204 -31.547  0.10  4.30            
ATOM   1303  C   ILE A 192      16.587 -11.290 -31.108  0.10  4.30            
ATOM   1304  O   ILE A 192      16.633 -11.615 -29.926  0.10  4.30            
ATOM   1305  CB  ILE A 192      14.366 -10.806 -32.312  0.10  4.30            
ATOM   1306  CG1 ILE A 192      13.333  -9.706 -32.666  0.10  4.30            
ATOM   1307  CG2 ILE A 192      13.686 -11.957 -31.533  0.10  4.30            
ATOM   1308  CD1 ILE A 192      12.134 -10.194 -33.494  0.10  4.30            
ATOM   1309  N   ILE A 193      17.418 -11.810 -32.024  0.10 15.01            
ATOM   1310  CA  ILE A 193      18.415 -12.853 -31.730  0.10 15.01            
ATOM   1311  C   ILE A 193      19.657 -12.289 -30.986  0.10 15.01            
ATOM   1312  O   ILE A 193      20.547 -13.040 -30.586  0.10 15.01            
ATOM   1313  CB  ILE A 193      18.773 -13.589 -33.056  0.10 15.01            
ATOM   1314  CG1 ILE A 193      19.524 -14.923 -32.832  0.10 15.01            
ATOM   1315  CG2 ILE A 193      19.508 -12.696 -34.068  0.10 15.01            
ATOM   1316  CD1 ILE A 193      19.517 -15.850 -34.056  0.10 15.01            
ATOM   1317  N   HIS A 194      19.718 -10.970 -30.766  0.10  6.28            
ATOM   1318  CA  HIS A 194      20.570 -10.337 -29.761  0.10  6.28            
ATOM   1319  C   HIS A 194      19.800 -10.325 -28.426  0.10  6.28            
ATOM   1320  O   HIS A 194      20.317 -10.763 -27.397  0.10  6.28            
ATOM   1321  CB  HIS A 194      20.937  -8.900 -30.240  0.10  6.28            
ATOM   1322  CG  HIS A 194      20.811  -7.766 -29.245  0.10  6.28            
ATOM   1323  ND1 HIS A 194      19.725  -6.906 -29.213  0.10  6.28            
ATOM   1324  CD2 HIS A 194      21.606  -7.397 -28.184  0.10  6.28            
ATOM   1325  CE1 HIS A 194      19.901  -6.074 -28.185  0.10  6.28            
ATOM   1326  NE2 HIS A 194      21.037  -6.303 -27.534  0.10  6.28            
ATOM   1327  N   LEU A 195      18.554  -9.835 -28.447  0.10  5.27            
ATOM   1328  CA  LEU A 195      17.745  -9.520 -27.278  0.10  5.27            
ATOM   1329  C   LEU A 195      17.388 -10.766 -26.451  0.10  5.27            
ATOM   1330  O   LEU A 195      17.389 -10.697 -25.225  0.10  5.27            
ATOM   1331  CB  LEU A 195      16.479  -8.775 -27.757  0.10  5.27            
ATOM   1332  CG  LEU A 195      15.655  -8.061 -26.668  0.10  5.27            
ATOM   1333  CD1 LEU A 195      16.493  -7.026 -25.903  0.10  5.27            
ATOM   1334  CD2 LEU A 195      14.436  -7.376 -27.300  0.10  5.27            
ATOM   1335  N   THR A 196      17.157 -11.919 -27.091  0.10  2.76            
ATOM   1336  CA  THR A 196      16.887 -13.192 -26.423  0.10  2.76            
ATOM   1337  C   THR A 196      18.132 -13.775 -25.714  0.10  2.76            
ATOM   1338  O   THR A 196      17.978 -14.544 -24.765  0.10  2.76            
ATOM   1339  CB  THR A 196      16.321 -14.189 -27.465  0.10  2.76            
ATOM   1340  OG1 THR A 196      17.192 -14.326 -28.574  0.10  2.76            
ATOM   1341  CG2 THR A 196      14.923 -13.799 -27.971  0.10  2.76            
ATOM   1342  N   ALA A 197      19.351 -13.379 -26.115  0.10  3.91            
ATOM   1343  CA  ALA A 197      20.589 -13.729 -25.423  0.10  3.91            
ATOM   1344  C   ALA A 197      20.809 -12.749 -24.261  0.10  3.91            
ATOM   1345  O   ALA A 197      21.056 -13.178 -23.138  0.10  3.91            
ATOM   1346  CB  ALA A 197      21.773 -13.633 -26.400  0.10  3.91            
ATOM   1347  N   VAL A 198      20.635 -11.442 -24.501  0.10 13.54            
ATOM   1348  CA  VAL A 198      20.703 -10.371 -23.496  0.10 13.54            
ATOM   1349  C   VAL A 198      19.632 -10.505 -22.386  0.10 13.54            
ATOM   1350  O   VAL A 198      19.813  -9.983 -21.287  0.10 13.54            
ATOM   1351  CB  VAL A 198      20.658  -9.009 -24.247  0.10 13.54            
ATOM   1352  CG1 VAL A 198      20.396  -7.765 -23.381  0.10 13.54            
ATOM   1353  CG2 VAL A 198      21.964  -8.793 -25.028  0.10 13.54            
ATOM   1354  N   ALA A 199      18.549 -11.250 -22.643  0.10  5.35            
ATOM   1355  CA  ALA A 199      17.475 -11.572 -21.706  0.10  5.35            
ATOM   1356  C   ALA A 199      17.890 -12.518 -20.559  0.10  5.35            
ATOM   1357  O   ALA A 199      17.062 -12.807 -19.695  0.10  5.35            
ATOM   1358  CB  ALA A 199      16.320 -12.222 -22.487  0.10  5.35            
ATOM   1359  N   ASN A 200      19.137 -13.007 -20.542  0.10  5.71            
ATOM   1360  CA  ASN A 200      19.692 -13.892 -19.521  0.10  5.71            
ATOM   1361  C   ASN A 200      21.108 -13.450 -19.131  0.10  5.71            
ATOM   1362  O   ASN A 200      21.960 -13.224 -19.990  0.10  5.71            
ATOM   1363  CB  ASN A 200      19.516 -15.393 -19.868  0.10  5.71            
ATOM   1364  CG  ASN A 200      20.073 -15.850 -21.219  0.10  5.71            
ATOM   1365  OD1 ASN A 200      21.163 -16.405 -21.296  0.10  5.71            
ATOM   1366  ND2 ASN A 200      19.301 -15.716 -22.290  0.10  5.71            
ATOM   1367  N   ASN A 201      21.362 -13.303 -17.824  0.10  4.07            
ATOM   1368  CA  ASN A 201      22.530 -12.621 -17.245  0.10  4.07            
ATOM   1369  C   ASN A 201      23.859 -13.328 -17.529  0.10  4.07            
ATOM   1370  O   ASN A 201      24.903 -12.682 -17.617  0.10  4.07            
ATOM   1371  CB  ASN A 201      22.366 -12.467 -15.717  0.10  4.07            
ATOM   1372  CG  ASN A 201      21.400 -11.347 -15.335  0.10  4.07            
ATOM   1373  OD1 ASN A 201      21.791 -10.187 -15.255  0.10  4.07            
ATOM   1374  ND2 ASN A 201      20.138 -11.673 -15.095  0.10  4.07            
ATOM   1375  N   GLN A 202      23.819 -14.648 -17.746  0.10  4.71            
ATOM   1376  CA  GLN A 202      24.946 -15.491 -18.148  0.10  4.71            
ATOM   1377  C   GLN A 202      25.616 -15.038 -19.464  0.10  4.71            
ATOM   1378  O   GLN A 202      26.798 -15.302 -19.662  0.10  4.71            
ATOM   1379  CB  GLN A 202      24.470 -16.957 -18.225  0.10  4.71            
ATOM   1380  CG  GLN A 202      23.362 -17.207 -19.267  0.10  4.71            
ATOM   1381  CD  GLN A 202      22.875 -18.652 -19.328  0.10  4.71            
ATOM   1382  OE1 GLN A 202      23.348 -19.527 -18.608  0.10  4.71            
ATOM   1383  NE2 GLN A 202      21.913 -18.906 -20.200  0.10  4.71            
ATOM   1384  N   ALA A 203      24.879 -14.331 -20.335  0.10  3.53            
ATOM   1385  CA  ALA A 203      25.382 -13.764 -21.582  0.10  3.53            
ATOM   1386  C   ALA A 203      25.871 -12.315 -21.413  0.10  3.53            
ATOM   1387  O   ALA A 203      26.326 -11.717 -22.387  0.10  3.53            
ATOM   1388  CB  ALA A 203      24.219 -13.743 -22.585  0.10  3.53            
ATOM   1389  N   LEU A 204      25.749 -11.731 -20.213  0.10  5.60            
ATOM   1390  CA  LEU A 204      26.175 -10.365 -19.920  0.10  5.60            
ATOM   1391  C   LEU A 204      27.502 -10.369 -19.146  0.10  5.60            
ATOM   1392  O   LEU A 204      28.359  -9.528 -19.403  0.10  5.60            
ATOM   1393  CB  LEU A 204      25.108  -9.651 -19.049  0.10  5.60            
ATOM   1394  CG  LEU A 204      23.672  -9.632 -19.621  0.10  5.60            
ATOM   1395  CD1 LEU A 204      22.710  -8.898 -18.673  0.10  5.60            
ATOM   1396  CD2 LEU A 204      23.598  -9.010 -21.021  0.10  5.60            
ATOM   1397  N   VAL A 205      27.666 -11.273 -18.170  0.10  3.30            
ATOM   1398  CA  VAL A 205      28.731 -11.248 -17.156  0.10  3.30            
ATOM   1399  C   VAL A 205      30.178 -11.364 -17.682  0.10  3.30            
ATOM   1400  O   VAL A 205      31.109 -10.977 -16.978  0.10  3.30            
ATOM   1401  CB  VAL A 205      28.460 -12.353 -16.099  0.10  3.30            
ATOM   1402  CG1 VAL A 205      27.277 -11.983 -15.191  0.10  3.30            
ATOM   1403  CG2 VAL A 205      28.277 -13.762 -16.698  0.10  3.30            
ATOM   1404  N   ALA A 206      30.387 -11.894 -18.892  0.10  3.73            
ATOM   1405  CA  ALA A 206      31.700 -12.153 -19.471  0.10  3.73            
ATOM   1406  C   ALA A 206      31.653 -12.021 -20.993  0.10  3.73            
ATOM   1407  O   ALA A 206      30.585 -11.862 -21.582  0.10  3.73            
ATOM   1408  CB  ALA A 206      32.226 -13.519 -18.992  0.10  3.73            
ATOM   1409  N   THR A 207      32.817 -12.131 -21.641  0.10 10.64            
ATOM   1410  CA  THR A 207      33.034 -12.049 -23.086  0.10 10.64            
ATOM   1411  C   THR A 207      32.530 -13.310 -23.847  0.10 10.64            
ATOM   1412  O   THR A 207      33.155 -13.753 -24.808  0.10 10.64            
ATOM   1413  CB  THR A 207      34.545 -11.712 -23.303  0.10 10.64            
ATOM   1414  OG1 THR A 207      34.844 -11.322 -24.637  0.10 10.64            
ATOM   1415  CG2 THR A 207      35.531 -12.821 -22.893  0.10 10.64            
ATOM   1416  N   ASN A 208      31.392 -13.886 -23.443  0.10  4.91            
ATOM   1417  CA  ASN A 208      30.723 -15.047 -24.038  0.10  4.91            
ATOM   1418  C   ASN A 208      29.209 -14.993 -23.755  0.10  4.91            
ATOM   1419  O   ASN A 208      28.825 -14.357 -22.772  0.10  4.91            
ATOM   1420  CB  ASN A 208      31.390 -16.378 -23.598  0.10  4.91            
ATOM   1421  CG  ASN A 208      32.368 -16.934 -24.636  0.10  4.91            
ATOM   1422  OD1 ASN A 208      31.956 -17.332 -25.722  0.10  4.91            
ATOM   1423  ND2 ASN A 208      33.659 -16.963 -24.334  0.10  4.91            
ATOM   1424  N   PRO A 209      28.340 -15.660 -24.550  0.10  7.14            
ATOM   1425  CA  PRO A 209      28.664 -16.474 -25.727  0.10  7.14            
ATOM   1426  C   PRO A 209      28.934 -15.598 -26.962  0.10  7.14            
ATOM   1427  O   PRO A 209      28.363 -14.516 -27.105  0.10  7.14            
ATOM   1428  CB  PRO A 209      27.419 -17.348 -25.940  0.10  7.14            
ATOM   1429  CG  PRO A 209      26.266 -16.504 -25.418  0.10  7.14            
ATOM   1430  CD  PRO A 209      26.897 -15.684 -24.292  0.10  7.14            
ATOM   1431  N   VAL A 210      29.799 -16.078 -27.864  0.10 12.15            
ATOM   1432  CA  VAL A 210      30.163 -15.437 -29.133  0.10 12.15            
ATOM   1433  C   VAL A 210      28.961 -15.071 -30.031  0.10 12.15            
ATOM   1434  O   VAL A 210      29.004 -14.061 -30.729  0.10 12.15            
ATOM   1435  CB  VAL A 210      31.217 -16.294 -29.882  0.10 12.15            
ATOM   1436  CG1 VAL A 210      32.579 -16.264 -29.166  0.10 12.15            
ATOM   1437  CG2 VAL A 210      30.771 -17.748 -30.137  0.10 12.15            
ATOM   1438  N   SER A 211      27.867 -15.838 -29.961  0.10  6.43            
ATOM   1439  CA  SER A 211      26.598 -15.596 -30.643  0.10  6.43            
ATOM   1440  C   SER A 211      25.960 -14.244 -30.265  0.10  6.43            
ATOM   1441  O   SER A 211      25.437 -13.551 -31.136  0.10  6.43            
ATOM   1442  CB  SER A 211      25.673 -16.788 -30.332  0.10  6.43            
ATOM   1443  OG  SER A 211      25.616 -17.043 -28.936  0.10  6.43            
ATOM   1444  N   CYS A 212      26.089 -13.829 -28.995  0.10  8.48            
ATOM   1445  CA  CYS A 212      25.616 -12.545 -28.463  0.10  8.48            
ATOM   1446  C   CYS A 212      26.327 -11.372 -29.170  0.10  8.48            
ATOM   1447  O   CYS A 212      25.697 -10.380 -29.541  0.10  8.48            
ATOM   1448  CB  CYS A 212      25.843 -12.522 -26.927  0.10  8.48            
ATOM   1449  SG  CYS A 212      24.673 -11.529 -25.953  0.10  8.48            
ATOM   1450  N   LYS A 213      27.627 -11.551 -29.457  0.10  7.17            
ATOM   1451  CA  LYS A 213      28.479 -10.584 -30.142  0.10  7.17            
ATOM   1452  C   LYS A 213      28.147 -10.550 -31.638  0.10  7.17            
ATOM   1453  O   LYS A 213      28.011  -9.470 -32.205  0.10  7.17            
ATOM   1454  CB  LYS A 213      29.964 -10.998 -30.025  0.10  7.17            
ATOM   1455  CG  LYS A 213      30.410 -11.484 -28.640  0.10  7.17            
ATOM   1456  CD  LYS A 213      31.926 -11.725 -28.620  0.10  7.17            
ATOM   1457  CE  LYS A 213      32.445 -12.107 -27.234  0.10  7.17            
ATOM   1458  NZ  LYS A 213      33.901 -11.919 -27.139  0.10  7.17            
ATOM   1459  N   VAL A 214      28.015 -11.726 -32.276  0.10  6.25            
ATOM   1460  CA  VAL A 214      27.678 -11.893 -33.693  0.10  6.25            
ATOM   1461  C   VAL A 214      26.347 -11.200 -34.033  0.10  6.25            
ATOM   1462  O   VAL A 214      26.296 -10.429 -34.991  0.10  6.25            
ATOM   1463  CB  VAL A 214      27.723 -13.400 -34.074  0.10  6.25            
ATOM   1464  CG1 VAL A 214      27.109 -13.730 -35.450  0.10  6.25            
ATOM   1465  CG2 VAL A 214      29.167 -13.938 -34.035  0.10  6.25            
ATOM   1466  N   SER A 215      25.308 -11.405 -33.209  0.10  4.04            
ATOM   1467  CA  SER A 215      24.016 -10.741 -33.335  0.10  4.04            
ATOM   1468  C   SER A 215      24.147  -9.206 -33.308  0.10  4.04            
ATOM   1469  O   SER A 215      23.670  -8.543 -34.229  0.10  4.04            
ATOM   1470  CB  SER A 215      23.069 -11.242 -32.230  0.10  4.04            
ATOM   1471  OG  SER A 215      22.782 -12.620 -32.404  0.10  4.04            
ATOM   1472  N   GLN A 216      24.853  -8.633 -32.318  0.10 13.21            
ATOM   1473  CA  GLN A 216      25.058  -7.185 -32.237  0.10 13.21            
ATOM   1474  C   GLN A 216      26.044  -6.641 -33.291  0.10 13.21            
ATOM   1475  O   GLN A 216      25.850  -5.528 -33.763  0.10 13.21            
ATOM   1476  CB  GLN A 216      25.501  -6.762 -30.823  0.10 13.21            
ATOM   1477  CG  GLN A 216      24.312  -6.434 -29.891  0.10 13.21            
ATOM   1478  CD  GLN A 216      23.593  -5.110 -30.210  0.10 13.21            
ATOM   1479  OE1 GLN A 216      23.821  -4.484 -31.237  0.10 13.21            
ATOM   1480  NE2 GLN A 216      22.703  -4.642 -29.345  0.10 13.21            
ATOM   1481  N   PHE A 217      27.045  -7.411 -33.732  0.10  9.64            
ATOM   1482  CA  PHE A 217      27.956  -7.047 -34.824  0.10  9.64            
ATOM   1483  C   PHE A 217      27.186  -6.838 -36.144  0.10  9.64            
ATOM   1484  O   PHE A 217      27.353  -5.816 -36.815  0.10  9.64            
ATOM   1485  CB  PHE A 217      29.049  -8.131 -34.969  0.10  9.64            
ATOM   1486  CG  PHE A 217      30.001  -7.947 -36.140  0.10  9.64            
ATOM   1487  CD1 PHE A 217      30.921  -6.878 -36.145  0.10  9.64            
ATOM   1488  CD2 PHE A 217      29.939  -8.819 -37.248  0.10  9.64            
ATOM   1489  CE1 PHE A 217      31.754  -6.665 -37.260  0.10  9.64            
ATOM   1490  CE2 PHE A 217      30.785  -8.616 -38.355  0.10  9.64            
ATOM   1491  CZ  PHE A 217      31.690  -7.537 -38.363  0.10  9.64            
ATOM   1492  N   ILE A 218      26.279  -7.769 -36.473  0.10  6.09            
ATOM   1493  CA  ILE A 218      25.392  -7.672 -37.631  0.10  6.09            
ATOM   1494  C   ILE A 218      24.352  -6.545 -37.404  0.10  6.09            
ATOM   1495  O   ILE A 218      23.981  -5.856 -38.354  0.10  6.09            
ATOM   1496  CB  ILE A 218      24.740  -9.063 -37.899  0.10  6.09            
ATOM   1497  CG1 ILE A 218      25.808 -10.154 -38.177  0.10  6.09            
ATOM   1498  CG2 ILE A 218      23.743  -9.041 -39.077  0.10  6.09            
ATOM   1499  CD1 ILE A 218      25.280 -11.590 -38.039  0.10  6.09            
ATOM   1500  N   HIS A 219      23.926  -6.304 -36.155  0.10  5.09            
ATOM   1501  CA  HIS A 219      22.998  -5.232 -35.784  0.10  5.09            
ATOM   1502  C   HIS A 219      23.636  -3.846 -35.976  0.10  5.09            
ATOM   1503  O   HIS A 219      23.019  -2.983 -36.594  0.10  5.09            
ATOM   1504  CB  HIS A 219      22.564  -5.386 -34.315  0.10  5.09            
ATOM   1505  CG  HIS A 219      21.306  -4.658 -33.936  0.10  5.09            
ATOM   1506  ND1 HIS A 219      21.116  -4.089 -32.689  0.10  5.09            
ATOM   1507  CD2 HIS A 219      20.134  -4.451 -34.624  0.10  5.09            
ATOM   1508  CE1 HIS A 219      19.885  -3.573 -32.671  0.10  5.09            
ATOM   1509  NE2 HIS A 219      19.250  -3.728 -33.828  0.10  5.09            
ATOM   1510  N   LEU A 220      24.885  -3.661 -35.519  0.10  6.39            
ATOM   1511  CA  LEU A 220      25.705  -2.457 -35.675  0.10  6.39            
ATOM   1512  C   LEU A 220      25.911  -2.098 -37.152  0.10  6.39            
ATOM   1513  O   LEU A 220      25.762  -0.937 -37.531  0.10  6.39            
ATOM   1514  CB  LEU A 220      27.075  -2.669 -34.987  0.10  6.39            
ATOM   1515  CG  LEU A 220      27.051  -2.480 -33.459  0.10  6.39            
ATOM   1516  CD1 LEU A 220      28.244  -3.172 -32.783  0.10  6.39            
ATOM   1517  CD2 LEU A 220      27.038  -0.990 -33.092  0.10  6.39            
ATOM   1518  N   TYR A 221      26.189  -3.113 -37.982  0.10  7.64            
ATOM   1519  CA  TYR A 221      26.186  -3.047 -39.443  0.10  7.64            
ATOM   1520  C   TYR A 221      24.832  -2.537 -39.971  0.10  7.64            
ATOM   1521  O   TYR A 221      24.782  -1.464 -40.565  0.10  7.64            
ATOM   1522  CB  TYR A 221      26.604  -4.427 -40.014  0.10  7.64            
ATOM   1523  CG  TYR A 221      26.235  -4.742 -41.459  0.10  7.64            
ATOM   1524  CD1 TYR A 221      26.638  -3.896 -42.515  0.10  7.64            
ATOM   1525  CD2 TYR A 221      25.465  -5.889 -41.750  0.10  7.64            
ATOM   1526  CE1 TYR A 221      26.282  -4.198 -43.843  0.10  7.64            
ATOM   1527  CE2 TYR A 221      25.095  -6.183 -43.076  0.10  7.64            
ATOM   1528  CZ  TYR A 221      25.504  -5.336 -44.125  0.10  7.64            
ATOM   1529  OH  TYR A 221      25.149  -5.608 -45.411  0.10  7.64            
ATOM   1530  N   LEU A 222      23.735  -3.264 -39.718  0.10  5.53            
ATOM   1531  CA  LEU A 222      22.422  -2.972 -40.297  0.10  5.53            
ATOM   1532  C   LEU A 222      21.800  -1.668 -39.782  0.10  5.53            
ATOM   1533  O   LEU A 222      21.172  -0.956 -40.559  0.10  5.53            
ATOM   1534  CB  LEU A 222      21.458  -4.134 -40.001  0.10  5.53            
ATOM   1535  CG  LEU A 222      21.805  -5.432 -40.754  0.10  5.53            
ATOM   1536  CD1 LEU A 222      21.085  -6.610 -40.105  0.10  5.53            
ATOM   1537  CD2 LEU A 222      21.473  -5.343 -42.252  0.10  5.53            
ATOM   1538  N   MET A 223      21.983  -1.323 -38.500  0.10  4.76            
ATOM   1539  CA  MET A 223      21.531  -0.051 -37.937  0.10  4.76            
ATOM   1540  C   MET A 223      22.357   1.098 -38.539  0.10  4.76            
ATOM   1541  O   MET A 223      21.772   2.064 -39.023  0.10  4.76            
ATOM   1542  CB  MET A 223      21.660  -0.066 -36.402  0.10  4.76            
ATOM   1543  CG  MET A 223      20.767   0.987 -35.727  0.10  4.76            
ATOM   1544  SD  MET A 223      21.022   1.158 -33.941  0.10  4.76            
ATOM   1545  CE  MET A 223      20.512  -0.502 -33.424  0.10  4.76            
ATOM   1546  N   GLY A 224      23.692   0.944 -38.577  0.10  2.37            
ATOM   1547  CA  GLY A 224      24.656   1.672 -39.408  0.10  2.37            
ATOM   1548  C   GLY A 224      24.128   2.011 -40.805  0.10  2.37            
ATOM   1549  O   GLY A 224      23.992   3.182 -41.163  0.10  2.37            
ATOM   1550  N   CYS A 225      23.782   0.962 -41.558  0.10  3.57            
ATOM   1551  CA  CYS A 225      23.180   1.025 -42.884  0.10  3.57            
ATOM   1552  C   CYS A 225      21.846   1.785 -42.897  0.10  3.57            
ATOM   1553  O   CYS A 225      21.682   2.660 -43.740  0.10  3.57            
ATOM   1554  CB  CYS A 225      23.019  -0.391 -43.467  0.10  3.57            
ATOM   1555  SG  CYS A 225      24.650  -1.140 -43.736  0.10  3.57            
ATOM   1556  N   ASN A 226      20.933   1.529 -41.946  0.10  5.61            
ATOM   1557  CA  ASN A 226      19.629   2.205 -41.822  0.10  5.61            
ATOM   1558  C   ASN A 226      19.754   3.733 -41.699  0.10  5.61            
ATOM   1559  O   ASN A 226      19.014   4.453 -42.370  0.10  5.61            
ATOM   1560  CB  ASN A 226      18.776   1.680 -40.640  0.10  5.61            
ATOM   1561  CG  ASN A 226      18.293   0.235 -40.760  0.10  5.61            
ATOM   1562  OD1 ASN A 226      18.220  -0.333 -41.845  0.10  5.61            
ATOM   1563  ND2 ASN A 226      17.975  -0.405 -39.642  0.10  5.61            
ATOM   1564  N   TYR A 227      20.721   4.227 -40.902  0.10  6.22            
ATOM   1565  CA  TYR A 227      20.995   5.659 -40.725  0.10  6.22            
ATOM   1566  C   TYR A 227      21.386   6.334 -42.054  0.10  6.22            
ATOM   1567  O   TYR A 227      20.916   7.431 -42.357  0.10  6.22            
ATOM   1568  CB  TYR A 227      22.146   5.896 -39.712  0.10  6.22            
ATOM   1569  CG  TYR A 227      21.898   5.514 -38.261  0.10  6.22            
ATOM   1570  CD1 TYR A 227      20.897   6.156 -37.506  0.10  6.22            
ATOM   1571  CD2 TYR A 227      22.708   4.543 -37.640  0.10  6.22            
ATOM   1572  CE1 TYR A 227      20.679   5.793 -36.161  0.10  6.22            
ATOM   1573  CE2 TYR A 227      22.486   4.168 -36.302  0.10  6.22            
ATOM   1574  CZ  TYR A 227      21.458   4.784 -35.564  0.10  6.22            
ATOM   1575  OH  TYR A 227      21.205   4.402 -34.280  0.10  6.22            
ATOM   1576  N   PHE A 228      22.238   5.675 -42.847  0.10  5.13            
ATOM   1577  CA  PHE A 228      22.787   6.230 -44.079  0.10  5.13            
ATOM   1578  C   PHE A 228      21.899   5.927 -45.296  0.10  5.13            
ATOM   1579  O   PHE A 228      21.764   6.790 -46.163  0.10  5.13            
ATOM   1580  CB  PHE A 228      24.201   5.666 -44.298  0.10  5.13            
ATOM   1581  CG  PHE A 228      25.258   6.442 -43.528  0.10  5.13            
ATOM   1582  CD1 PHE A 228      25.499   6.181 -42.162  0.10  5.13            
ATOM   1583  CD2 PHE A 228      25.974   7.472 -44.174  0.10  5.13            
ATOM   1584  CE1 PHE A 228      26.443   6.944 -41.448  0.10  5.13            
ATOM   1585  CE2 PHE A 228      26.911   8.240 -43.460  0.10  5.13            
ATOM   1586  CZ  PHE A 228      27.147   7.975 -42.098  0.10  5.13            
ATOM   1587  N   TRP A 229      21.229   4.766 -45.359  0.10  7.85            
ATOM   1588  CA  TRP A 229      20.254   4.457 -46.409  0.10  7.85            
ATOM   1589  C   TRP A 229      19.030   5.382 -46.347  0.10  7.85            
ATOM   1590  O   TRP A 229      18.489   5.721 -47.390  0.10  7.85            
ATOM   1591  CB  TRP A 229      19.821   2.970 -46.403  0.10  7.85            
ATOM   1592  CG  TRP A 229      20.522   2.114 -47.415  0.10  7.85            
ATOM   1593  CD1 TRP A 229      21.338   1.066 -47.166  0.10  7.85            
ATOM   1594  CD2 TRP A 229      20.464   2.234 -48.867  0.10  7.85            
ATOM   1595  NE1 TRP A 229      21.806   0.556 -48.364  0.10  7.85            
ATOM   1596  CE3 TRP A 229      19.747   3.060 -49.758  0.10  7.85            
ATOM   1597  CE2 TRP A 229      21.340   1.270 -49.445  0.10  7.85            
ATOM   1598  CZ3 TRP A 229      19.945   2.987 -51.148  0.10  7.85            
ATOM   1599  CZ2 TRP A 229      21.534   1.173 -50.835  0.10  7.85            
ATOM   1600  CH2 TRP A 229      20.842   2.047 -51.692  0.10  7.85            
ATOM   1601  N   MET A 230      18.632   5.880 -45.166  0.10 16.78            
ATOM   1602  CA  MET A 230      17.558   6.872 -45.059  0.10 16.78            
ATOM   1603  C   MET A 230      17.947   8.232 -45.679  0.10 16.78            
ATOM   1604  O   MET A 230      17.069   8.935 -46.177  0.10 16.78            
ATOM   1605  CB  MET A 230      17.135   7.029 -43.586  0.10 16.78            
ATOM   1606  CG  MET A 230      15.851   7.864 -43.417  0.10 16.78            
ATOM   1607  SD  MET A 230      14.859   7.463 -41.954  0.10 16.78            
ATOM   1608  CE  MET A 230      14.095   5.917 -42.522  0.10 16.78            
ATOM   1609  N   LEU A 231      19.245   8.577 -45.722  0.10  4.25            
ATOM   1610  CA  LEU A 231      19.740   9.770 -46.412  0.10  4.25            
ATOM   1611  C   LEU A 231      19.766   9.548 -47.937  0.10  4.25            
ATOM   1612  O   LEU A 231      19.513  10.492 -48.688  0.10  4.25            
ATOM   1613  CB  LEU A 231      21.159  10.122 -45.895  0.10  4.25            
ATOM   1614  CG  LEU A 231      21.860  11.327 -46.571  0.10  4.25            
ATOM   1615  CD1 LEU A 231      21.056  12.632 -46.434  0.10  4.25            
ATOM   1616  CD2 LEU A 231      23.279  11.501 -46.013  0.10  4.25            
ATOM   1617  N   CYS A 232      20.023   8.314 -48.410  0.10  3.85            
ATOM   1618  CA  CYS A 232      19.995   7.941 -49.831  0.10  3.85            
ATOM   1619  C   CYS A 232      18.663   8.299 -50.508  0.10  3.85            
ATOM   1620  O   CYS A 232      18.661   8.871 -51.599  0.10  3.85            
ATOM   1621  CB  CYS A 232      20.305   6.449 -50.042  0.10  3.85            
ATOM   1622  SG  CYS A 232      22.031   6.073 -49.617  0.10  3.85            
ATOM   1623  N   GLU A 233      17.550   8.064 -49.799  0.10  9.25            
ATOM   1624  CA  GLU A 233      16.187   8.342 -50.246  0.10  9.25            
ATOM   1625  C   GLU A 233      15.829   9.839 -50.256  0.10  9.25            
ATOM   1626  O   GLU A 233      14.777  10.214 -50.766  0.10  9.25            
ATOM   1627  CB  GLU A 233      15.181   7.616 -49.324  0.10  9.25            
ATOM   1628  CG  GLU A 233      15.470   6.124 -49.061  0.10  9.25            
ATOM   1629  CD  GLU A 233      15.840   5.350 -50.316  0.10  9.25            
ATOM   1630  OE1 GLU A 233      15.084   5.473 -51.308  0.10  9.25            
ATOM   1631  OE2 GLU A 233      16.858   4.633 -50.278  0.10  9.25            
ATOM   1632  N   GLY A 234      16.698  10.701 -49.721  0.10  3.18            
ATOM   1633  CA  GLY A 234      16.488  12.138 -49.662  0.10  3.18            
ATOM   1634  C   GLY A 234      17.456  12.877 -50.578  0.10  3.18            
ATOM   1635  O   GLY A 234      17.090  13.863 -51.218  0.10  3.18            
ATOM   1636  N   ILE A 235      18.693  12.384 -50.697  0.10  6.60            
ATOM   1637  CA  ILE A 235      19.761  13.047 -51.434  0.10  6.60            
ATOM   1638  C   ILE A 235      19.679  12.781 -52.963  0.10  6.60            
ATOM   1639  O   ILE A 235      20.477  13.362 -53.706  0.10  6.60            
ATOM   1640  CB  ILE A 235      21.113  12.641 -50.780  0.10  6.60            
ATOM   1641  CG1 ILE A 235      22.225  13.688 -51.001  0.10  6.60            
ATOM   1642  CG2 ILE A 235      21.588  11.227 -51.153  0.10  6.60            
ATOM   1643  CD1 ILE A 235      23.336  13.627 -49.946  0.10  6.60            
ATOM   1644  N   TYR A 236      18.706  11.988 -53.448  0.10 10.65            
ATOM   1645  CA  TYR A 236      18.222  12.049 -54.840  0.10 10.65            
ATOM   1646  C   TYR A 236      17.046  13.051 -54.915  0.10 10.65            
ATOM   1647  O   TYR A 236      16.958  13.857 -55.840  0.10 10.65            
ATOM   1648  CB  TYR A 236      17.762  10.644 -55.356  0.10 10.65            
ATOM   1649  CG  TYR A 236      16.344  10.154 -55.051  0.10 10.65            
ATOM   1650  CD1 TYR A 236      16.098   9.293 -53.963  0.10 10.65            
ATOM   1651  CD2 TYR A 236      15.257  10.574 -55.852  0.10 10.65            
ATOM   1652  CE1 TYR A 236      14.781   8.898 -53.654  0.10 10.65            
ATOM   1653  CE2 TYR A 236      13.937  10.226 -55.506  0.10 10.65            
ATOM   1654  CZ  TYR A 236      13.698   9.398 -54.394  0.10 10.65            
ATOM   1655  OH  TYR A 236      12.429   9.069 -54.019  0.10 10.65            
ATOM   1656  N   LEU A 237      16.127  12.989 -53.937  0.10 12.66            
ATOM   1657  CA  LEU A 237      14.798  13.598 -53.990  0.10 12.66            
ATOM   1658  C   LEU A 237      14.871  15.131 -53.897  0.10 12.66            
ATOM   1659  O   LEU A 237      14.071  15.819 -54.528  0.10 12.66            
ATOM   1660  CB  LEU A 237      13.936  12.986 -52.850  0.10 12.66            
ATOM   1661  CG  LEU A 237      12.396  13.201 -52.887  0.10 12.66            
ATOM   1662  CD1 LEU A 237      11.911  14.386 -52.043  0.10 12.66            
ATOM   1663  CD2 LEU A 237      11.792  13.262 -54.292  0.10 12.66            
ATOM   1664  N   HIS A 238      15.867  15.669 -53.181  0.10  9.68            
ATOM   1665  CA  HIS A 238      16.100  17.103 -52.976  0.10  9.68            
ATOM   1666  C   HIS A 238      16.232  17.945 -54.270  0.10  9.68            
ATOM   1667  O   HIS A 238      15.946  19.140 -54.233  0.10  9.68            
ATOM   1668  CB  HIS A 238      17.274  17.314 -51.989  0.10  9.68            
ATOM   1669  CG  HIS A 238      18.646  17.591 -52.552  0.10  9.68            
ATOM   1670  ND1 HIS A 238      19.156  18.868 -52.689  0.10  9.68            
ATOM   1671  CD2 HIS A 238      19.625  16.752 -53.028  0.10  9.68            
ATOM   1672  CE1 HIS A 238      20.387  18.762 -53.189  0.10  9.68            
ATOM   1673  NE2 HIS A 238      20.744  17.498 -53.415  0.10  9.68            
ATOM   1674  N   THR A 239      16.604  17.347 -55.411  0.10  5.87            
ATOM   1675  CA  THR A 239      16.591  18.004 -56.720  0.10  5.87            
ATOM   1676  C   THR A 239      15.373  17.595 -57.568  0.10  5.87            
ATOM   1677  O   THR A 239      14.959  18.362 -58.436  0.10  5.87            
ATOM   1678  CB  THR A 239      17.905  17.668 -57.461  0.10  5.87            
ATOM   1679  OG1 THR A 239      18.213  16.280 -57.436  0.10  5.87            
ATOM   1680  CG2 THR A 239      19.095  18.437 -56.878  0.10  5.87            
ATOM   1681  N   LEU A 240      14.762  16.433 -57.310  0.10 13.02            
ATOM   1682  CA  LEU A 240      13.662  15.854 -58.088  0.10 13.02            
ATOM   1683  C   LEU A 240      12.338  16.635 -57.890  0.10 13.02            
ATOM   1684  O   LEU A 240      11.479  16.629 -58.776  0.10 13.02            
ATOM   1685  CB  LEU A 240      13.550  14.363 -57.675  0.10 13.02            
ATOM   1686  CG  LEU A 240      12.656  13.407 -58.504  0.10 13.02            
ATOM   1687  CD1 LEU A 240      11.234  13.263 -57.938  0.10 13.02            
ATOM   1688  CD2 LEU A 240      12.651  13.697 -60.011  0.10 13.02            
ATOM   1689  N   ILE A 241      12.205  17.383 -56.783  0.10 15.98            
ATOM   1690  CA  ILE A 241      11.130  18.355 -56.537  0.10 15.98            
ATOM   1691  C   ILE A 241      11.577  19.819 -56.795  0.10 15.98            
ATOM   1692  O   ILE A 241      10.832  20.741 -56.470  0.10 15.98            
ATOM   1693  CB  ILE A 241      10.527  18.167 -55.105  0.10 15.98            
ATOM   1694  CG1 ILE A 241      11.517  17.939 -53.940  0.10 15.98            
ATOM   1695  CG2 ILE A 241       9.502  17.024 -55.099  0.10 15.98            
ATOM   1696  CD1 ILE A 241      12.674  18.936 -53.837  0.10 15.98            
ATOM   1697  N   VAL A 242      12.749  20.058 -57.410  0.10 10.10            
ATOM   1698  CA  VAL A 242      13.224  21.389 -57.822  0.10 10.10            
ATOM   1699  C   VAL A 242      13.349  21.433 -59.356  0.10 10.10            
ATOM   1700  O   VAL A 242      12.786  22.313 -60.013  0.10 10.10            
ATOM   1701  CB  VAL A 242      14.580  21.741 -57.134  0.10 10.10            
ATOM   1702  CG1 VAL A 242      15.143  23.114 -57.557  0.10 10.10            
ATOM   1703  CG2 VAL A 242      14.494  21.719 -55.602  0.10 10.10            
ATOM   1704  N   VAL A 243      14.097  20.497 -59.935  0.10 12.77            
ATOM   1705  CA  VAL A 243      14.480  20.417 -61.336  0.10 12.77            
ATOM   1706  C   VAL A 243      14.362  18.947 -61.745  0.10 12.77            
ATOM   1707  O   VAL A 243      15.359  18.247 -61.886  0.10 12.77            
ATOM   1708  CB  VAL A 243      15.856  21.097 -61.593  0.10 12.77            
ATOM   1709  CG1 VAL A 243      15.722  22.618 -61.791  0.10 12.77            
ATOM   1710  CG2 VAL A 243      16.917  20.783 -60.516  0.10 12.77            
ATOM   1711  N   ALA A 244      13.112  18.494 -61.882  0.10  7.47            
ATOM   1712  CA  ALA A 244      12.613  17.128 -62.067  0.10  7.47            
ATOM   1713  C   ALA A 244      13.321  16.181 -63.055  0.10  7.47            
ATOM   1714  O   ALA A 244      13.082  14.977 -63.006  0.10  7.47            
ATOM   1715  CB  ALA A 244      11.112  17.214 -62.349  0.10  7.47            
ATOM   1716  N   VAL A 245      14.192  16.693 -63.931  0.10 10.49            
ATOM   1717  CA  VAL A 245      15.099  15.899 -64.758  0.10 10.49            
ATOM   1718  C   VAL A 245      16.205  15.255 -63.886  0.10 10.49            
ATOM   1719  O   VAL A 245      16.648  14.141 -64.165  0.10 10.49            
ATOM   1720  CB  VAL A 245      15.675  16.815 -65.878  0.10 10.49            
ATOM   1721  CG1 VAL A 245      16.480  18.029 -65.370  0.10 10.49            
ATOM   1722  CG2 VAL A 245      16.486  16.032 -66.927  0.10 10.49            
ATOM   1723  N   PHE A 246      16.602  15.913 -62.786  0.10  7.68            
ATOM   1724  CA  PHE A 246      17.582  15.431 -61.816  0.10  7.68            
ATOM   1725  C   PHE A 246      16.898  14.491 -60.803  0.10  7.68            
ATOM   1726  O   PHE A 246      16.866  14.747 -59.595  0.10  7.68            
ATOM   1727  CB  PHE A 246      18.240  16.624 -61.093  0.10  7.68            
ATOM   1728  CG  PHE A 246      19.216  17.408 -61.952  0.10  7.68            
ATOM   1729  CD1 PHE A 246      18.809  18.593 -62.598  0.10  7.68            
ATOM   1730  CD2 PHE A 246      20.538  16.946 -62.108  0.10  7.68            
ATOM   1731  CE1 PHE A 246      19.720  19.314 -63.393  0.10  7.68            
ATOM   1732  CE2 PHE A 246      21.450  17.666 -62.903  0.10  7.68            
ATOM   1733  CZ  PHE A 246      21.041  18.852 -63.546  0.10  7.68            
ATOM   1734  N   ALA A 247      16.367  13.382 -61.331  0.10  4.78            
ATOM   1735  CA  ALA A 247      16.070  12.156 -60.593  0.10  4.78            
ATOM   1736  C   ALA A 247      17.375  11.364 -60.414  0.10  4.78            
ATOM   1737  O   ALA A 247      17.612  10.791 -59.356  0.10  4.78            
ATOM   1738  CB  ALA A 247      15.106  11.298 -61.430  0.10  4.78            
ATOM   1739  N   GLU A 248      18.242  11.400 -61.439  0.10  5.35            
ATOM   1740  CA  GLU A 248      19.656  11.059 -61.369  0.10  5.35            
ATOM   1741  C   GLU A 248      20.358  12.335 -60.881  0.10  5.35            
ATOM   1742  O   GLU A 248      20.130  13.411 -61.433  0.10  5.35            
ATOM   1743  CB  GLU A 248      20.165  10.764 -62.803  0.10  5.35            
ATOM   1744  CG  GLU A 248      19.783   9.373 -63.350  0.10  5.35            
ATOM   1745  CD  GLU A 248      20.600   8.249 -62.729  0.10  5.35            
ATOM   1746  OE1 GLU A 248      21.844   8.307 -62.779  0.10  5.35            
ATOM   1747  OE2 GLU A 248      19.996   7.334 -62.137  0.10  5.35            
ATOM   1748  N   LYS A 249      21.198  12.228 -59.851  0.10  9.56            
ATOM   1749  CA  LYS A 249      21.952  13.350 -59.296  0.10  9.56            
ATOM   1750  C   LYS A 249      23.302  12.825 -58.801  0.10  9.56            
ATOM   1751  O   LYS A 249      24.353  13.294 -59.229  0.10  9.56            
ATOM   1752  CB  LYS A 249      21.113  14.104 -58.243  0.10  9.56            
ATOM   1753  CG  LYS A 249      21.600  15.544 -57.974  0.10  9.56            
ATOM   1754  CD  LYS A 249      21.486  15.936 -56.495  0.10  9.56            
ATOM   1755  CE  LYS A 249      22.649  15.377 -55.674  0.10  9.56            
ATOM   1756  NZ  LYS A 249      22.324  15.294 -54.248  0.10  9.56            
ATOM   1757  N   GLN A 250      23.256  11.778 -57.971  0.10  7.81            
ATOM   1758  CA  GLN A 250      24.282  10.744 -57.918  0.10  7.81            
ATOM   1759  C   GLN A 250      23.689   9.558 -58.704  0.10  7.81            
ATOM   1760  O   GLN A 250      22.467   9.486 -58.874  0.10  7.81            
ATOM   1761  CB  GLN A 250      24.541  10.305 -56.458  0.10  7.81            
ATOM   1762  CG  GLN A 250      24.968  11.452 -55.512  0.10  7.81            
ATOM   1763  CD  GLN A 250      23.854  12.153 -54.727  0.10  7.81            
ATOM   1764  OE1 GLN A 250      24.119  13.139 -54.045  0.10  7.81            
ATOM   1765  NE2 GLN A 250      22.596  11.734 -54.822  0.10  7.81            
ATOM   1766  N   HIS A 251      24.527   8.638 -59.189  0.10  5.76            
ATOM   1767  CA  HIS A 251      24.088   7.431 -59.896  0.10  5.76            
ATOM   1768  C   HIS A 251      24.052   6.255 -58.899  0.10  5.76            
ATOM   1769  O   HIS A 251      24.714   6.303 -57.860  0.10  5.76            
ATOM   1770  CB  HIS A 251      25.073   7.126 -61.040  0.10  5.76            
ATOM   1771  CG  HIS A 251      24.569   6.083 -62.008  0.10  5.76            
ATOM   1772  ND1 HIS A 251      23.412   6.258 -62.748  0.10  5.76            
ATOM   1773  CD2 HIS A 251      25.034   4.833 -62.351  0.10  5.76            
ATOM   1774  CE1 HIS A 251      23.233   5.169 -63.492  0.10  5.76            
ATOM   1775  NE2 HIS A 251      24.173   4.252 -63.287  0.10  5.76            
ATOM   1776  N   LEU A 252      23.251   5.224 -59.206  0.10  8.95            
ATOM   1777  CA  LEU A 252      22.821   4.113 -58.349  0.10  8.95            
ATOM   1778  C   LEU A 252      23.886   3.499 -57.419  0.10  8.95            
ATOM   1779  O   LEU A 252      23.639   3.331 -56.225  0.10  8.95            
ATOM   1780  CB  LEU A 252      22.074   3.034 -59.166  0.10  8.95            
ATOM   1781  CG  LEU A 252      20.693   3.422 -59.753  0.10  8.95            
ATOM   1782  CD1 LEU A 252      19.716   3.989 -58.710  0.10  8.95            
ATOM   1783  CD2 LEU A 252      20.776   4.322 -60.993  0.10  8.95            
ATOM   1784  N   MET A 253      25.083   3.200 -57.942  0.10 11.36            
ATOM   1785  CA  MET A 253      26.180   2.558 -57.209  0.10 11.36            
ATOM   1786  C   MET A 253      26.716   3.397 -56.031  0.10 11.36            
ATOM   1787  O   MET A 253      27.221   2.838 -55.056  0.10 11.36            
ATOM   1788  CB  MET A 253      27.317   2.164 -58.185  0.10 11.36            
ATOM   1789  CG  MET A 253      28.272   3.283 -58.648  0.10 11.36            
ATOM   1790  SD  MET A 253      27.506   4.602 -59.626  0.10 11.36            
ATOM   1791  CE  MET A 253      28.927   5.711 -59.819  0.10 11.36            
ATOM   1792  N   TRP A 254      26.577   4.729 -56.099  0.10  5.10            
ATOM   1793  CA  TRP A 254      27.008   5.662 -55.060  0.10  5.10            
ATOM   1794  C   TRP A 254      26.183   5.465 -53.780  0.10  5.10            
ATOM   1795  O   TRP A 254      26.741   5.455 -52.686  0.10  5.10            
ATOM   1796  CB  TRP A 254      26.854   7.108 -55.571  0.10  5.10            
ATOM   1797  CG  TRP A 254      27.299   8.181 -54.622  0.10  5.10            
ATOM   1798  CD1 TRP A 254      28.525   8.748 -54.590  0.10  5.10            
ATOM   1799  CD2 TRP A 254      26.528   8.829 -53.566  0.10  5.10            
ATOM   1800  NE1 TRP A 254      28.570   9.688 -53.580  0.10  5.10            
ATOM   1801  CE3 TRP A 254      25.199   8.716 -53.094  0.10  5.10            
ATOM   1802  CE2 TRP A 254      27.367   9.782 -52.913  0.10  5.10            
ATOM   1803  CZ3 TRP A 254      24.733   9.497 -52.019  0.10  5.10            
ATOM   1804  CZ2 TRP A 254      26.913  10.574 -51.844  0.10  5.10            
ATOM   1805  CH2 TRP A 254      25.587  10.429 -51.399  0.10  5.10            
ATOM   1806  N   TYR A 255      24.870   5.244 -53.913  0.10  6.75            
ATOM   1807  CA  TYR A 255      23.960   5.062 -52.781  0.10  6.75            
ATOM   1808  C   TYR A 255      24.182   3.692 -52.124  0.10  6.75            
ATOM   1809  O   TYR A 255      24.044   3.566 -50.912  0.10  6.75            
ATOM   1810  CB  TYR A 255      22.507   5.139 -53.271  0.10  6.75            
ATOM   1811  CG  TYR A 255      22.139   6.424 -53.993  0.10  6.75            
ATOM   1812  CD1 TYR A 255      21.677   7.557 -53.293  0.10  6.75            
ATOM   1813  CD2 TYR A 255      22.223   6.468 -55.395  0.10  6.75            
ATOM   1814  CE1 TYR A 255      21.259   8.704 -53.997  0.10  6.75            
ATOM   1815  CE2 TYR A 255      21.803   7.604 -56.101  0.10  6.75            
ATOM   1816  CZ  TYR A 255      21.313   8.720 -55.403  0.10  6.75            
ATOM   1817  OH  TYR A 255      20.888   9.807 -56.106  0.10  6.75            
ATOM   1818  N   TYR A 256      24.604   2.683 -52.901  0.10  5.66            
ATOM   1819  CA  TYR A 256      25.031   1.384 -52.381  0.10  5.66            
ATOM   1820  C   TYR A 256      26.346   1.515 -51.597  0.10  5.66            
ATOM   1821  O   TYR A 256      26.461   0.942 -50.517  0.10  5.66            
ATOM   1822  CB  TYR A 256      25.187   0.362 -53.526  0.10  5.66            
ATOM   1823  CG  TYR A 256      23.888  -0.306 -53.950  0.10  5.66            
ATOM   1824  CD1 TYR A 256      22.875   0.436 -54.593  0.10  5.66            
ATOM   1825  CD2 TYR A 256      23.678  -1.677 -53.688  0.10  5.66            
ATOM   1826  CE1 TYR A 256      21.670  -0.183 -54.973  0.10  5.66            
ATOM   1827  CE2 TYR A 256      22.470  -2.295 -54.062  0.10  5.66            
ATOM   1828  CZ  TYR A 256      21.465  -1.547 -54.705  0.10  5.66            
ATOM   1829  OH  TYR A 256      20.281  -2.133 -55.042  0.10  5.66            
ATOM   1830  N   PHE A 257      27.306   2.315 -52.084  0.10  5.11            
ATOM   1831  CA  PHE A 257      28.536   2.638 -51.358  0.10  5.11            
ATOM   1832  C   PHE A 257      28.231   3.437 -50.075  0.10  5.11            
ATOM   1833  O   PHE A 257      28.697   3.067 -48.998  0.10  5.11            
ATOM   1834  CB  PHE A 257      29.507   3.413 -52.277  0.10  5.11            
ATOM   1835  CG  PHE A 257      30.802   3.844 -51.604  0.10  5.11            
ATOM   1836  CD1 PHE A 257      31.805   2.893 -51.321  0.10  5.11            
ATOM   1837  CD2 PHE A 257      30.984   5.189 -51.215  0.10  5.11            
ATOM   1838  CE1 PHE A 257      32.977   3.283 -50.646  0.10  5.11            
ATOM   1839  CE2 PHE A 257      32.156   5.577 -50.538  0.10  5.11            
ATOM   1840  CZ  PHE A 257      33.152   4.623 -50.251  0.10  5.11            
ATOM   1841  N   LEU A 258      27.421   4.499 -50.175  0.10 10.84            
ATOM   1842  CA  LEU A 258      27.063   5.381 -49.064  0.10 10.84            
ATOM   1843  C   LEU A 258      26.178   4.666 -48.025  0.10 10.84            
ATOM   1844  O   LEU A 258      26.272   4.974 -46.841  0.10 10.84            
ATOM   1845  CB  LEU A 258      26.376   6.648 -49.637  0.10 10.84            
ATOM   1846  CG  LEU A 258      26.198   7.870 -48.695  0.10 10.84            
ATOM   1847  CD1 LEU A 258      24.850   7.890 -47.960  0.10 10.84            
ATOM   1848  CD2 LEU A 258      27.383   8.122 -47.745  0.10 10.84            
ATOM   1849  N   GLY A 259      25.383   3.671 -48.434  0.10  5.19            
ATOM   1850  CA  GLY A 259      24.381   3.040 -47.587  0.10  5.19            
ATOM   1851  C   GLY A 259      24.837   1.691 -47.034  0.10  5.19            
ATOM   1852  O   GLY A 259      24.652   1.460 -45.844  0.10  5.19            
ATOM   1853  N   TRP A 260      25.444   0.807 -47.841  0.10 13.86            
ATOM   1854  CA  TRP A 260      25.889  -0.521 -47.388  0.10 13.86            
ATOM   1855  C   TRP A 260      27.387  -0.562 -47.040  0.10 13.86            
ATOM   1856  O   TRP A 260      27.835  -1.537 -46.439  0.10 13.86            
ATOM   1857  CB  TRP A 260      25.664  -1.572 -48.498  0.10 13.86            
ATOM   1858  CG  TRP A 260      24.244  -1.930 -48.810  0.10 13.86            
ATOM   1859  CD1 TRP A 260      23.624  -1.739 -49.996  0.10 13.86            
ATOM   1860  CD2 TRP A 260      23.264  -2.586 -47.948  0.10 13.86            
ATOM   1861  NE1 TRP A 260      22.336  -2.230 -49.926  0.10 13.86            
ATOM   1862  CE3 TRP A 260      23.272  -3.064 -46.618  0.10 13.86            
ATOM   1863  CE2 TRP A 260      22.058  -2.767 -48.689  0.10 13.86            
ATOM   1864  CZ3 TRP A 260      22.136  -3.677 -46.050  0.10 13.86            
ATOM   1865  CZ2 TRP A 260      20.920  -3.380 -48.139  0.10 13.86            
ATOM   1866  CH2 TRP A 260      20.962  -3.839 -46.810  0.10 13.86            
ATOM   1867  N   GLY A 261      28.175   0.446 -47.432  0.10  3.74            
ATOM   1868  CA  GLY A 261      29.634   0.409 -47.356  0.10  3.74            
ATOM   1869  C   GLY A 261      30.158   1.399 -46.324  0.10  3.74            
ATOM   1870  O   GLY A 261      30.745   0.994 -45.322  0.10  3.74            
ATOM   1871  N   PHE A 262      29.932   2.696 -46.562  0.10  6.99            
ATOM   1872  CA  PHE A 262      30.344   3.836 -45.737  0.10  6.99            
ATOM   1873  C   PHE A 262      30.215   3.667 -44.200  0.10  6.99            
ATOM   1874  O   PHE A 262      31.221   3.890 -43.524  0.10  6.99            
ATOM   1875  CB  PHE A 262      29.774   5.154 -46.296  0.10  6.99            
ATOM   1876  CG  PHE A 262      30.429   6.413 -45.758  0.10  6.99            
ATOM   1877  CD1 PHE A 262      31.563   6.951 -46.401  0.10  6.99            
ATOM   1878  CD2 PHE A 262      29.912   7.044 -44.607  0.10  6.99            
ATOM   1879  CE1 PHE A 262      32.176   8.114 -45.893  0.10  6.99            
ATOM   1880  CE2 PHE A 262      30.526   8.204 -44.099  0.10  6.99            
ATOM   1881  CZ  PHE A 262      31.659   8.740 -44.743  0.10  6.99            
ATOM   1882  N   PRO A 263      29.067   3.221 -43.626  0.10  9.25            
ATOM   1883  CA  PRO A 263      28.933   2.928 -42.186  0.10  9.25            
ATOM   1884  C   PRO A 263      29.993   1.982 -41.590  0.10  9.25            
ATOM   1885  O   PRO A 263      30.413   2.180 -40.450  0.10  9.25            
ATOM   1886  CB  PRO A 263      27.545   2.292 -42.016  0.10  9.25            
ATOM   1887  CG  PRO A 263      26.749   2.722 -43.231  0.10  9.25            
ATOM   1888  CD  PRO A 263      27.779   3.051 -44.306  0.10  9.25            
ATOM   1889  N   LEU A 264      30.437   0.965 -42.343  0.10  7.06            
ATOM   1890  CA  LEU A 264      31.376  -0.051 -41.869  0.10  7.06            
ATOM   1891  C   LEU A 264      32.808   0.488 -41.763  0.10  7.06            
ATOM   1892  O   LEU A 264      33.567  -0.022 -40.939  0.10  7.06            
ATOM   1893  CB  LEU A 264      31.393  -1.247 -42.850  0.10  7.06            
ATOM   1894  CG  LEU A 264      30.133  -2.136 -42.805  0.10  7.06            
ATOM   1895  CD1 LEU A 264      30.051  -3.005 -44.069  0.10  7.06            
ATOM   1896  CD2 LEU A 264      30.110  -3.020 -41.545  0.10  7.06            
ATOM   1897  N   ILE A 265      33.172   1.498 -42.571  0.10 10.71            
ATOM   1898  CA  ILE A 265      34.487   2.148 -42.620  0.10 10.71            
ATOM   1899  C   ILE A 265      35.040   2.532 -41.223  0.10 10.71            
ATOM   1900  O   ILE A 265      36.124   2.060 -40.881  0.10 10.71            
ATOM   1901  CB  ILE A 265      34.517   3.274 -43.698  0.10 10.71            
ATOM   1902  CG1 ILE A 265      34.068   2.792 -45.101  0.10 10.71            
ATOM   1903  CG2 ILE A 265      35.869   4.013 -43.782  0.10 10.71            
ATOM   1904  CD1 ILE A 265      34.974   1.742 -45.762  0.10 10.71            
ATOM   1905  N   PRO A 266      34.316   3.300 -40.377  0.10 16.42            
ATOM   1906  CA  PRO A 266      34.650   3.408 -38.953  0.10 16.42            
ATOM   1907  C   PRO A 266      34.147   2.202 -38.133  0.10 16.42            
ATOM   1908  O   PRO A 266      34.898   1.665 -37.317  0.10 16.42            
ATOM   1909  CB  PRO A 266      33.946   4.694 -38.493  0.10 16.42            
ATOM   1910  CG  PRO A 266      32.749   4.841 -39.422  0.10 16.42            
ATOM   1911  CD  PRO A 266      33.211   4.195 -40.730  0.10 16.42            
ATOM   1912  N   ALA A 267      32.875   1.804 -38.292  0.10 10.38            
ATOM   1913  CA  ALA A 267      32.155   1.024 -37.284  0.10 10.38            
ATOM   1914  C   ALA A 267      32.587  -0.443 -37.196  0.10 10.38            
ATOM   1915  O   ALA A 267      32.524  -1.006 -36.108  0.10 10.38            
ATOM   1916  CB  ALA A 267      30.653   1.035 -37.597  0.10 10.38            
ATOM   1917  N   CYS A 268      33.023  -1.068 -38.299  0.10  9.41            
ATOM   1918  CA  CYS A 268      33.302  -2.507 -38.364  0.10  9.41            
ATOM   1919  C   CYS A 268      34.472  -2.888 -37.442  0.10  9.41            
ATOM   1920  O   CYS A 268      34.350  -3.796 -36.621  0.10  9.41            
ATOM   1921  CB  CYS A 268      33.597  -2.902 -39.827  0.10  9.41            
ATOM   1922  SG  CYS A 268      33.637  -4.703 -40.058  0.10  9.41            
ATOM   1923  N   ILE A 269      35.576  -2.133 -37.521  0.10 11.56            
ATOM   1924  CA  ILE A 269      36.786  -2.331 -36.727  0.10 11.56            
ATOM   1925  C   ILE A 269      36.486  -2.066 -35.240  0.10 11.56            
ATOM   1926  O   ILE A 269      36.908  -2.837 -34.378  0.10 11.56            
ATOM   1927  CB  ILE A 269      37.914  -1.398 -37.259  0.10 11.56            
ATOM   1928  CG1 ILE A 269      38.137  -1.549 -38.787  0.10 11.56            
ATOM   1929  CG2 ILE A 269      39.250  -1.626 -36.520  0.10 11.56            
ATOM   1930  CD1 ILE A 269      37.383  -0.513 -39.634  0.10 11.56            
ATOM   1931  N   HIS A 270      35.711  -1.014 -34.947  0.10 12.04            
ATOM   1932  CA  HIS A 270      35.325  -0.647 -33.588  0.10 12.04            
ATOM   1933  C   HIS A 270      34.338  -1.649 -32.983  0.10 12.04            
ATOM   1934  O   HIS A 270      34.493  -1.992 -31.818  0.10 12.04            
ATOM   1935  CB  HIS A 270      34.758   0.782 -33.549  0.10 12.04            
ATOM   1936  CG  HIS A 270      35.844   1.798 -33.790  0.10 12.04            
ATOM   1937  ND1 HIS A 270      36.202   2.254 -35.046  0.10 12.04            
ATOM   1938  CD2 HIS A 270      36.747   2.367 -32.924  0.10 12.04            
ATOM   1939  CE1 HIS A 270      37.267   3.042 -34.901  0.10 12.04            
ATOM   1940  NE2 HIS A 270      37.653   3.156 -33.636  0.10 12.04            
ATOM   1941  N   ALA A 271      33.400  -2.201 -33.766  0.10  8.45            
ATOM   1942  CA  ALA A 271      32.472  -3.250 -33.340  0.10  8.45            
ATOM   1943  C   ALA A 271      33.206  -4.553 -32.977  0.10  8.45            
ATOM   1944  O   ALA A 271      32.870  -5.188 -31.977  0.10  8.45            
ATOM   1945  CB  ALA A 271      31.463  -3.519 -34.466  0.10  8.45            
ATOM   1946  N   ILE A 272      34.238  -4.919 -33.754  0.10 12.26            
ATOM   1947  CA  ILE A 272      35.141  -6.039 -33.482  0.10 12.26            
ATOM   1948  C   ILE A 272      35.975  -5.751 -32.216  0.10 12.26            
ATOM   1949  O   ILE A 272      35.995  -6.582 -31.310  0.10 12.26            
ATOM   1950  CB  ILE A 272      36.027  -6.326 -34.736  0.10 12.26            
ATOM   1951  CG1 ILE A 272      35.160  -6.854 -35.904  0.10 12.26            
ATOM   1952  CG2 ILE A 272      37.185  -7.314 -34.464  0.10 12.26            
ATOM   1953  CD1 ILE A 272      35.828  -6.757 -37.284  0.10 12.26            
ATOM   1954  N   ALA A 273      36.611  -4.571 -32.126  0.10  8.33            
ATOM   1955  CA  ALA A 273      37.451  -4.152 -30.999  0.10  8.33            
ATOM   1956  C   ALA A 273      36.662  -4.049 -29.683  0.10  8.33            
ATOM   1957  O   ALA A 273      37.137  -4.475 -28.632  0.10  8.33            
ATOM   1958  CB  ALA A 273      38.100  -2.798 -31.319  0.10  8.33            
ATOM   1959  N   ARG A 274      35.428  -3.538 -29.755  0.10 22.24            
ATOM   1960  CA  ARG A 274      34.451  -3.489 -28.673  0.10 22.24            
ATOM   1961  C   ARG A 274      34.054  -4.900 -28.212  0.10 22.24            
ATOM   1962  O   ARG A 274      33.869  -5.122 -27.017  0.10 22.24            
ATOM   1963  CB  ARG A 274      33.235  -2.669 -29.162  0.10 22.24            
ATOM   1964  CG  ARG A 274      32.036  -2.526 -28.210  0.10 22.24            
ATOM   1965  CD  ARG A 274      32.386  -1.965 -26.825  0.10 22.24            
ATOM   1966  NE  ARG A 274      32.440  -3.066 -25.850  0.10 22.24            
ATOM   1967  CZ  ARG A 274      31.552  -3.363 -24.899  0.10 22.24            
ATOM   1968  NH1 ARG A 274      30.544  -2.552 -24.581  0.10 22.24            
ATOM   1969  NH2 ARG A 274      31.653  -4.528 -24.266  0.10 22.24            
ATOM   1970  N   SER A 275      33.967  -5.860 -29.140  0.10 10.08            
ATOM   1971  CA  SER A 275      33.544  -7.228 -28.868  0.10 10.08            
ATOM   1972  C   SER A 275      34.669  -8.145 -28.341  0.10 10.08            
ATOM   1973  O   SER A 275      34.418  -9.325 -28.061  0.10 10.08            
ATOM   1974  CB  SER A 275      32.948  -7.830 -30.153  0.10 10.08            
ATOM   1975  OG  SER A 275      31.704  -7.208 -30.417  0.10 10.08            
ATOM   1976  N   LEU A 276      35.889  -7.623 -28.147  0.10  5.80            
ATOM   1977  CA  LEU A 276      37.000  -8.351 -27.533  0.10  5.80            
ATOM   1978  C   LEU A 276      36.754  -8.595 -26.033  0.10  5.80            
ATOM   1979  O   LEU A 276      37.192  -9.617 -25.504  0.10  5.80            
ATOM   1980  CB  LEU A 276      38.320  -7.565 -27.700  0.10  5.80            
ATOM   1981  CG  LEU A 276      38.805  -7.389 -29.156  0.10  5.80            
ATOM   1982  CD1 LEU A 276      40.014  -6.443 -29.210  0.10  5.80            
ATOM   1983  CD2 LEU A 276      39.140  -8.724 -29.842  0.10  5.80            
ATOM   1984  N   TYR A 277      36.014  -7.706 -25.353  0.10  6.32            
ATOM   1985  CA  TYR A 277      35.642  -7.886 -23.957  0.10  6.32            
ATOM   1986  C   TYR A 277      34.255  -7.330 -23.632  0.10  6.32            
ATOM   1987  O   TYR A 277      33.801  -6.342 -24.212  0.10  6.32            
ATOM   1988  CB  TYR A 277      36.768  -7.474 -22.986  0.10  6.32            
ATOM   1989  CG  TYR A 277      36.805  -8.348 -21.745  0.10  6.32            
ATOM   1990  CD1 TYR A 277      37.334  -9.653 -21.829  0.10  6.32            
ATOM   1991  CD2 TYR A 277      36.273  -7.889 -20.522  0.10  6.32            
ATOM   1992  CE1 TYR A 277      37.303 -10.504 -20.708  0.10  6.32            
ATOM   1993  CE2 TYR A 277      36.250  -8.739 -19.401  0.10  6.32            
ATOM   1994  CZ  TYR A 277      36.753 -10.051 -19.496  0.10  6.32            
ATOM   1995  OH  TYR A 277      36.705 -10.889 -18.423  0.10  6.32            
ATOM   1996  N   TYR A 278      33.586  -7.995 -22.692  0.10  8.14            
ATOM   1997  CA  TYR A 278      32.295  -7.665 -22.119  0.10  8.14            
ATOM   1998  C   TYR A 278      32.399  -8.043 -20.641  0.10  8.14            
ATOM   1999  O   TYR A 278      32.979  -9.081 -20.318  0.10  8.14            
ATOM   2000  CB  TYR A 278      31.148  -8.429 -22.808  0.10  8.14            
ATOM   2001  CG  TYR A 278      30.893  -8.171 -24.286  0.10  8.14            
ATOM   2002  CD1 TYR A 278      29.837  -7.328 -24.692  0.10  8.14            
ATOM   2003  CD2 TYR A 278      31.654  -8.839 -25.266  0.10  8.14            
ATOM   2004  CE1 TYR A 278      29.513  -7.194 -26.058  0.10  8.14            
ATOM   2005  CE2 TYR A 278      31.336  -8.693 -26.627  0.10  8.14            
ATOM   2006  CZ  TYR A 278      30.256  -7.888 -27.029  0.10  8.14            
ATOM   2007  OH  TYR A 278      29.905  -7.806 -28.346  0.10  8.14            
ATOM   2008  N   ASN A 279      31.848  -7.214 -19.758  0.10  7.05            
ATOM   2009  CA  ASN A 279      31.748  -7.447 -18.321  0.10  7.05            
ATOM   2010  C   ASN A 279      30.479  -6.760 -17.832  0.10  7.05            
ATOM   2011  O   ASN A 279      30.463  -5.540 -17.675  0.10  7.05            
ATOM   2012  CB  ASN A 279      33.039  -7.101 -17.529  0.10  7.05            
ATOM   2013  CG  ASN A 279      33.751  -5.789 -17.885  0.10  7.05            
ATOM   2014  OD1 ASN A 279      34.927  -5.796 -18.230  0.10  7.05            
ATOM   2015  ND2 ASN A 279      33.085  -4.649 -17.769  0.10  7.05            
ATOM   2016  N   ASP A 280      29.398  -7.530 -17.704  0.10  9.15            
ATOM   2017  CA  ASP A 280      28.063  -7.113 -17.258  0.10  9.15            
ATOM   2018  C   ASP A 280      27.364  -6.330 -18.377  0.10  9.15            
ATOM   2019  O   ASP A 280      26.799  -5.265 -18.147  0.10  9.15            
ATOM   2020  CB  ASP A 280      28.040  -6.440 -15.858  0.10  9.15            
ATOM   2021  CG  ASP A 280      28.681  -7.285 -14.760  0.10  9.15            
ATOM   2022  OD1 ASP A 280      28.524  -8.523 -14.817  0.10  9.15            
ATOM   2023  OD2 ASP A 280      29.332  -6.693 -13.876  0.10  9.15            
ATOM   2024  N   ASN A 281      27.479  -6.817 -19.621  0.10 11.73            
ATOM   2025  CA  ASN A 281      27.074  -6.138 -20.849  0.10 11.73            
ATOM   2026  C   ASN A 281      26.998  -7.154 -22.002  0.10 11.73            
ATOM   2027  O   ASN A 281      27.820  -8.057 -22.078  0.10 11.73            
ATOM   2028  CB  ASN A 281      28.066  -4.969 -21.111  0.10 11.73            
ATOM   2029  CG  ASN A 281      27.929  -4.276 -22.465  0.10 11.73            
ATOM   2030  OD1 ASN A 281      28.874  -4.281 -23.249  0.10 11.73            
ATOM   2031  ND2 ASN A 281      26.792  -3.657 -22.751  0.10 11.73            
ATOM   2032  N   CYS A 282      26.056  -6.967 -22.932  0.10 16.93            
ATOM   2033  CA  CYS A 282      26.080  -7.517 -24.297  0.10 16.93            
ATOM   2034  C   CYS A 282      25.325  -6.590 -25.263  0.10 16.93            
ATOM   2035  O   CYS A 282      25.681  -6.518 -26.435  0.10 16.93            
ATOM   2036  CB  CYS A 282      25.746  -9.031 -24.408  0.10 16.93            
ATOM   2037  SG  CYS A 282      25.347  -9.619 -26.096  0.10 16.93            
ATOM   2038  N   TRP A 283      24.331  -5.823 -24.783  0.10 11.72            
ATOM   2039  CA  TRP A 283      23.646  -4.789 -25.567  0.10 11.72            
ATOM   2040  C   TRP A 283      24.674  -3.692 -25.910  0.10 11.72            
ATOM   2041  O   TRP A 283      25.169  -3.003 -25.013  0.10 11.72            
ATOM   2042  CB  TRP A 283      22.461  -4.238 -24.736  0.10 11.72            
ATOM   2043  CG  TRP A 283      21.268  -3.679 -25.460  0.10 11.72            
ATOM   2044  CD1 TRP A 283      21.280  -2.962 -26.606  0.10 11.72            
ATOM   2045  CD2 TRP A 283      19.857  -3.813 -25.097  0.10 11.72            
ATOM   2046  NE1 TRP A 283      19.990  -2.620 -26.955  0.10 11.72            
ATOM   2047  CE3 TRP A 283      19.159  -4.438 -24.037  0.10 11.72            
ATOM   2048  CE2 TRP A 283      19.065  -3.145 -26.078  0.10 11.72            
ATOM   2049  CZ3 TRP A 283      17.751  -4.427 -23.970  0.10 11.72            
ATOM   2050  CZ2 TRP A 283      17.660  -3.124 -26.022  0.10 11.72            
ATOM   2051  CH2 TRP A 283      17.002  -3.782 -24.970  0.10 11.72            
ATOM   2052  N   ILE A 284      25.056  -3.623 -27.189  0.10 10.44            
ATOM   2053  CA  ILE A 284      26.064  -2.740 -27.762  0.10 10.44            
ATOM   2054  C   ILE A 284      25.555  -2.217 -29.113  0.10 10.44            
ATOM   2055  O   ILE A 284      26.235  -2.314 -30.127  0.10 10.44            
ATOM   2056  CB  ILE A 284      27.500  -3.352 -27.764  0.10 10.44            
ATOM   2057  CG1 ILE A 284      27.666  -4.614 -28.640  0.10 10.44            
ATOM   2058  CG2 ILE A 284      28.039  -3.606 -26.348  0.10 10.44            
ATOM   2059  CD1 ILE A 284      29.103  -4.828 -29.134  0.10 10.44            
ATOM   2060  N   SER A 285      24.348  -1.644 -29.134  0.10  7.83            
ATOM   2061  CA  SER A 285      23.716  -1.070 -30.329  0.10  7.83            
ATOM   2062  C   SER A 285      24.388   0.247 -30.801  0.10  7.83            
ATOM   2063  O   SER A 285      24.029   0.803 -31.836  0.10  7.83            
ATOM   2064  CB  SER A 285      22.235  -0.825 -30.006  0.10  7.83            
ATOM   2065  OG  SER A 285      21.502  -2.042 -29.934  0.10  7.83            
ATOM   2066  N   SER A 286      25.407   0.702 -30.071  0.10 10.99            
ATOM   2067  CA  SER A 286      26.508   1.530 -30.522  0.10 10.99            
ATOM   2068  C   SER A 286      27.749   1.036 -29.759  0.10 10.99            
ATOM   2069  O   SER A 286      27.638   0.203 -28.852  0.10 10.99            
ATOM   2070  CB  SER A 286      26.192   3.033 -30.415  0.10 10.99            
ATOM   2071  OG  SER A 286      27.237   3.804 -30.989  0.10 10.99            
ATOM   2072  N   ASP A 287      28.932   1.539 -30.117  0.10  8.81            
ATOM   2073  CA  ASP A 287      30.184   1.269 -29.409  0.10  8.81            
ATOM   2074  C   ASP A 287      30.177   1.952 -28.015  0.10  8.81            
ATOM   2075  O   ASP A 287      29.378   2.851 -27.749  0.10  8.81            
ATOM   2076  CB  ASP A 287      31.379   1.695 -30.310  0.10  8.81            
ATOM   2077  CG  ASP A 287      32.757   1.638 -29.651  0.10  8.81            
ATOM   2078  OD1 ASP A 287      32.980   0.734 -28.816  0.10  8.81            
ATOM   2079  OD2 ASP A 287      33.548   2.576 -29.857  0.10  8.81            
ATOM   2080  N   THR A 288      31.073   1.515 -27.133  0.10  9.50            
ATOM   2081  CA  THR A 288      31.307   2.043 -25.795  0.10  9.50            
ATOM   2082  C   THR A 288      32.759   2.583 -25.681  0.10  9.50            
ATOM   2083  O   THR A 288      33.057   3.285 -24.717  0.10  9.50            
ATOM   2084  CB  THR A 288      31.036   0.913 -24.758  0.10  9.50            
ATOM   2085  OG1 THR A 288      29.933   0.090 -25.131  0.10  9.50            
ATOM   2086  CG2 THR A 288      30.735   1.426 -23.343  0.10  9.50            
ATOM   2087  N   HIS A 289      33.670   2.265 -26.617  0.10 13.58            
ATOM   2088  CA  HIS A 289      35.094   2.600 -26.540  0.10 13.58            
ATOM   2089  C   HIS A 289      35.406   3.977 -27.153  0.10 13.58            
ATOM   2090  O   HIS A 289      35.972   4.827 -26.468  0.10 13.58            
ATOM   2091  CB  HIS A 289      35.921   1.540 -27.308  0.10 13.58            
ATOM   2092  CG  HIS A 289      36.051   0.192 -26.635  0.10 13.58            
ATOM   2093  ND1 HIS A 289      36.825  -0.831 -27.162  0.10 13.58            
ATOM   2094  CD2 HIS A 289      35.532  -0.317 -25.464  0.10 13.58            
ATOM   2095  CE1 HIS A 289      36.769  -1.862 -26.319  0.10 13.58            
ATOM   2096  NE2 HIS A 289      35.985  -1.624 -25.273  0.10 13.58            
ATOM   2097  N   LEU A 290      35.078   4.202 -28.432  0.10 16.98            
ATOM   2098  CA  LEU A 290      35.472   5.369 -29.234  0.10 16.98            
ATOM   2099  C   LEU A 290      34.288   5.964 -30.012  0.10 16.98            
ATOM   2100  O   LEU A 290      34.488   6.778 -30.914  0.10 16.98            
ATOM   2101  CB  LEU A 290      36.696   5.049 -30.129  0.10 16.98            
ATOM   2102  CG  LEU A 290      38.016   4.718 -29.394  0.10 16.98            
ATOM   2103  CD1 LEU A 290      39.069   4.193 -30.381  0.10 16.98            
ATOM   2104  CD2 LEU A 290      38.576   5.926 -28.622  0.10 16.98            
ATOM   2105  N   LEU A 291      33.069   5.587 -29.608  0.10 20.37            
ATOM   2106  CA  LEU A 291      31.705   5.847 -30.092  0.10 20.37            
ATOM   2107  C   LEU A 291      31.438   7.074 -30.985  0.10 20.37            
ATOM   2108  O   LEU A 291      30.683   6.996 -31.957  0.10 20.37            
ATOM   2109  CB  LEU A 291      30.738   5.684 -28.900  0.10 20.37            
ATOM   2110  CG  LEU A 291      30.947   6.647 -27.698  0.10 20.37            
ATOM   2111  CD1 LEU A 291      30.182   7.973 -27.829  0.10 20.37            
ATOM   2112  CD2 LEU A 291      30.551   5.964 -26.380  0.10 20.37            
ATOM   2113  N   TYR A 292      32.115   8.188 -30.699  0.10  8.91            
ATOM   2114  CA  TYR A 292      32.145   9.449 -31.440  0.10  8.91            
ATOM   2115  C   TYR A 292      32.526   9.252 -32.920  0.10  8.91            
ATOM   2116  O   TYR A 292      32.031   9.959 -33.795  0.10  8.91            
ATOM   2117  CB  TYR A 292      33.164  10.397 -30.770  0.10  8.91            
ATOM   2118  CG  TYR A 292      33.017  10.565 -29.266  0.10  8.91            
ATOM   2119  CD1 TYR A 292      32.232  11.612 -28.744  0.10  8.91            
ATOM   2120  CD2 TYR A 292      33.668   9.674 -28.383  0.10  8.91            
ATOM   2121  CE1 TYR A 292      32.085  11.758 -27.351  0.10  8.91            
ATOM   2122  CE2 TYR A 292      33.503   9.807 -26.991  0.10  8.91            
ATOM   2123  CZ  TYR A 292      32.706  10.847 -26.475  0.10  8.91            
ATOM   2124  OH  TYR A 292      32.528  10.978 -25.131  0.10  8.91            
ATOM   2125  N   ILE A 293      33.374   8.252 -33.202  0.10  8.68            
ATOM   2126  CA  ILE A 293      33.889   7.902 -34.525  0.10  8.68            
ATOM   2127  C   ILE A 293      32.817   7.286 -35.456  0.10  8.68            
ATOM   2128  O   ILE A 293      33.073   7.129 -36.646  0.10  8.68            
ATOM   2129  CB  ILE A 293      35.105   6.953 -34.321  0.10  8.68            
ATOM   2130  CG1 ILE A 293      36.038   6.909 -35.554  0.10  8.68            
ATOM   2131  CG2 ILE A 293      34.716   5.527 -33.873  0.10  8.68            
ATOM   2132  CD1 ILE A 293      37.507   6.665 -35.187  0.10  8.68            
ATOM   2133  N   ILE A 294      31.619   6.983 -34.938  0.10 11.20            
ATOM   2134  CA  ILE A 294      30.459   6.503 -35.689  0.10 11.20            
ATOM   2135  C   ILE A 294      29.242   7.407 -35.419  0.10 11.20            
ATOM   2136  O   ILE A 294      28.541   7.778 -36.362  0.10 11.20            
ATOM   2137  CB  ILE A 294      30.264   4.967 -35.513  0.10 11.20            
ATOM   2138  CG1 ILE A 294      28.995   4.400 -36.193  0.10 11.20            
ATOM   2139  CG2 ILE A 294      30.305   4.511 -34.039  0.10 11.20            
ATOM   2140  CD1 ILE A 294      28.900   4.640 -37.709  0.10 11.20            
ATOM   2141  N   HIS A 295      29.038   7.861 -34.173  0.10  7.46            
ATOM   2142  CA  HIS A 295      27.990   8.825 -33.821  0.10  7.46            
ATOM   2143  C   HIS A 295      28.148  10.187 -34.515  0.10  7.46            
ATOM   2144  O   HIS A 295      27.154  10.732 -34.996  0.10  7.46            
ATOM   2145  CB  HIS A 295      27.906   9.001 -32.298  0.10  7.46            
ATOM   2146  CG  HIS A 295      27.144   7.914 -31.587  0.10  7.46            
ATOM   2147  ND1 HIS A 295      25.880   7.481 -31.964  0.10  7.46            
ATOM   2148  CD2 HIS A 295      27.451   7.199 -30.457  0.10  7.46            
ATOM   2149  CE1 HIS A 295      25.481   6.581 -31.066  0.10  7.46            
ATOM   2150  NE2 HIS A 295      26.399   6.341 -30.138  0.10  7.46            
ATOM   2151  N   GLY A 296      29.385  10.684 -34.664  0.10  4.07            
ATOM   2152  CA  GLY A 296      29.764  11.832 -35.487  0.10  4.07            
ATOM   2153  C   GLY A 296      29.249  11.727 -36.933  0.10  4.07            
ATOM   2154  O   GLY A 296      28.375  12.511 -37.303  0.10  4.07            
ATOM   2155  N   PRO A 297      29.732  10.750 -37.737  0.10  7.03            
ATOM   2156  CA  PRO A 297      29.161  10.358 -39.037  0.10  7.03            
ATOM   2157  C   PRO A 297      27.624  10.243 -39.107  0.10  7.03            
ATOM   2158  O   PRO A 297      27.034  10.808 -40.026  0.10  7.03            
ATOM   2159  CB  PRO A 297      29.847   9.033 -39.396  0.10  7.03            
ATOM   2160  CG  PRO A 297      31.197   9.120 -38.709  0.10  7.03            
ATOM   2161  CD  PRO A 297      30.948   9.977 -37.464  0.10  7.03            
ATOM   2162  N   ILE A 298      26.969   9.561 -38.151  0.10  4.71            
ATOM   2163  CA  ILE A 298      25.504   9.451 -38.067  0.10  4.71            
ATOM   2164  C   ILE A 298      24.848  10.838 -37.891  0.10  4.71            
ATOM   2165  O   ILE A 298      23.911  11.170 -38.614  0.10  4.71            
ATOM   2166  CB  ILE A 298      25.104   8.446 -36.942  0.10  4.71            
ATOM   2167  CG1 ILE A 298      25.518   7.002 -37.316  0.10  4.71            
ATOM   2168  CG2 ILE A 298      23.597   8.480 -36.587  0.10  4.71            
ATOM   2169  CD1 ILE A 298      25.562   6.037 -36.121  0.10  4.71            
ATOM   2170  N   CYS A 299      25.363  11.668 -36.972  0.10  3.38            
ATOM   2171  CA  CYS A 299      24.870  13.021 -36.710  0.10  3.38            
ATOM   2172  C   CYS A 299      25.114  13.948 -37.921  0.10  3.38            
ATOM   2173  O   CYS A 299      24.248  14.748 -38.274  0.10  3.38            
ATOM   2174  CB  CYS A 299      25.552  13.562 -35.433  0.10  3.38            
ATOM   2175  SG  CYS A 299      24.638  14.979 -34.754  0.10  3.38            
ATOM   2176  N   ALA A 300      26.247  13.788 -38.620  0.10  2.60            
ATOM   2177  CA  ALA A 300      26.581  14.508 -39.848  0.10  2.60            
ATOM   2178  C   ALA A 300      25.655  14.112 -41.012  0.10  2.60            
ATOM   2179  O   ALA A 300      25.189  14.986 -41.741  0.10  2.60            
ATOM   2180  CB  ALA A 300      28.041  14.216 -40.227  0.10  2.60            
ATOM   2181  N   ALA A 301      25.338  12.814 -41.147  0.10  3.22            
ATOM   2182  CA  ALA A 301      24.383  12.279 -42.120  0.10  3.22            
ATOM   2183  C   ALA A 301      22.956  12.780 -41.838  0.10  3.22            
ATOM   2184  O   ALA A 301      22.238  13.175 -42.755  0.10  3.22            
ATOM   2185  CB  ALA A 301      24.412  10.743 -42.082  0.10  3.22            
ATOM   2186  N   LEU A 302      22.571  12.833 -40.557  0.10  4.15            
ATOM   2187  CA  LEU A 302      21.295  13.363 -40.089  0.10  4.15            
ATOM   2188  C   LEU A 302      21.190  14.879 -40.342  0.10  4.15            
ATOM   2189  O   LEU A 302      20.136  15.357 -40.753  0.10  4.15            
ATOM   2190  CB  LEU A 302      21.161  13.046 -38.586  0.10  4.15            
ATOM   2191  CG  LEU A 302      19.783  13.335 -37.958  0.10  4.15            
ATOM   2192  CD1 LEU A 302      18.692  12.395 -38.497  0.10  4.15            
ATOM   2193  CD2 LEU A 302      19.883  13.221 -36.436  0.10  4.15            
ATOM   2194  N   LEU A 303      22.282  15.635 -40.156  0.10  5.96            
ATOM   2195  CA  LEU A 303      22.357  17.074 -40.409  0.10  5.96            
ATOM   2196  C   LEU A 303      22.066  17.409 -41.885  0.10  5.96            
ATOM   2197  O   LEU A 303      21.205  18.246 -42.158  0.10  5.96            
ATOM   2198  CB  LEU A 303      23.730  17.613 -39.945  0.10  5.96            
ATOM   2199  CG  LEU A 303      23.975  19.128 -40.135  0.10  5.96            
ATOM   2200  CD1 LEU A 303      22.954  19.993 -39.378  0.10  5.96            
ATOM   2201  CD2 LEU A 303      25.406  19.497 -39.718  0.10  5.96            
ATOM   2202  N   VAL A 304      22.720  16.731 -42.843  0.10  9.64            
ATOM   2203  CA  VAL A 304      22.431  16.909 -44.272  0.10  9.64            
ATOM   2204  C   VAL A 304      21.020  16.385 -44.643  0.10  9.64            
ATOM   2205  O   VAL A 304      20.381  16.951 -45.529  0.10  9.64            
ATOM   2206  CB  VAL A 304      23.573  16.331 -45.154  0.10  9.64            
ATOM   2207  CG1 VAL A 304      23.833  14.835 -44.962  0.10  9.64            
ATOM   2208  CG2 VAL A 304      23.398  16.652 -46.651  0.10  9.64            
ATOM   2209  N   ASN A 305      20.483  15.393 -43.914  0.10  5.05            
ATOM   2210  CA  ASN A 305      19.096  14.930 -44.057  0.10  5.05            
ATOM   2211  C   ASN A 305      18.100  16.025 -43.614  0.10  5.05            
ATOM   2212  O   ASN A 305      17.082  16.234 -44.268  0.10  5.05            
ATOM   2213  CB  ASN A 305      18.860  13.638 -43.241  0.10  5.05            
ATOM   2214  CG  ASN A 305      17.654  12.857 -43.757  0.10  5.05            
ATOM   2215  OD1 ASN A 305      17.674  12.356 -44.874  0.10  5.05            
ATOM   2216  ND2 ASN A 305      16.580  12.765 -42.981  0.10  5.05            
ATOM   2217  N   LEU A 306      18.411  16.786 -42.557  0.10 15.22            
ATOM   2218  CA  LEU A 306      17.627  17.945 -42.121  0.10 15.22            
ATOM   2219  C   LEU A 306      17.747  19.134 -43.101  0.10 15.22            
ATOM   2220  O   LEU A 306      16.774  19.867 -43.286  0.10 15.22            
ATOM   2221  CB  LEU A 306      18.039  18.359 -40.686  0.10 15.22            
ATOM   2222  CG  LEU A 306      17.114  17.825 -39.564  0.10 15.22            
ATOM   2223  CD1 LEU A 306      15.729  18.496 -39.572  0.10 15.22            
ATOM   2224  CD2 LEU A 306      16.991  16.291 -39.540  0.10 15.22            
ATOM   2225  N   PHE A 307      18.880  19.301 -43.797  0.10  4.84            
ATOM   2226  CA  PHE A 307      18.999  20.260 -44.904  0.10  4.84            
ATOM   2227  C   PHE A 307      18.192  19.809 -46.140  0.10  4.84            
ATOM   2228  O   PHE A 307      17.582  20.647 -46.803  0.10  4.84            
ATOM   2229  CB  PHE A 307      20.474  20.494 -45.290  0.10  4.84            
ATOM   2230  CG  PHE A 307      21.200  21.480 -44.388  0.10  4.84            
ATOM   2231  CD1 PHE A 307      20.853  22.848 -44.429  0.10  4.84            
ATOM   2232  CD2 PHE A 307      22.221  21.051 -43.514  0.10  4.84            
ATOM   2233  CE1 PHE A 307      21.512  23.774 -43.596  0.10  4.84            
ATOM   2234  CE2 PHE A 307      22.881  21.977 -42.683  0.10  4.84            
ATOM   2235  CZ  PHE A 307      22.525  23.338 -42.722  0.10  4.84            
ATOM   2236  N   PHE A 308      18.111  18.498 -46.413  0.10  6.92            
ATOM   2237  CA  PHE A 308      17.169  17.897 -47.368  0.10  6.92            
ATOM   2238  C   PHE A 308      15.708  18.198 -46.966  0.10  6.92            
ATOM   2239  O   PHE A 308      14.917  18.613 -47.812  0.10  6.92            
ATOM   2240  CB  PHE A 308      17.458  16.378 -47.523  0.10  6.92            
ATOM   2241  CG  PHE A 308      16.263  15.479 -47.814  0.10  6.92            
ATOM   2242  CD1 PHE A 308      15.557  15.614 -49.023  0.10  6.92            
ATOM   2243  CD2 PHE A 308      15.813  14.551 -46.849  0.10  6.92            
ATOM   2244  CE1 PHE A 308      14.415  14.835 -49.266  0.10  6.92            
ATOM   2245  CE2 PHE A 308      14.660  13.780 -47.087  0.10  6.92            
ATOM   2246  CZ  PHE A 308      13.956  13.922 -48.297  0.10  6.92            
ATOM   2247  N   LEU A 309      15.371  18.052 -45.678  0.10  7.17            
ATOM   2248  CA  LEU A 309      14.052  18.347 -45.118  0.10  7.17            
ATOM   2249  C   LEU A 309      13.666  19.824 -45.336  0.10  7.17            
ATOM   2250  O   LEU A 309      12.551  20.118 -45.762  0.10  7.17            
ATOM   2251  CB  LEU A 309      14.025  17.952 -43.629  0.10  7.17            
ATOM   2252  CG  LEU A 309      12.614  17.859 -43.012  0.10  7.17            
ATOM   2253  CD1 LEU A 309      12.560  16.713 -41.999  0.10  7.17            
ATOM   2254  CD2 LEU A 309      12.160  19.171 -42.350  0.10  7.17            
ATOM   2255  N   LEU A 310      14.611  20.750 -45.126  0.10 10.40            
ATOM   2256  CA  LEU A 310      14.456  22.171 -45.441  0.10 10.40            
ATOM   2257  C   LEU A 310      14.225  22.382 -46.951  0.10 10.40            
ATOM   2258  O   LEU A 310      13.317  23.117 -47.331  0.10 10.40            
ATOM   2259  CB  LEU A 310      15.696  22.938 -44.914  0.10 10.40            
ATOM   2260  CG  LEU A 310      15.667  24.489 -44.952  0.10 10.40            
ATOM   2261  CD1 LEU A 310      16.045  25.091 -46.317  0.10 10.40            
ATOM   2262  CD2 LEU A 310      14.362  25.091 -44.406  0.10 10.40            
ATOM   2263  N   ASN A 311      15.000  21.700 -47.807  0.10  5.81            
ATOM   2264  CA  ASN A 311      14.930  21.762 -49.274  0.10  5.81            
ATOM   2265  C   ASN A 311      13.546  21.341 -49.811  0.10  5.81            
ATOM   2266  O   ASN A 311      13.046  21.997 -50.727  0.10  5.81            
ATOM   2267  CB  ASN A 311      16.048  20.873 -49.879  0.10  5.81            
ATOM   2268  CG  ASN A 311      16.397  21.074 -51.361  0.10  5.81            
ATOM   2269  OD1 ASN A 311      17.557  20.930 -51.736  0.10  5.81            
ATOM   2270  ND2 ASN A 311      15.435  21.295 -52.249  0.10  5.81            
ATOM   2271  N   ILE A 312      12.935  20.270 -49.286  0.10  5.14            
ATOM   2272  CA  ILE A 312      11.611  19.817 -49.731  0.10  5.14            
ATOM   2273  C   ILE A 312      10.499  20.729 -49.175  0.10  5.14            
ATOM   2274  O   ILE A 312       9.590  21.090 -49.921  0.10  5.14            
ATOM   2275  CB  ILE A 312      11.369  18.320 -49.379  0.10  5.14            
ATOM   2276  CG1 ILE A 312      11.373  17.996 -47.871  0.10  5.14            
ATOM   2277  CG2 ILE A 312      12.370  17.432 -50.136  0.10  5.14            
ATOM   2278  CD1 ILE A 312      11.199  16.515 -47.511  0.10  5.14            
ATOM   2279  N   VAL A 313      10.589  21.172 -47.910  0.10  5.46            
ATOM   2280  CA  VAL A 313       9.629  22.091 -47.288  0.10  5.46            
ATOM   2281  C   VAL A 313       9.649  23.477 -47.975  0.10  5.46            
ATOM   2282  O   VAL A 313       8.595  24.092 -48.138  0.10  5.46            
ATOM   2283  CB  VAL A 313       9.895  22.162 -45.755  0.10  5.46            
ATOM   2284  CG1 VAL A 313       9.156  23.302 -45.024  0.10  5.46            
ATOM   2285  CG2 VAL A 313       9.529  20.827 -45.073  0.10  5.46            
ATOM   2286  N   ARG A 314      10.826  23.941 -48.422  0.10 19.65            
ATOM   2287  CA  ARG A 314      11.030  25.209 -49.122  0.10 19.65            
ATOM   2288  C   ARG A 314      10.242  25.288 -50.440  0.10 19.65            
ATOM   2289  O   ARG A 314       9.601  26.311 -50.703  0.10 19.65            
ATOM   2290  CB  ARG A 314      12.543  25.437 -49.350  0.10 19.65            
ATOM   2291  CG  ARG A 314      12.935  26.746 -50.072  0.10 19.65            
ATOM   2292  CD  ARG A 314      12.464  28.024 -49.356  0.10 19.65            
ATOM   2293  NE  ARG A 314      12.982  28.086 -47.978  0.10 19.65            
ATOM   2294  CZ  ARG A 314      12.326  28.461 -46.872  0.10 19.65            
ATOM   2295  NH1 ARG A 314      11.054  28.856 -46.922  0.10 19.65            
ATOM   2296  NH2 ARG A 314      12.955  28.434 -45.701  0.10 19.65            
ATOM   2297  N   VAL A 315      10.253  24.226 -51.259  0.10 12.40            
ATOM   2298  CA  VAL A 315       9.443  24.183 -52.477  0.10 12.40            
ATOM   2299  C   VAL A 315       7.957  23.959 -52.138  0.10 12.40            
ATOM   2300  O   VAL A 315       7.116  24.569 -52.794  0.10 12.40            
ATOM   2301  CB  VAL A 315       9.960  23.125 -53.486  0.10 12.40            
ATOM   2302  CG1 VAL A 315      11.313  23.542 -54.086  0.10 12.40            
ATOM   2303  CG2 VAL A 315      10.048  21.691 -52.950  0.10 12.40            
ATOM   2304  N   LEU A 316       7.638  23.170 -51.096  0.10 11.86            
ATOM   2305  CA  LEU A 316       6.285  22.875 -50.609  0.10 11.86            
ATOM   2306  C   LEU A 316       5.515  24.169 -50.293  0.10 11.86            
ATOM   2307  O   LEU A 316       4.478  24.428 -50.904  0.10 11.86            
ATOM   2308  CB  LEU A 316       6.367  21.929 -49.381  0.10 11.86            
ATOM   2309  CG  LEU A 316       5.147  21.033 -49.078  0.10 11.86            
ATOM   2310  CD1 LEU A 316       5.449  20.144 -47.859  0.10 11.86            
ATOM   2311  CD2 LEU A 316       3.847  21.808 -48.836  0.10 11.86            
ATOM   2312  N   ILE A 317       6.051  25.020 -49.402  0.10  9.44            
ATOM   2313  CA  ILE A 317       5.433  26.293 -49.010  0.10  9.44            
ATOM   2314  C   ILE A 317       5.277  27.246 -50.214  0.10  9.44            
ATOM   2315  O   ILE A 317       4.262  27.932 -50.340  0.10  9.44            
ATOM   2316  CB  ILE A 317       6.212  26.914 -47.810  0.10  9.44            
ATOM   2317  CG1 ILE A 317       5.416  27.997 -47.037  0.10  9.44            
ATOM   2318  CG2 ILE A 317       7.652  27.367 -48.129  0.10  9.44            
ATOM   2319  CD1 ILE A 317       5.557  29.446 -47.537  0.10  9.44            
ATOM   2320  N   THR A 318       6.233  27.215 -51.153  0.10 10.19            
ATOM   2321  CA  THR A 318       6.196  27.988 -52.390  0.10 10.19            
ATOM   2322  C   THR A 318       5.080  27.485 -53.339  0.10 10.19            
ATOM   2323  O   THR A 318       4.559  28.282 -54.120  0.10 10.19            
ATOM   2324  CB  THR A 318       7.593  27.928 -53.067  0.10 10.19            
ATOM   2325  OG1 THR A 318       8.584  28.398 -52.166  0.10 10.19            
ATOM   2326  CG2 THR A 318       7.731  28.809 -54.320  0.10 10.19            
ATOM   2327  N   LYS A 319       4.669  26.205 -53.273  0.10 15.25            
ATOM   2328  CA  LYS A 319       3.521  25.700 -54.033  0.10 15.25            
ATOM   2329  C   LYS A 319       2.223  26.166 -53.350  0.10 15.25            
ATOM   2330  O   LYS A 319       1.356  26.719 -54.032  0.10 15.25            
ATOM   2331  CB  LYS A 319       3.496  24.155 -54.130  0.10 15.25            
ATOM   2332  CG  LYS A 319       4.694  23.446 -54.801  0.10 15.25            
ATOM   2333  CD  LYS A 319       5.171  23.990 -56.163  0.10 15.25            
ATOM   2334  CE  LYS A 319       6.227  25.105 -56.062  0.10 15.25            
ATOM   2335  NZ  LYS A 319       6.714  25.527 -57.379  0.10 15.25            
ATOM   2336  N   LEU A 320       2.132  26.011 -52.015  0.10  7.65            
ATOM   2337  CA  LEU A 320       0.978  26.380 -51.184  0.10  7.65            
ATOM   2338  C   LEU A 320       0.554  27.844 -51.359  0.10  7.65            
ATOM   2339  O   LEU A 320      -0.639  28.130 -51.416  0.10  7.65            
ATOM   2340  CB  LEU A 320       1.235  26.119 -49.680  0.10  7.65            
ATOM   2341  CG  LEU A 320       1.402  24.651 -49.242  0.10  7.65            
ATOM   2342  CD1 LEU A 320       1.711  24.577 -47.739  0.10  7.65            
ATOM   2343  CD2 LEU A 320       0.175  23.788 -49.564  0.10  7.65            
ATOM   2344  N   LYS A 321       1.522  28.759 -51.499  0.10 16.79            
ATOM   2345  CA  LYS A 321       1.306  30.186 -51.743  0.10 16.79            
ATOM   2346  C   LYS A 321       0.511  30.493 -53.028  0.10 16.79            
ATOM   2347  O   LYS A 321      -0.154  31.526 -53.092  0.10 16.79            
ATOM   2348  CB  LYS A 321       2.673  30.905 -51.765  0.10 16.79            
ATOM   2349  CG  LYS A 321       3.302  31.092 -50.368  0.10 16.79            
ATOM   2350  CD  LYS A 321       2.699  32.234 -49.524  0.10 16.79            
ATOM   2351  CE  LYS A 321       3.011  33.653 -50.031  0.10 16.79            
ATOM   2352  NZ  LYS A 321       4.450  33.951 -49.977  0.10 16.79            
ATOM   2353  N   VAL A 322       0.552  29.605 -54.030  0.10  3.29            
ATOM   2354  CA  VAL A 322      -0.207  29.736 -55.272  0.10  3.29            
ATOM   2355  C   VAL A 322      -1.566  29.012 -55.130  0.10  3.29            
ATOM   2356  O   VAL A 322      -2.554  29.460 -55.713  0.10  3.29            
ATOM   2357  CB  VAL A 322       0.609  29.112 -56.444  0.10  3.29            
ATOM   2358  CG1 VAL A 322      -0.014  29.413 -57.822  0.10  3.29            
ATOM   2359  CG2 VAL A 322       2.080  29.577 -56.451  0.10  3.29            
ATOM   2360  N   THR A 323      -1.635  27.923 -54.355  0.10  4.98            
ATOM   2361  CA  THR A 323      -2.812  27.064 -54.237  0.10  4.98            
ATOM   2362  C   THR A 323      -3.816  27.635 -53.219  0.10  4.98            
ATOM   2363  O   THR A 323      -5.009  27.745 -53.503  0.10  4.98            
ATOM   2364  CB  THR A 323      -2.336  25.686 -53.706  0.10  4.98            
ATOM   2365  OG1 THR A 323      -1.224  25.230 -54.442  0.10  4.98            
ATOM   2366  CG2 THR A 323      -3.407  24.597 -53.766  0.10  4.98            
ATOM   2367  N   HIS A 324      -3.345  28.000 -52.021  0.10  7.48            
ATOM   2368  CA  HIS A 324      -4.161  28.152 -50.809  0.10  7.48            
ATOM   2369  C   HIS A 324      -4.884  29.515 -50.748  0.10  7.48            
ATOM   2370  O   HIS A 324      -5.629  29.797 -49.811  0.10  7.48            
ATOM   2371  CB  HIS A 324      -3.211  28.004 -49.599  0.10  7.48            
ATOM   2372  CG  HIS A 324      -3.829  27.401 -48.369  0.10  7.48            
ATOM   2373  ND1 HIS A 324      -4.925  27.939 -47.723  0.10  7.48            
ATOM   2374  CD2 HIS A 324      -3.491  26.277 -47.652  0.10  7.48            
ATOM   2375  CE1 HIS A 324      -5.195  27.165 -46.673  0.10  7.48            
ATOM   2376  NE2 HIS A 324      -4.376  26.119 -46.586  0.10  7.48            
ATOM   2377  N   GLN A 325      -4.677  30.349 -51.771  0.10  7.82            
ATOM   2378  CA  GLN A 325      -5.415  31.573 -52.065  0.10  7.82            
ATOM   2379  C   GLN A 325      -6.658  31.285 -52.940  0.10  7.82            
ATOM   2380  O   GLN A 325      -7.436  32.202 -53.197  0.10  7.82            
ATOM   2381  CB  GLN A 325      -4.466  32.518 -52.842  0.10  7.82            
ATOM   2382  CG  GLN A 325      -3.735  31.859 -54.035  0.10  7.82            
ATOM   2383  CD  GLN A 325      -3.154  32.841 -55.048  0.10  7.82            
ATOM   2384  OE1 GLN A 325      -3.103  34.047 -54.826  0.10  7.82            
ATOM   2385  NE2 GLN A 325      -2.722  32.321 -56.188  0.10  7.82            
ATOM   2386  N   ALA A 326      -6.835  30.043 -53.417  0.10  3.77            
ATOM   2387  CA  ALA A 326      -7.891  29.626 -54.335  0.10  3.77            
ATOM   2388  C   ALA A 326      -8.558  28.325 -53.880  0.10  3.77            
ATOM   2389  O   ALA A 326      -9.785  28.235 -53.883  0.10  3.77            
ATOM   2390  CB  ALA A 326      -7.330  29.537 -55.763  0.10  3.77            
ATOM   2391  N   GLU A 327      -7.765  27.325 -53.476  0.10  6.47            
ATOM   2392  CA  GLU A 327      -8.245  26.073 -52.897  0.10  6.47            
ATOM   2393  C   GLU A 327      -8.439  26.270 -51.381  0.10  6.47            
ATOM   2394  O   GLU A 327      -7.800  27.137 -50.776  0.10  6.47            
ATOM   2395  CB  GLU A 327      -7.172  24.978 -53.120  0.10  6.47            
ATOM   2396  CG  GLU A 327      -7.819  23.589 -53.253  0.10  6.47            
ATOM   2397  CD  GLU A 327      -6.885  22.396 -53.166  0.10  6.47            
ATOM   2398  OE1 GLU A 327      -5.653  22.580 -53.137  0.10  6.47            
ATOM   2399  OE2 GLU A 327      -7.449  21.279 -53.121  0.10  6.47            
ATOM   2400  N   SER A 328      -9.299  25.451 -50.765  0.10  4.95            
ATOM   2401  CA  SER A 328      -9.529  25.402 -49.320  0.10  4.95            
ATOM   2402  C   SER A 328      -8.324  24.774 -48.579  0.10  4.95            
ATOM   2403  O   SER A 328      -7.339  24.375 -49.196  0.10  4.95            
ATOM   2404  CB  SER A 328     -10.789  24.548 -49.061  0.10  4.95            
ATOM   2405  OG  SER A 328     -11.884  25.019 -49.825  0.10  4.95            
ATOM   2406  N   ASN A 329      -8.413  24.714 -47.240  0.10  6.73            
ATOM   2407  CA  ASN A 329      -7.429  24.249 -46.247  0.10  6.73            
ATOM   2408  C   ASN A 329      -6.543  23.049 -46.628  0.10  6.73            
ATOM   2409  O   ASN A 329      -6.810  21.918 -46.210  0.10  6.73            
ATOM   2410  CB  ASN A 329      -8.082  24.084 -44.854  0.10  6.73            
ATOM   2411  CG  ASN A 329      -8.523  25.413 -44.243  0.10  6.73            
ATOM   2412  OD1 ASN A 329      -7.708  26.308 -44.048  0.10  6.73            
ATOM   2413  ND2 ASN A 329      -9.812  25.580 -43.978  0.10  6.73            
ATOM   2414  N   LEU A 330      -5.479  23.295 -47.399  0.10 10.38            
ATOM   2415  CA  LEU A 330      -4.491  22.312 -47.832  0.10 10.38            
ATOM   2416  C   LEU A 330      -3.345  22.231 -46.809  0.10 10.38            
ATOM   2417  O   LEU A 330      -2.753  21.162 -46.672  0.10 10.38            
ATOM   2418  CB  LEU A 330      -3.922  22.735 -49.211  0.10 10.38            
ATOM   2419  CG  LEU A 330      -2.842  21.809 -49.832  0.10 10.38            
ATOM   2420  CD1 LEU A 330      -3.272  20.338 -49.951  0.10 10.38            
ATOM   2421  CD2 LEU A 330      -2.451  22.320 -51.220  0.10 10.38            
ATOM   2422  N   TYR A 331      -3.056  23.320 -46.070  0.10  7.06            
ATOM   2423  CA  TYR A 331      -1.901  23.507 -45.174  0.10  7.06            
ATOM   2424  C   TYR A 331      -1.572  22.303 -44.274  0.10  7.06            
ATOM   2425  O   TYR A 331      -0.412  21.920 -44.129  0.10  7.06            
ATOM   2426  CB  TYR A 331      -2.032  24.813 -44.351  0.10  7.06            
ATOM   2427  CG  TYR A 331      -2.959  24.745 -43.141  0.10  7.06            
ATOM   2428  CD1 TYR A 331      -4.358  24.867 -43.291  0.10  7.06            
ATOM   2429  CD2 TYR A 331      -2.418  24.510 -41.858  0.10  7.06            
ATOM   2430  CE1 TYR A 331      -5.202  24.736 -42.172  0.10  7.06            
ATOM   2431  CE2 TYR A 331      -3.264  24.371 -40.742  0.10  7.06            
ATOM   2432  CZ  TYR A 331      -4.658  24.480 -40.900  0.10  7.06            
ATOM   2433  OH  TYR A 331      -5.488  24.334 -39.829  0.10  7.06            
ATOM   2434  N   MET A 332      -2.616  21.680 -43.709  0.10 12.96            
ATOM   2435  CA  MET A 332      -2.537  20.563 -42.775  0.10 12.96            
ATOM   2436  C   MET A 332      -1.909  19.302 -43.402  0.10 12.96            
ATOM   2437  O   MET A 332      -1.378  18.475 -42.668  0.10 12.96            
ATOM   2438  CB  MET A 332      -3.946  20.271 -42.208  0.10 12.96            
ATOM   2439  CG  MET A 332      -3.947  19.502 -40.869  0.10 12.96            
ATOM   2440  SD  MET A 332      -4.477  17.765 -40.952  0.10 12.96            
ATOM   2441  CE  MET A 332      -6.269  17.975 -41.138  0.10 12.96            
ATOM   2442  N   LYS A 333      -1.886  19.180 -44.741  0.10 14.58            
ATOM   2443  CA  LYS A 333      -1.189  18.114 -45.466  0.10 14.58            
ATOM   2444  C   LYS A 333       0.332  18.215 -45.247  0.10 14.58            
ATOM   2445  O   LYS A 333       0.985  17.215 -44.958  0.10 14.58            
ATOM   2446  CB  LYS A 333      -1.528  18.225 -46.973  0.10 14.58            
ATOM   2447  CG  LYS A 333      -1.214  16.973 -47.814  0.10 14.58            
ATOM   2448  CD  LYS A 333      -2.150  15.791 -47.516  0.10 14.58            
ATOM   2449  CE  LYS A 333      -1.923  14.595 -48.449  0.10 14.58            
ATOM   2450  NZ  LYS A 333      -2.767  13.458 -48.056  0.10 14.58            
ATOM   2451  N   ALA A 334       0.870  19.443 -45.294  0.10  3.66            
ATOM   2452  CA  ALA A 334       2.284  19.739 -45.088  0.10  3.66            
ATOM   2453  C   ALA A 334       2.661  19.589 -43.608  0.10  3.66            
ATOM   2454  O   ALA A 334       3.735  19.073 -43.304  0.10  3.66            
ATOM   2455  CB  ALA A 334       2.552  21.189 -45.517  0.10  3.66            
ATOM   2456  N   VAL A 335       1.761  19.992 -42.696  0.10  4.49            
ATOM   2457  CA  VAL A 335       1.898  19.833 -41.245  0.10  4.49            
ATOM   2458  C   VAL A 335       1.970  18.338 -40.874  0.10  4.49            
ATOM   2459  O   VAL A 335       2.871  17.933 -40.145  0.10  4.49            
ATOM   2460  CB  VAL A 335       0.741  20.559 -40.502  0.10  4.49            
ATOM   2461  CG1 VAL A 335       0.786  20.386 -38.970  0.10  4.49            
ATOM   2462  CG2 VAL A 335       0.703  22.066 -40.825  0.10  4.49            
ATOM   2463  N   ARG A 336       1.056  17.515 -41.407  0.10 13.33            
ATOM   2464  CA  ARG A 336       1.030  16.070 -41.184  0.10 13.33            
ATOM   2465  C   ARG A 336       2.258  15.374 -41.787  0.10 13.33            
ATOM   2466  O   ARG A 336       2.829  14.499 -41.139  0.10 13.33            
ATOM   2467  CB  ARG A 336      -0.252  15.477 -41.796  0.10 13.33            
ATOM   2468  CG  ARG A 336      -1.538  15.844 -41.040  0.10 13.33            
ATOM   2469  CD  ARG A 336      -1.773  15.010 -39.777  0.10 13.33            
ATOM   2470  NE  ARG A 336      -2.927  15.526 -39.025  0.10 13.33            
ATOM   2471  CZ  ARG A 336      -3.378  15.058 -37.853  0.10 13.33            
ATOM   2472  NH1 ARG A 336      -2.802  14.004 -37.276  0.10 13.33            
ATOM   2473  NH2 ARG A 336      -4.413  15.653 -37.264  0.10 13.33            
ATOM   2474  N   ALA A 337       2.691  15.797 -42.983  0.10  3.32            
ATOM   2475  CA  ALA A 337       3.878  15.277 -43.649  0.10  3.32            
ATOM   2476  C   ALA A 337       5.153  15.590 -42.859  0.10  3.32            
ATOM   2477  O   ALA A 337       5.912  14.679 -42.544  0.10  3.32            
ATOM   2478  CB  ALA A 337       3.982  15.871 -45.061  0.10  3.32            
ATOM   2479  N   THR A 338       5.375  16.863 -42.499  0.10 12.23            
ATOM   2480  CA  THR A 338       6.586  17.296 -41.803  0.10 12.23            
ATOM   2481  C   THR A 338       6.644  16.728 -40.361  0.10 12.23            
ATOM   2482  O   THR A 338       7.727  16.405 -39.875  0.10 12.23            
ATOM   2483  CB  THR A 338       6.712  18.845 -41.898  0.10 12.23            
ATOM   2484  OG1 THR A 338       8.053  19.265 -41.748  0.10 12.23            
ATOM   2485  CG2 THR A 338       5.875  19.651 -40.895  0.10 12.23            
ATOM   2486  N   LEU A 339       5.490  16.507 -39.705  0.10 12.77            
ATOM   2487  CA  LEU A 339       5.367  15.872 -38.387  0.10 12.77            
ATOM   2488  C   LEU A 339       5.856  14.411 -38.397  0.10 12.77            
ATOM   2489  O   LEU A 339       6.462  13.960 -37.428  0.10 12.77            
ATOM   2490  CB  LEU A 339       3.895  15.980 -37.917  0.10 12.77            
ATOM   2491  CG  LEU A 339       3.571  15.460 -36.494  0.10 12.77            
ATOM   2492  CD1 LEU A 339       2.473  16.318 -35.840  0.10 12.77            
ATOM   2493  CD2 LEU A 339       3.133  13.985 -36.480  0.10 12.77            
ATOM   2494  N   ILE A 340       5.652  13.690 -39.505  0.10 12.57            
ATOM   2495  CA  ILE A 340       6.114  12.315 -39.715  0.10 12.57            
ATOM   2496  C   ILE A 340       7.487  12.338 -40.441  0.10 12.57            
ATOM   2497  O   ILE A 340       7.935  11.333 -40.986  0.10 12.57            
ATOM   2498  CB  ILE A 340       4.976  11.525 -40.448  0.10 12.57            
ATOM   2499  CG1 ILE A 340       3.639  11.558 -39.655  0.10 12.57            
ATOM   2500  CG2 ILE A 340       5.302  10.054 -40.788  0.10 12.57            
ATOM   2501  CD1 ILE A 340       3.660  10.774 -38.329  0.10 12.57            
ATOM   2502  N   LEU A 341       8.202  13.470 -40.377  0.10  8.73            
ATOM   2503  CA  LEU A 341       9.570  13.650 -40.840  0.10  8.73            
ATOM   2504  C   LEU A 341      10.420  14.227 -39.700  0.10  8.73            
ATOM   2505  O   LEU A 341      11.059  13.456 -38.996  0.10  8.73            
ATOM   2506  CB  LEU A 341       9.639  14.438 -42.169  0.10  8.73            
ATOM   2507  CG  LEU A 341       9.029  13.729 -43.400  0.10  8.73            
ATOM   2508  CD1 LEU A 341       8.842  14.721 -44.558  0.10  8.73            
ATOM   2509  CD2 LEU A 341       9.872  12.527 -43.859  0.10  8.73            
ATOM   2510  N   VAL A 342      10.466  15.556 -39.511  0.10 12.89            
ATOM   2511  CA  VAL A 342      11.343  16.256 -38.554  0.10 12.89            
ATOM   2512  C   VAL A 342      11.373  15.683 -37.109  0.10 12.89            
ATOM   2513  O   VAL A 342      12.459  15.308 -36.670  0.10 12.89            
ATOM   2514  CB  VAL A 342      11.323  17.817 -38.710  0.10 12.89            
ATOM   2515  CG1 VAL A 342      10.051  18.421 -39.332  0.10 12.89            
ATOM   2516  CG2 VAL A 342      11.763  18.614 -37.466  0.10 12.89            
ATOM   2517  N   PRO A 343      10.244  15.560 -36.368  0.10  7.02            
ATOM   2518  CA  PRO A 343      10.187  14.856 -35.075  0.10  7.02            
ATOM   2519  C   PRO A 343      10.722  13.411 -35.088  0.10  7.02            
ATOM   2520  O   PRO A 343      11.348  13.005 -34.114  0.10  7.02            
ATOM   2521  CB  PRO A 343       8.699  14.835 -34.689  0.10  7.02            
ATOM   2522  CG  PRO A 343       8.094  16.018 -35.416  0.10  7.02            
ATOM   2523  CD  PRO A 343       8.964  16.201 -36.662  0.10  7.02            
ATOM   2524  N   LEU A 344      10.487  12.672 -36.182  0.10  5.49            
ATOM   2525  CA  LEU A 344      10.795  11.250 -36.388  0.10  5.49            
ATOM   2526  C   LEU A 344      12.231  11.041 -36.941  0.10  5.49            
ATOM   2527  O   LEU A 344      12.660   9.920 -37.227  0.10  5.49            
ATOM   2528  CB  LEU A 344       9.737  10.753 -37.414  0.10  5.49            
ATOM   2529  CG  LEU A 344       9.592   9.228 -37.587  0.10  5.49            
ATOM   2530  CD1 LEU A 344       9.143   8.527 -36.292  0.10  5.49            
ATOM   2531  CD2 LEU A 344       8.650   8.896 -38.752  0.10  5.49            
ATOM   2532  N   LEU A 345      12.968  12.142 -37.103  0.10  9.98            
ATOM   2533  CA  LEU A 345      14.404  12.264 -37.312  0.10  9.98            
ATOM   2534  C   LEU A 345      14.941  13.228 -36.231  0.10  9.98            
ATOM   2535  O   LEU A 345      15.883  13.983 -36.472  0.10  9.98            
ATOM   2536  CB  LEU A 345      14.706  12.745 -38.762  0.10  9.98            
ATOM   2537  CG  LEU A 345      14.679  11.695 -39.899  0.10  9.98            
ATOM   2538  CD1 LEU A 345      15.477  10.420 -39.578  0.10  9.98            
ATOM   2539  CD2 LEU A 345      13.275  11.376 -40.436  0.10  9.98            
ATOM   2540  N   GLY A 346      14.285  13.261 -35.065  0.10  3.71            
ATOM   2541  CA  GLY A 346      14.360  14.322 -34.078  0.10  3.71            
ATOM   2542  C   GLY A 346      14.540  13.768 -32.674  0.10  3.71            
ATOM   2543  O   GLY A 346      15.650  13.769 -32.143  0.10  3.71            
ATOM   2544  N   ILE A 347      13.432  13.328 -32.059  0.10  6.53            
ATOM   2545  CA  ILE A 347      13.305  12.978 -30.636  0.10  6.53            
ATOM   2546  C   ILE A 347      14.167  11.777 -30.198  0.10  6.53            
ATOM   2547  O   ILE A 347      14.360  11.543 -29.005  0.10  6.53            
ATOM   2548  CB  ILE A 347      11.804  12.745 -30.291  0.10  6.53            
ATOM   2549  CG1 ILE A 347      11.172  11.508 -30.982  0.10  6.53            
ATOM   2550  CG2 ILE A 347      10.973  14.020 -30.548  0.10  6.53            
ATOM   2551  CD1 ILE A 347       9.796  11.115 -30.429  0.10  6.53            
ATOM   2552  N   GLU A 348      14.680  11.028 -31.170  0.10 14.63            
ATOM   2553  CA  GLU A 348      15.432   9.806 -31.053  0.10 14.63            
ATOM   2554  C   GLU A 348      16.758   9.973 -31.801  0.10 14.63            
ATOM   2555  O   GLU A 348      17.813   9.862 -31.178  0.10 14.63            
ATOM   2556  CB  GLU A 348      14.530   8.619 -31.473  0.10 14.63            
ATOM   2557  CG  GLU A 348      14.153   8.451 -32.965  0.10 14.63            
ATOM   2558  CD  GLU A 348      13.382   9.637 -33.536  0.10 14.63            
ATOM   2559  OE1 GLU A 348      14.051  10.669 -33.789  0.10 14.63            
ATOM   2560  OE2 GLU A 348      12.147   9.537 -33.626  0.10 14.63            
ATOM   2561  N   PHE A 349      16.734  10.300 -33.099  0.10  8.40            
ATOM   2562  CA  PHE A 349      17.923  10.304 -33.957  0.10  8.40            
ATOM   2563  C   PHE A 349      18.941  11.402 -33.601  0.10  8.40            
ATOM   2564  O   PHE A 349      20.136  11.171 -33.768  0.10  8.40            
ATOM   2565  CB  PHE A 349      17.533  10.417 -35.444  0.10  8.40            
ATOM   2566  CG  PHE A 349      17.029   9.121 -36.056  0.10  8.40            
ATOM   2567  CD1 PHE A 349      15.650   8.856 -36.115  0.10  8.40            
ATOM   2568  CD2 PHE A 349      17.934   8.163 -36.561  0.10  8.40            
ATOM   2569  CE1 PHE A 349      15.174   7.637 -36.624  0.10  8.40            
ATOM   2570  CE2 PHE A 349      17.455   6.953 -37.107  0.10  8.40            
ATOM   2571  CZ  PHE A 349      16.074   6.686 -37.135  0.10  8.40            
ATOM   2572  N   VAL A 350      18.509  12.562 -33.080  0.10  4.44            
ATOM   2573  CA  VAL A 350      19.418  13.642 -32.667  0.10  4.44            
ATOM   2574  C   VAL A 350      19.983  13.353 -31.256  0.10  4.44            
ATOM   2575  O   VAL A 350      21.057  13.840 -30.909  0.10  4.44            
ATOM   2576  CB  VAL A 350      18.653  15.000 -32.684  0.10  4.44            
ATOM   2577  CG1 VAL A 350      19.505  16.208 -32.251  0.10  4.44            
ATOM   2578  CG2 VAL A 350      18.048  15.304 -34.066  0.10  4.44            
ATOM   2579  N   LEU A 351      19.294  12.536 -30.450  0.10  9.80            
ATOM   2580  CA  LEU A 351      19.697  12.210 -29.083  0.10  9.80            
ATOM   2581  C   LEU A 351      20.524  10.909 -29.038  0.10  9.80            
ATOM   2582  O   LEU A 351      21.368  10.779 -28.157  0.10  9.80            
ATOM   2583  CB  LEU A 351      18.438  12.074 -28.201  0.10  9.80            
ATOM   2584  CG  LEU A 351      17.804  13.422 -27.772  0.10  9.80            
ATOM   2585  CD1 LEU A 351      17.092  14.165 -28.915  0.10  9.80            
ATOM   2586  CD2 LEU A 351      16.831  13.217 -26.605  0.10  9.80            
ATOM   2587  N   ILE A 352      20.344   9.984 -29.995  0.10  7.03            
ATOM   2588  CA  ILE A 352      21.205   8.827 -30.291  0.10  7.03            
ATOM   2589  C   ILE A 352      22.732   9.083 -30.218  0.10  7.03            
ATOM   2590  O   ILE A 352      23.405   8.304 -29.549  0.10  7.03            
ATOM   2591  CB  ILE A 352      20.684   8.066 -31.551  0.10  7.03            
ATOM   2592  CG1 ILE A 352      19.575   7.081 -31.117  0.10  7.03            
ATOM   2593  CG2 ILE A 352      21.761   7.323 -32.374  0.10  7.03            
ATOM   2594  CD1 ILE A 352      18.730   6.492 -32.252  0.10  7.03            
ATOM   2595  N   PRO A 353      23.300  10.133 -30.853  0.10  9.13            
ATOM   2596  CA  PRO A 353      24.676  10.567 -30.586  0.10  9.13            
ATOM   2597  C   PRO A 353      24.787  11.288 -29.230  0.10  9.13            
ATOM   2598  O   PRO A 353      25.504  10.840 -28.332  0.10  9.13            
ATOM   2599  CB  PRO A 353      25.030  11.479 -31.776  0.10  9.13            
ATOM   2600  CG  PRO A 353      23.701  12.021 -32.277  0.10  9.13            
ATOM   2601  CD  PRO A 353      22.694  10.928 -31.923  0.10  9.13            
ATOM   2602  N   TRP A 354      24.033  12.379 -29.048  0.10 13.65            
ATOM   2603  CA  TRP A 354      24.129  13.345 -27.948  0.10 13.65            
ATOM   2604  C   TRP A 354      23.561  12.841 -26.597  0.10 13.65            
ATOM   2605  O   TRP A 354      23.057  13.626 -25.792  0.10 13.65            
ATOM   2606  CB  TRP A 354      23.429  14.652 -28.390  0.10 13.65            
ATOM   2607  CG  TRP A 354      23.998  15.376 -29.582  0.10 13.65            
ATOM   2608  CD1 TRP A 354      25.178  15.118 -30.196  0.10 13.65            
ATOM   2609  CD2 TRP A 354      23.420  16.505 -30.307  0.10 13.65            
ATOM   2610  NE1 TRP A 354      25.362  15.996 -31.243  0.10 13.65            
ATOM   2611  CE3 TRP A 354      22.233  17.263 -30.176  0.10 13.65            
ATOM   2612  CE2 TRP A 354      24.306  16.871 -31.366  0.10 13.65            
ATOM   2613  CZ3 TRP A 354      21.942  18.327 -31.055  0.10 13.65            
ATOM   2614  CZ2 TRP A 354      24.024  17.924 -32.254  0.10 13.65            
ATOM   2615  CH2 TRP A 354      22.832  18.655 -32.096  0.10 13.65            
ATOM   2616  N   ARG A 355      23.700  11.544 -26.316  0.10 19.85            
ATOM   2617  CA  ARG A 355      23.476  10.866 -25.042  0.10 19.85            
ATOM   2618  C   ARG A 355      24.720  10.012 -24.713  0.10 19.85            
ATOM   2619  O   ARG A 355      25.431  10.398 -23.786  0.10 19.85            
ATOM   2620  CB  ARG A 355      22.089  10.185 -24.946  0.10 19.85            
ATOM   2621  CG  ARG A 355      20.874  11.129 -24.903  0.10 19.85            
ATOM   2622  CD  ARG A 355      20.730  11.931 -23.601  0.10 19.85            
ATOM   2623  NE  ARG A 355      21.370  13.248 -23.714  0.10 19.85            
ATOM   2624  CZ  ARG A 355      21.272  14.277 -22.868  0.10 19.85            
ATOM   2625  NH1 ARG A 355      20.532  14.191 -21.763  0.10 19.85            
ATOM   2626  NH2 ARG A 355      21.926  15.402 -23.146  0.10 19.85            
ATOM   2627  N   PRO A 356      25.094   8.964 -25.487  0.10  8.79            
ATOM   2628  CA  PRO A 356      26.433   8.338 -25.463  0.10  8.79            
ATOM   2629  C   PRO A 356      27.630   9.308 -25.500  0.10  8.79            
ATOM   2630  O   PRO A 356      28.586   9.122 -24.752  0.10  8.79            
ATOM   2631  CB  PRO A 356      26.465   7.414 -26.685  0.10  8.79            
ATOM   2632  CG  PRO A 356      25.019   7.034 -26.903  0.10  8.79            
ATOM   2633  CD  PRO A 356      24.223   8.243 -26.412  0.10  8.79            
ATOM   2634  N   GLU A 357      27.576  10.365 -26.324  0.10  6.24            
ATOM   2635  CA  GLU A 357      28.633  11.375 -26.427  0.10  6.24            
ATOM   2636  C   GLU A 357      28.587  12.413 -25.279  0.10  6.24            
ATOM   2637  O   GLU A 357      29.456  13.280 -25.208  0.10  6.24            
ATOM   2638  CB  GLU A 357      28.473  12.118 -27.770  0.10  6.24            
ATOM   2639  CG  GLU A 357      28.689  11.218 -29.008  0.10  6.24            
ATOM   2640  CD  GLU A 357      28.679  12.002 -30.315  0.10  6.24            
ATOM   2641  OE1 GLU A 357      27.959  13.018 -30.384  0.10  6.24            
ATOM   2642  OE2 GLU A 357      29.386  11.566 -31.245  0.10  6.24            
ATOM   2643  N   GLY A 358      27.589  12.349 -24.387  0.10  8.57            
ATOM   2644  CA  GLY A 358      27.417  13.223 -23.226  0.10  8.57            
ATOM   2645  C   GLY A 358      27.181  12.429 -21.938  0.10  8.57            
ATOM   2646  O   GLY A 358      26.464  12.900 -21.057  0.10  8.57            
ATOM   2647  N   LYS A 359      27.702  11.197 -21.860  0.10 16.21            
ATOM   2648  CA  LYS A 359      27.328  10.200 -20.860  0.10 16.21            
ATOM   2649  C   LYS A 359      27.851  10.518 -19.440  0.10 16.21            
ATOM   2650  O   LYS A 359      28.747  11.341 -19.245  0.10 16.21            
ATOM   2651  CB  LYS A 359      27.861   8.823 -21.331  0.10 16.21            
ATOM   2652  CG  LYS A 359      27.022   7.622 -20.861  0.10 16.21            
ATOM   2653  CD  LYS A 359      25.676   7.487 -21.595  0.10 16.21            
ATOM   2654  CE  LYS A 359      24.592   6.872 -20.704  0.10 16.21            
ATOM   2655  NZ  LYS A 359      23.535   6.269 -21.512  0.10 16.21            
ATOM   2656  N   ILE A 360      27.286   9.811 -18.459  0.10 16.37            
ATOM   2657  CA  ILE A 360      27.585   9.816 -17.032  0.10 16.37            
ATOM   2658  C   ILE A 360      27.723   8.342 -16.591  0.10 16.37            
ATOM   2659  O   ILE A 360      27.459   7.429 -17.376  0.10 16.37            
ATOM   2660  CB  ILE A 360      26.487  10.649 -16.298  0.10 16.37            
ATOM   2661  CG1 ILE A 360      26.744  10.905 -14.794  0.10 16.37            
ATOM   2662  CG2 ILE A 360      25.067  10.066 -16.486  0.10 16.37            
ATOM   2663  CD1 ILE A 360      28.089  11.578 -14.481  0.10 16.37            
ATOM   2664  N   ALA A 361      28.094   8.084 -15.331  0.10  8.25            
ATOM   2665  CA  ALA A 361      28.258   6.754 -14.728  0.10  8.25            
ATOM   2666  C   ALA A 361      26.911   6.048 -14.428  0.10  8.25            
ATOM   2667  O   ALA A 361      26.747   5.392 -13.394  0.10  8.25            
ATOM   2668  CB  ALA A 361      29.067   6.928 -13.429  0.10  8.25            
ATOM   2669  N   GLU A 362      25.927   6.191 -15.320  0.10 13.95            
ATOM   2670  CA  GLU A 362      24.622   5.557 -15.278  0.10 13.95            
ATOM   2671  C   GLU A 362      24.048   5.442 -16.696  0.10 13.95            
ATOM   2672  O   GLU A 362      24.381   6.252 -17.566  0.10 13.95            
ATOM   2673  CB  GLU A 362      23.700   6.272 -14.245  0.10 13.95            
ATOM   2674  CG  GLU A 362      22.202   5.869 -14.186  0.10 13.95            
ATOM   2675  CD  GLU A 362      21.957   4.405 -13.834  0.10 13.95            
ATOM   2676  OE1 GLU A 362      22.771   3.564 -14.293  0.10 13.95            
ATOM   2677  OE2 GLU A 362      20.995   4.139 -13.080  0.10 13.95            
ATOM   2678  N   GLU A 363      23.135   4.488 -16.896  0.10 18.17            
ATOM   2679  CA  GLU A 363      22.270   4.398 -18.061  0.10 18.17            
ATOM   2680  C   GLU A 363      20.853   3.948 -17.689  0.10 18.17            
ATOM   2681  O   GLU A 363      20.601   2.756 -17.494  0.10 18.17            
ATOM   2682  CB  GLU A 363      22.939   3.657 -19.246  0.10 18.17            
ATOM   2683  CG  GLU A 363      22.023   3.153 -20.391  0.10 18.17            
ATOM   2684  CD  GLU A 363      21.008   4.171 -20.905  0.10 18.17            
ATOM   2685  OE1 GLU A 363      21.259   5.381 -20.721  0.10 18.17            
ATOM   2686  OE2 GLU A 363      19.926   3.789 -21.391  0.10 18.17            
ATOM   2687  N   VAL A 364      19.938   4.917 -17.724  0.10 19.65            
ATOM   2688  CA  VAL A 364      18.494   4.793 -17.855  0.10 19.65            
ATOM   2689  C   VAL A 364      18.011   5.940 -18.773  0.10 19.65            
ATOM   2690  O   VAL A 364      16.995   6.574 -18.491  0.10 19.65            
ATOM   2691  CB  VAL A 364      17.790   4.682 -16.467  0.10 19.65            
ATOM   2692  CG1 VAL A 364      17.956   3.300 -15.809  0.10 19.65            
ATOM   2693  CG2 VAL A 364      18.205   5.794 -15.482  0.10 19.65            
ATOM   2694  N   TYR A 365      18.782   6.277 -19.819  0.10  9.86            
ATOM   2695  CA  TYR A 365      18.678   7.521 -20.581  0.10  9.86            
ATOM   2696  C   TYR A 365      18.569   7.267 -22.089  0.10  9.86            
ATOM   2697  O   TYR A 365      17.681   7.824 -22.728  0.10  9.86            
ATOM   2698  CB  TYR A 365      19.889   8.431 -20.272  0.10  9.86            
ATOM   2699  CG  TYR A 365      20.185   8.652 -18.795  0.10  9.86            
ATOM   2700  CD1 TYR A 365      19.234   9.275 -17.959  0.10  9.86            
ATOM   2701  CD2 TYR A 365      21.408   8.211 -18.249  0.10  9.86            
ATOM   2702  CE1 TYR A 365      19.500   9.438 -16.585  0.10  9.86            
ATOM   2703  CE2 TYR A 365      21.676   8.381 -16.878  0.10  9.86            
ATOM   2704  CZ  TYR A 365      20.718   8.987 -16.043  0.10  9.86            
ATOM   2705  OH  TYR A 365      20.961   9.136 -14.709  0.10  9.86            
ATOM   2706  N   ASP A 366      19.453   6.434 -22.659  0.10  7.89            
ATOM   2707  CA  ASP A 366      19.558   6.184 -24.106  0.10  7.89            
ATOM   2708  C   ASP A 366      18.385   5.320 -24.591  0.10  7.89            
ATOM   2709  O   ASP A 366      17.942   5.459 -25.732  0.10  7.89            
ATOM   2710  CB  ASP A 366      20.821   5.367 -24.497  0.10  7.89            
ATOM   2711  CG  ASP A 366      22.196   5.908 -24.138  0.10  7.89            
ATOM   2712  OD1 ASP A 366      22.327   7.059 -23.664  0.10  7.89            
ATOM   2713  OD2 ASP A 366      23.159   5.108 -24.202  0.10  7.89            
ATOM   2714  N   TYR A 367      17.916   4.409 -23.724  0.10  7.32            
ATOM   2715  CA  TYR A 367      16.947   3.344 -23.991  0.10  7.32            
ATOM   2716  C   TYR A 367      15.777   3.720 -24.910  0.10  7.32            
ATOM   2717  O   TYR A 367      15.543   3.083 -25.938  0.10  7.32            
ATOM   2718  CB  TYR A 367      16.417   2.748 -22.674  0.10  7.32            
ATOM   2719  CG  TYR A 367      15.592   1.498 -22.918  0.10  7.32            
ATOM   2720  CD1 TYR A 367      16.260   0.290 -23.161  0.10  7.32            
ATOM   2721  CD2 TYR A 367      14.188   1.553 -23.039  0.10  7.32            
ATOM   2722  CE1 TYR A 367      15.548  -0.869 -23.498  0.10  7.32            
ATOM   2723  CE2 TYR A 367      13.473   0.401 -23.422  0.10  7.32            
ATOM   2724  CZ  TYR A 367      14.153  -0.816 -23.643  0.10  7.32            
ATOM   2725  OH  TYR A 367      13.490  -1.949 -24.004  0.10  7.32            
ATOM   2726  N   ILE A 368      15.023   4.752 -24.514  0.10  5.53            
ATOM   2727  CA  ILE A 368      13.799   5.181 -25.180  0.10  5.53            
ATOM   2728  C   ILE A 368      14.061   5.610 -26.638  0.10  5.53            
ATOM   2729  O   ILE A 368      13.236   5.346 -27.505  0.10  5.53            
ATOM   2730  CB  ILE A 368      13.095   6.263 -24.312  0.10  5.53            
ATOM   2731  CG1 ILE A 368      11.709   6.655 -24.872  0.10  5.53            
ATOM   2732  CG2 ILE A 368      13.965   7.510 -24.048  0.10  5.53            
ATOM   2733  CD1 ILE A 368      10.770   7.286 -23.835  0.10  5.53            
ATOM   2734  N   MET A 369      15.239   6.172 -26.935  0.10  5.63            
ATOM   2735  CA  MET A 369      15.617   6.619 -28.273  0.10  5.63            
ATOM   2736  C   MET A 369      15.972   5.416 -29.168  0.10  5.63            
ATOM   2737  O   MET A 369      15.655   5.430 -30.355  0.10  5.63            
ATOM   2738  CB  MET A 369      16.823   7.568 -28.161  0.10  5.63            
ATOM   2739  CG  MET A 369      16.538   8.802 -27.284  0.10  5.63            
ATOM   2740  SD  MET A 369      17.833   9.137 -26.071  0.10  5.63            
ATOM   2741  CE  MET A 369      16.861  10.005 -24.813  0.10  5.63            
ATOM   2742  N   HIS A 370      16.535   4.341 -28.598  0.10  6.94            
ATOM   2743  CA  HIS A 370      16.774   3.068 -29.289  0.10  6.94            
ATOM   2744  C   HIS A 370      15.442   2.388 -29.662  0.10  6.94            
ATOM   2745  O   HIS A 370      15.275   1.929 -30.791  0.10  6.94            
ATOM   2746  CB  HIS A 370      17.641   2.152 -28.395  0.10  6.94            
ATOM   2747  CG  HIS A 370      17.970   0.781 -28.947  0.10  6.94            
ATOM   2748  ND1 HIS A 370      17.432  -0.388 -28.433  0.10  6.94            
ATOM   2749  CD2 HIS A 370      18.787   0.377 -29.980  0.10  6.94            
ATOM   2750  CE1 HIS A 370      17.917  -1.405 -29.150  0.10  6.94            
ATOM   2751  NE2 HIS A 370      18.812  -1.017 -30.049  0.10  6.94            
ATOM   2752  N   ILE A 371      14.461   2.378 -28.749  0.10  8.82            
ATOM   2753  CA  ILE A 371      13.139   1.805 -29.013  0.10  8.82            
ATOM   2754  C   ILE A 371      12.308   2.699 -29.959  0.10  8.82            
ATOM   2755  O   ILE A 371      11.578   2.166 -30.792  0.10  8.82            
ATOM   2756  CB  ILE A 371      12.407   1.512 -27.676  0.10  8.82            
ATOM   2757  CG1 ILE A 371      13.211   0.550 -26.768  0.10  8.82            
ATOM   2758  CG2 ILE A 371      10.977   0.961 -27.862  0.10  8.82            
ATOM   2759  CD1 ILE A 371      13.672  -0.767 -27.419  0.10  8.82            
ATOM   2760  N   LEU A 372      12.442   4.032 -29.897  0.10  8.93            
ATOM   2761  CA  LEU A 372      11.830   4.959 -30.855  0.10  8.93            
ATOM   2762  C   LEU A 372      12.440   4.800 -32.263  0.10  8.93            
ATOM   2763  O   LEU A 372      11.688   4.791 -33.232  0.10  8.93            
ATOM   2764  CB  LEU A 372      11.977   6.413 -30.358  0.10  8.93            
ATOM   2765  CG  LEU A 372      10.846   6.974 -29.455  0.10  8.93            
ATOM   2766  CD1 LEU A 372      10.139   5.961 -28.530  0.10  8.93            
ATOM   2767  CD2 LEU A 372      11.377   8.168 -28.644  0.10  8.93            
ATOM   2768  N   MET A 373      13.760   4.578 -32.382  0.10 12.19            
ATOM   2769  CA  MET A 373      14.447   4.222 -33.634  0.10 12.19            
ATOM   2770  C   MET A 373      13.909   2.891 -34.189  0.10 12.19            
ATOM   2771  O   MET A 373      13.566   2.810 -35.366  0.10 12.19            
ATOM   2772  CB  MET A 373      15.969   4.164 -33.372  0.10 12.19            
ATOM   2773  CG  MET A 373      16.896   3.918 -34.583  0.10 12.19            
ATOM   2774  SD  MET A 373      17.020   2.234 -35.274  0.10 12.19            
ATOM   2775  CE  MET A 373      17.331   1.235 -33.790  0.10 12.19            
ATOM   2776  N   HIS A 374      13.757   1.871 -33.333  0.10  6.15            
ATOM   2777  CA  HIS A 374      13.140   0.595 -33.704  0.10  6.15            
ATOM   2778  C   HIS A 374      11.674   0.765 -34.127  0.10  6.15            
ATOM   2779  O   HIS A 374      11.282   0.237 -35.164  0.10  6.15            
ATOM   2780  CB  HIS A 374      13.267  -0.431 -32.562  0.10  6.15            
ATOM   2781  CG  HIS A 374      14.557  -1.213 -32.591  0.10  6.15            
ATOM   2782  ND1 HIS A 374      14.882  -2.064 -33.631  0.10  6.15            
ATOM   2783  CD2 HIS A 374      15.623  -1.279 -31.724  0.10  6.15            
ATOM   2784  CE1 HIS A 374      16.099  -2.547 -33.400  0.10  6.15            
ATOM   2785  NE2 HIS A 374      16.589  -2.155 -32.230  0.10  6.15            
ATOM   2786  N   PHE A 375      10.878   1.563 -33.398  0.10  6.99            
ATOM   2787  CA  PHE A 375       9.505   1.936 -33.754  0.10  6.99            
ATOM   2788  C   PHE A 375       9.441   2.684 -35.097  0.10  6.99            
ATOM   2789  O   PHE A 375       8.528   2.442 -35.883  0.10  6.99            
ATOM   2790  CB  PHE A 375       8.866   2.777 -32.631  0.10  6.99            
ATOM   2791  CG  PHE A 375       7.420   3.184 -32.873  0.10  6.99            
ATOM   2792  CD1 PHE A 375       6.374   2.262 -32.659  0.10  6.99            
ATOM   2793  CD2 PHE A 375       7.118   4.491 -33.315  0.10  6.99            
ATOM   2794  CE1 PHE A 375       5.035   2.650 -32.866  0.10  6.99            
ATOM   2795  CE2 PHE A 375       5.780   4.878 -33.524  0.10  6.99            
ATOM   2796  CZ  PHE A 375       4.737   3.960 -33.292  0.10  6.99            
ATOM   2797  N   GLN A 376      10.440   3.521 -35.409  0.10  6.02            
ATOM   2798  CA  GLN A 376      10.616   4.163 -36.711  0.10  6.02            
ATOM   2799  C   GLN A 376      10.800   3.112 -37.827  0.10  6.02            
ATOM   2800  O   GLN A 376      10.248   3.273 -38.910  0.10  6.02            
ATOM   2801  CB  GLN A 376      11.791   5.163 -36.640  0.10  6.02            
ATOM   2802  CG  GLN A 376      11.638   6.384 -37.565  0.10  6.02            
ATOM   2803  CD  GLN A 376      12.560   6.389 -38.780  0.10  6.02            
ATOM   2804  OE1 GLN A 376      12.858   5.348 -39.353  0.10  6.02            
ATOM   2805  NE2 GLN A 376      13.039   7.564 -39.168  0.10  6.02            
ATOM   2806  N   GLY A 377      11.409   1.964 -37.511  0.10  1.94            
ATOM   2807  CA  GLY A 377      11.623   0.844 -38.420  0.10  1.94            
ATOM   2808  C   GLY A 377      10.409  -0.087 -38.533  0.10  1.94            
ATOM   2809  O   GLY A 377      10.229  -0.717 -39.572  0.10  1.94            
ATOM   2810  N   LEU A 378       9.526  -0.114 -37.523  0.10  8.07            
ATOM   2811  CA  LEU A 378       8.180  -0.690 -37.625  0.10  8.07            
ATOM   2812  C   LEU A 378       7.301   0.226 -38.508  0.10  8.07            
ATOM   2813  O   LEU A 378       6.525  -0.243 -39.340  0.10  8.07            
ATOM   2814  CB  LEU A 378       7.504  -0.789 -36.226  0.10  8.07            
ATOM   2815  CG  LEU A 378       7.837  -2.007 -35.334  0.10  8.07            
ATOM   2816  CD1 LEU A 378       9.286  -2.080 -34.850  0.10  8.07            
ATOM   2817  CD2 LEU A 378       6.894  -2.033 -34.120  0.10  8.07            
ATOM   2818  N   LEU A 379       7.427   1.545 -38.313  0.10  6.09            
ATOM   2819  CA  LEU A 379       6.645   2.582 -38.974  0.10  6.09            
ATOM   2820  C   LEU A 379       7.062   2.761 -40.449  0.10  6.09            
ATOM   2821  O   LEU A 379       6.191   3.049 -41.269  0.10  6.09            
ATOM   2822  CB  LEU A 379       6.812   3.891 -38.166  0.10  6.09            
ATOM   2823  CG  LEU A 379       5.955   5.098 -38.596  0.10  6.09            
ATOM   2824  CD1 LEU A 379       4.447   4.807 -38.563  0.10  6.09            
ATOM   2825  CD2 LEU A 379       6.260   6.310 -37.704  0.10  6.09            
ATOM   2826  N   VAL A 380       8.337   2.532 -40.809  0.10  4.29            
ATOM   2827  CA  VAL A 380       8.898   2.455 -42.169  0.10  4.29            
ATOM   2828  C   VAL A 380       8.012   1.657 -43.147  0.10  4.29            
ATOM   2829  O   VAL A 380       7.675   2.151 -44.226  0.10  4.29            
ATOM   2830  CB  VAL A 380      10.393   2.003 -42.105  0.10  4.29            
ATOM   2831  CG1 VAL A 380      10.929   1.236 -43.333  0.10  4.29            
ATOM   2832  CG2 VAL A 380      11.341   3.180 -41.816  0.10  4.29            
ATOM   2833  N   SER A 381       7.563   0.471 -42.712  0.10  3.60            
ATOM   2834  CA  SER A 381       6.709  -0.472 -43.434  0.10  3.60            
ATOM   2835  C   SER A 381       5.317   0.107 -43.735  0.10  3.60            
ATOM   2836  O   SER A 381       4.657  -0.312 -44.685  0.10  3.60            
ATOM   2837  CB  SER A 381       6.526  -1.709 -42.526  0.10  3.60            
ATOM   2838  OG  SER A 381       7.732  -2.064 -41.876  0.10  3.60            
ATOM   2839  N   THR A 382       4.876   1.067 -42.916  0.10 12.29            
ATOM   2840  CA  THR A 382       3.604   1.748 -43.050  0.10 12.29            
ATOM   2841  C   THR A 382       3.822   3.011 -43.905  0.10 12.29            
ATOM   2842  O   THR A 382       3.178   3.146 -44.946  0.10 12.29            
ATOM   2843  CB  THR A 382       3.088   2.090 -41.628  0.10 12.29            
ATOM   2844  OG1 THR A 382       2.942   0.887 -40.894  0.10 12.29            
ATOM   2845  CG2 THR A 382       1.725   2.790 -41.602  0.10 12.29            
ATOM   2846  N   ILE A 383       4.710   3.936 -43.502  0.10  6.55            
ATOM   2847  CA  ILE A 383       4.766   5.284 -44.076  0.10  6.55            
ATOM   2848  C   ILE A 383       5.281   5.313 -45.522  0.10  6.55            
ATOM   2849  O   ILE A 383       4.623   5.896 -46.382  0.10  6.55            
ATOM   2850  CB  ILE A 383       5.535   6.280 -43.159  0.10  6.55            
ATOM   2851  CG1 ILE A 383       7.032   5.962 -42.920  0.10  6.55            
ATOM   2852  CG2 ILE A 383       4.752   6.464 -41.850  0.10  6.55            
ATOM   2853  CD1 ILE A 383       7.777   6.984 -42.048  0.10  6.55            
ATOM   2854  N   PHE A 384       6.406   4.654 -45.824  0.10  8.08            
ATOM   2855  CA  PHE A 384       7.078   4.806 -47.118  0.10  8.08            
ATOM   2856  C   PHE A 384       6.360   4.055 -48.251  0.10  8.08            
ATOM   2857  O   PHE A 384       6.581   4.368 -49.422  0.10  8.08            
ATOM   2858  CB  PHE A 384       8.537   4.324 -47.002  0.10  8.08            
ATOM   2859  CG  PHE A 384       9.431   5.300 -46.255  0.10  8.08            
ATOM   2860  CD1 PHE A 384       9.925   4.987 -44.972  0.10  8.08            
ATOM   2861  CD2 PHE A 384       9.757   6.542 -46.839  0.10  8.08            
ATOM   2862  CE1 PHE A 384      10.699   5.929 -44.264  0.10  8.08            
ATOM   2863  CE2 PHE A 384      10.548   7.474 -46.140  0.10  8.08            
ATOM   2864  CZ  PHE A 384      11.013   7.170 -44.847  0.10  8.08            
ATOM   2865  N   CYS A 385       5.468   3.116 -47.915  0.10  6.92            
ATOM   2866  CA  CYS A 385       4.605   2.430 -48.867  0.10  6.92            
ATOM   2867  C   CYS A 385       3.205   3.067 -48.842  0.10  6.92            
ATOM   2868  O   CYS A 385       2.737   3.536 -49.875  0.10  6.92            
ATOM   2869  CB  CYS A 385       4.552   0.929 -48.505  0.10  6.92            
ATOM   2870  SG  CYS A 385       3.745  -0.046 -49.816  0.10  6.92            
ATOM   2871  N   PHE A 386       2.525   3.103 -47.687  0.10  8.33            
ATOM   2872  CA  PHE A 386       1.080   3.344 -47.608  0.10  8.33            
ATOM   2873  C   PHE A 386       0.724   4.786 -47.208  0.10  8.33            
ATOM   2874  O   PHE A 386      -0.456   5.135 -47.215  0.10  8.33            
ATOM   2875  CB  PHE A 386       0.449   2.343 -46.618  0.10  8.33            
ATOM   2876  CG  PHE A 386       0.643   0.893 -47.033  0.10  8.33            
ATOM   2877  CD1 PHE A 386      -0.112   0.353 -48.095  0.10  8.33            
ATOM   2878  CD2 PHE A 386       1.604   0.090 -46.385  0.10  8.33            
ATOM   2879  CE1 PHE A 386       0.098  -0.977 -48.508  0.10  8.33            
ATOM   2880  CE2 PHE A 386       1.816  -1.240 -46.799  0.10  8.33            
ATOM   2881  CZ  PHE A 386       1.064  -1.773 -47.862  0.10  8.33            
ATOM   2882  N   PHE A 387       1.710   5.644 -46.926  0.10  7.28            
ATOM   2883  CA  PHE A 387       1.555   7.101 -46.804  0.10  7.28            
ATOM   2884  C   PHE A 387       2.424   7.792 -47.868  0.10  7.28            
ATOM   2885  O   PHE A 387       2.784   8.959 -47.750  0.10  7.28            
ATOM   2886  CB  PHE A 387       1.841   7.596 -45.372  0.10  7.28            
ATOM   2887  CG  PHE A 387       0.831   7.166 -44.314  0.10  7.28            
ATOM   2888  CD1 PHE A 387       0.721   5.818 -43.907  0.10  7.28            
ATOM   2889  CD2 PHE A 387      -0.014   8.131 -43.733  0.10  7.28            
ATOM   2890  CE1 PHE A 387      -0.251   5.440 -42.963  0.10  7.28            
ATOM   2891  CE2 PHE A 387      -0.957   7.760 -42.758  0.10  7.28            
ATOM   2892  CZ  PHE A 387      -1.087   6.410 -42.383  0.10  7.28            
ATOM   2893  N   ASN A 388       2.725   7.054 -48.939  0.10  6.54            
ATOM   2894  CA  ASN A 388       3.186   7.553 -50.223  0.10  6.54            
ATOM   2895  C   ASN A 388       1.925   7.749 -51.083  0.10  6.54            
ATOM   2896  O   ASN A 388       0.879   7.167 -50.788  0.10  6.54            
ATOM   2897  CB  ASN A 388       4.049   6.431 -50.834  0.10  6.54            
ATOM   2898  CG  ASN A 388       4.937   6.895 -51.980  0.10  6.54            
ATOM   2899  OD1 ASN A 388       4.780   6.467 -53.121  0.10  6.54            
ATOM   2900  ND2 ASN A 388       5.937   7.714 -51.684  0.10  6.54            
ATOM   2901  N   GLY A 389       1.997   8.539 -52.152  0.10  3.56            
ATOM   2902  CA  GLY A 389       0.832   8.926 -52.949  0.10  3.56            
ATOM   2903  C   GLY A 389       0.829   8.282 -54.333  0.10  3.56            
ATOM   2904  O   GLY A 389      -0.187   8.329 -55.022  0.10  3.56            
ATOM   2905  N   GLU A 390       1.942   7.653 -54.741  0.10  8.46            
ATOM   2906  CA  GLU A 390       2.037   6.899 -55.982  0.10  8.46            
ATOM   2907  C   GLU A 390       1.757   5.415 -55.694  0.10  8.46            
ATOM   2908  O   GLU A 390       0.687   4.917 -56.041  0.10  8.46            
ATOM   2909  CB  GLU A 390       3.439   7.106 -56.599  0.10  8.46            
ATOM   2910  CG  GLU A 390       3.745   6.284 -57.876  0.10  8.46            
ATOM   2911  CD  GLU A 390       5.227   6.007 -58.052  0.10  8.46            
ATOM   2912  OE1 GLU A 390       6.053   6.859 -57.666  0.10  8.46            
ATOM   2913  OE2 GLU A 390       5.569   4.941 -58.598  0.10  8.46            
ATOM   2914  N   VAL A 391       2.737   4.706 -55.110  0.10  4.45            
ATOM   2915  CA  VAL A 391       2.857   3.244 -55.114  0.10  4.45            
ATOM   2916  C   VAL A 391       1.596   2.511 -54.617  0.10  4.45            
ATOM   2917  O   VAL A 391       1.082   1.629 -55.300  0.10  4.45            
ATOM   2918  CB  VAL A 391       4.162   2.813 -54.391  0.10  4.45            
ATOM   2919  CG1 VAL A 391       5.405   3.461 -55.035  0.10  4.45            
ATOM   2920  CG2 VAL A 391       4.147   3.063 -52.873  0.10  4.45            
ATOM   2921  N   GLN A 392       1.037   2.945 -53.481  0.10 14.15            
ATOM   2922  CA  GLN A 392      -0.157   2.382 -52.848  0.10 14.15            
ATOM   2923  C   GLN A 392      -1.479   2.724 -53.570  0.10 14.15            
ATOM   2924  O   GLN A 392      -2.528   2.225 -53.161  0.10 14.15            
ATOM   2925  CB  GLN A 392      -0.196   2.837 -51.376  0.10 14.15            
ATOM   2926  CG  GLN A 392      -0.260   4.365 -51.142  0.10 14.15            
ATOM   2927  CD  GLN A 392      -1.639   4.936 -50.812  0.10 14.15            
ATOM   2928  OE1 GLN A 392      -2.611   4.221 -50.572  0.10 14.15            
ATOM   2929  NE2 GLN A 392      -1.732   6.253 -50.742  0.10 14.15            
ATOM   2930  N   ALA A 393      -1.454   3.538 -54.636  0.10  4.26            
ATOM   2931  CA  ALA A 393      -2.591   3.753 -55.527  0.10  4.26            
ATOM   2932  C   ALA A 393      -2.504   2.746 -56.686  0.10  4.26            
ATOM   2933  O   ALA A 393      -3.429   1.958 -56.882  0.10  4.26            
ATOM   2934  CB  ALA A 393      -2.552   5.183 -56.093  0.10  4.26            
ATOM   2935  N   ILE A 394      -1.381   2.722 -57.423  0.10 16.25            
ATOM   2936  CA  ILE A 394      -1.147   1.824 -58.566  0.10 16.25            
ATOM   2937  C   ILE A 394      -1.075   0.336 -58.142  0.10 16.25            
ATOM   2938  O   ILE A 394      -1.474  -0.550 -58.904  0.10 16.25            
ATOM   2939  CB  ILE A 394       0.096   2.305 -59.376  0.10 16.25            
ATOM   2940  CG1 ILE A 394       0.418   1.463 -60.634  0.10 16.25            
ATOM   2941  CG2 ILE A 394       1.363   2.463 -58.518  0.10 16.25            
ATOM   2942  CD1 ILE A 394      -0.714   1.411 -61.670  0.10 16.25            
ATOM   2943  N   LEU A 395      -0.667   0.066 -56.892  0.10  6.69            
ATOM   2944  CA  LEU A 395      -0.760  -1.216 -56.193  0.10  6.69            
ATOM   2945  C   LEU A 395      -2.159  -1.833 -56.280  0.10  6.69            
ATOM   2946  O   LEU A 395      -2.276  -3.023 -56.540  0.10  6.69            
ATOM   2947  CB  LEU A 395      -0.314  -1.032 -54.723  0.10  6.69            
ATOM   2948  CG  LEU A 395      -0.571  -2.194 -53.735  0.10  6.69            
ATOM   2949  CD1 LEU A 395       0.160  -3.480 -54.145  0.10  6.69            
ATOM   2950  CD2 LEU A 395      -0.187  -1.770 -52.309  0.10  6.69            
ATOM   2951  N   ARG A 396      -3.219  -1.034 -56.100  0.10 19.12            
ATOM   2952  CA  ARG A 396      -4.601  -1.503 -55.973  0.10 19.12            
ATOM   2953  C   ARG A 396      -5.093  -2.187 -57.259  0.10 19.12            
ATOM   2954  O   ARG A 396      -5.797  -3.193 -57.197  0.10 19.12            
ATOM   2955  CB  ARG A 396      -5.516  -0.313 -55.623  0.10 19.12            
ATOM   2956  CG  ARG A 396      -5.091   0.429 -54.344  0.10 19.12            
ATOM   2957  CD  ARG A 396      -5.927   1.686 -54.074  0.10 19.12            
ATOM   2958  NE  ARG A 396      -5.289   2.551 -53.070  0.10 19.12            
ATOM   2959  CZ  ARG A 396      -5.872   3.558 -52.407  0.10 19.12            
ATOM   2960  NH1 ARG A 396      -7.162   3.838 -52.590  0.10 19.12            
ATOM   2961  NH2 ARG A 396      -5.163   4.294 -51.556  0.10 19.12            
ATOM   2962  N   ARG A 397      -4.651  -1.690 -58.423  0.10  7.54            
ATOM   2963  CA  ARG A 397      -4.985  -2.232 -59.738  0.10  7.54            
ATOM   2964  C   ARG A 397      -4.235  -3.563 -59.959  0.10  7.54            
ATOM   2965  O   ARG A 397      -4.792  -4.500 -60.537  0.10  7.54            
ATOM   2966  CB  ARG A 397      -4.558  -1.200 -60.815  0.10  7.54            
ATOM   2967  CG  ARG A 397      -5.510  -1.110 -62.025  0.10  7.54            
ATOM   2968  CD  ARG A 397      -5.441  -2.272 -63.036  0.10  7.54            
ATOM   2969  NE  ARG A 397      -6.788  -2.634 -63.498  0.10  7.54            
ATOM   2970  CZ  ARG A 397      -7.600  -3.574 -62.992  0.10  7.54            
ATOM   2971  NH1 ARG A 397      -7.220  -4.349 -61.975  0.10  7.54            
ATOM   2972  NH2 ARG A 397      -8.819  -3.721 -63.501  0.10  7.54            
ATOM   2973  N   ASN A 398      -2.989  -3.644 -59.479  0.10  5.84            
ATOM   2974  CA  ASN A 398      -2.092  -4.795 -59.617  0.10  5.84            
ATOM   2975  C   ASN A 398      -2.437  -5.891 -58.598  0.10  5.84            
ATOM   2976  O   ASN A 398      -2.409  -7.074 -58.928  0.10  5.84            
ATOM   2977  CB  ASN A 398      -0.633  -4.338 -59.388  0.10  5.84            
ATOM   2978  CG  ASN A 398      -0.059  -3.615 -60.606  0.10  5.84            
ATOM   2979  OD1 ASN A 398       0.454  -4.253 -61.517  0.10  5.84            
ATOM   2980  ND2 ASN A 398      -0.139  -2.289 -60.660  0.10  5.84            
ATOM   2981  N   TRP A 399      -2.828  -5.507 -57.375  0.10  5.67            
ATOM   2982  CA  TRP A 399      -3.279  -6.395 -56.307  0.10  5.67            
ATOM   2983  C   TRP A 399      -4.642  -7.004 -56.668  0.10  5.67            
ATOM   2984  O   TRP A 399      -4.852  -8.191 -56.441  0.10  5.67            
ATOM   2985  CB  TRP A 399      -3.385  -5.595 -54.995  0.10  5.67            
ATOM   2986  CG  TRP A 399      -3.412  -6.388 -53.722  0.10  5.67            
ATOM   2987  CD1 TRP A 399      -4.514  -6.698 -53.003  0.10  5.67            
ATOM   2988  CD2 TRP A 399      -2.281  -6.909 -52.958  0.10  5.67            
ATOM   2989  NE1 TRP A 399      -4.142  -7.341 -51.839  0.10  5.67            
ATOM   2990  CE3 TRP A 399      -0.882  -6.962 -53.164  0.10  5.67            
ATOM   2991  CE2 TRP A 399      -2.772  -7.442 -51.728  0.10  5.67            
ATOM   2992  CZ3 TRP A 399      -0.017  -7.493 -52.186  0.10  5.67            
ATOM   2993  CZ2 TRP A 399      -1.919  -7.956 -50.735  0.10  5.67            
ATOM   2994  CH2 TRP A 399      -0.532  -7.982 -50.969  0.10  5.67            
ATOM   2995  N   ASN A 400      -5.533  -6.225 -57.304  0.10  4.48            
ATOM   2996  CA  ASN A 400      -6.777  -6.703 -57.918  0.10  4.48            
ATOM   2997  C   ASN A 400      -6.486  -7.779 -58.982  0.10  4.48            
ATOM   2998  O   ASN A 400      -7.038  -8.873 -58.882  0.10  4.48            
ATOM   2999  CB  ASN A 400      -7.572  -5.502 -58.480  0.10  4.48            
ATOM   3000  CG  ASN A 400      -8.845  -5.885 -59.239  0.10  4.48            
ATOM   3001  OD1 ASN A 400      -8.821  -5.980 -60.464  0.10  4.48            
ATOM   3002  ND2 ASN A 400      -9.962  -6.066 -58.548  0.10  4.48            
ATOM   3003  N   GLN A 401      -5.571  -7.503 -59.932  0.10 13.83            
ATOM   3004  CA  GLN A 401      -5.094  -8.465 -60.936  0.10 13.83            
ATOM   3005  C   GLN A 401      -4.537  -9.746 -60.294  0.10 13.83            
ATOM   3006  O   GLN A 401      -4.982 -10.840 -60.629  0.10 13.83            
ATOM   3007  CB  GLN A 401      -4.059  -7.812 -61.883  0.10 13.83            
ATOM   3008  CG  GLN A 401      -4.699  -6.984 -63.016  0.10 13.83            
ATOM   3009  CD  GLN A 401      -5.388  -7.790 -64.125  0.10 13.83            
ATOM   3010  OE1 GLN A 401      -6.193  -7.238 -64.863  0.10 13.83            
ATOM   3011  NE2 GLN A 401      -5.128  -9.084 -64.270  0.10 13.83            
ATOM   3012  N   TYR A 402      -3.630  -9.603 -59.318  0.10  7.29            
ATOM   3013  CA  TYR A 402      -3.059 -10.683 -58.512  0.10  7.29            
ATOM   3014  C   TYR A 402      -4.143 -11.597 -57.911  0.10  7.29            
ATOM   3015  O   TYR A 402      -4.088 -12.813 -58.087  0.10  7.29            
ATOM   3016  CB  TYR A 402      -2.129 -10.073 -57.434  0.10  7.29            
ATOM   3017  CG  TYR A 402      -1.367 -11.036 -56.533  0.10  7.29            
ATOM   3018  CD1 TYR A 402      -2.029 -11.716 -55.486  0.10  7.29            
ATOM   3019  CD2 TYR A 402       0.015 -11.240 -56.724  0.10  7.29            
ATOM   3020  CE1 TYR A 402      -1.322 -12.604 -54.654  0.10  7.29            
ATOM   3021  CE2 TYR A 402       0.726 -12.119 -55.885  0.10  7.29            
ATOM   3022  CZ  TYR A 402       0.057 -12.803 -54.851  0.10  7.29            
ATOM   3023  OH  TYR A 402       0.733 -13.661 -54.037  0.10  7.29            
ATOM   3024  N   LYS A 403      -5.131 -11.021 -57.214  0.10 11.85            
ATOM   3025  CA  LYS A 403      -6.136 -11.781 -56.474  0.10 11.85            
ATOM   3026  C   LYS A 403      -7.202 -12.432 -57.375  0.10 11.85            
ATOM   3027  O   LYS A 403      -7.772 -13.438 -56.958  0.10 11.85            
ATOM   3028  CB  LYS A 403      -6.815 -10.866 -55.431  0.10 11.85            
ATOM   3029  CG  LYS A 403      -5.882 -10.382 -54.297  0.10 11.85            
ATOM   3030  CD  LYS A 403      -5.369 -11.488 -53.354  0.10 11.85            
ATOM   3031  CE  LYS A 403      -4.477 -10.952 -52.219  0.10 11.85            
ATOM   3032  NZ  LYS A 403      -3.280 -10.258 -52.727  0.10 11.85            
ATOM   3033  N   ILE A 404      -7.456 -11.932 -58.596  0.10  4.88            
ATOM   3034  CA  ILE A 404      -8.316 -12.639 -59.553  0.10  4.88            
ATOM   3035  C   ILE A 404      -7.519 -13.730 -60.299  0.10  4.88            
ATOM   3036  O   ILE A 404      -8.080 -14.790 -60.584  0.10  4.88            
ATOM   3037  CB  ILE A 404      -9.024 -11.665 -60.540  0.10  4.88            
ATOM   3038  CG1 ILE A 404      -8.089 -10.887 -61.494  0.10  4.88            
ATOM   3039  CG2 ILE A 404      -9.966 -10.718 -59.768  0.10  4.88            
ATOM   3040  CD1 ILE A 404      -8.806 -10.045 -62.557  0.10  4.88            
ATOM   3041  N   GLN A 405      -6.219 -13.524 -60.571  0.10  5.83            
ATOM   3042  CA  GLN A 405      -5.330 -14.502 -61.208  0.10  5.83            
ATOM   3043  C   GLN A 405      -5.095 -15.690 -60.262  0.10  5.83            
ATOM   3044  O   GLN A 405      -5.461 -16.820 -60.582  0.10  5.83            
ATOM   3045  CB  GLN A 405      -3.982 -13.838 -61.562  0.10  5.83            
ATOM   3046  CG  GLN A 405      -4.080 -12.866 -62.759  0.10  5.83            
ATOM   3047  CD  GLN A 405      -2.920 -11.871 -62.867  0.10  5.83            
ATOM   3048  OE1 GLN A 405      -3.037 -10.868 -63.564  0.10  5.83            
ATOM   3049  NE2 GLN A 405      -1.815 -12.087 -62.164  0.10  5.83            
ATOM   3050  N   PHE A 406      -4.608 -15.412 -59.047  0.10 14.24            
ATOM   3051  CA  PHE A 406      -4.420 -16.380 -57.962  0.10 14.24            
ATOM   3052  C   PHE A 406      -5.730 -16.562 -57.161  0.10 14.24            
ATOM   3053  O   PHE A 406      -5.718 -16.821 -55.958  0.10 14.24            
ATOM   3054  CB  PHE A 406      -3.275 -15.896 -57.045  0.10 14.24            
ATOM   3055  CG  PHE A 406      -1.925 -15.820 -57.744  0.10 14.24            
ATOM   3056  CD1 PHE A 406      -1.289 -14.578 -57.939  0.10 14.24            
ATOM   3057  CD2 PHE A 406      -1.308 -16.999 -58.215  0.10 14.24            
ATOM   3058  CE1 PHE A 406      -0.051 -14.509 -58.607  0.10 14.24            
ATOM   3059  CE2 PHE A 406      -0.069 -16.931 -58.883  0.10 14.24            
ATOM   3060  CZ  PHE A 406       0.558 -15.687 -59.081  0.10 14.24            
ATOM   3061  N   GLY A 407      -6.865 -16.435 -57.854  0.10  1.68            
ATOM   3062  CA  GLY A 407      -8.212 -16.743 -57.408  0.10  1.68            
ATOM   3063  C   GLY A 407      -8.775 -17.788 -58.366  0.10  1.68            
ATOM   3064  O   GLY A 407      -9.083 -18.904 -57.950  0.10  1.68            
ATOM   3065  N   ASN A 408      -8.807 -17.460 -59.670  0.10  2.72            
ATOM   3066  CA  ASN A 408      -9.237 -18.329 -60.782  0.10  2.72            
ATOM   3067  C   ASN A 408      -8.414 -19.617 -60.929  0.10  2.72            
ATOM   3068  O   ASN A 408      -8.895 -20.593 -61.504  0.10  2.72            
ATOM   3069  CB  ASN A 408      -9.231 -17.558 -62.122  0.10  2.72            
ATOM   3070  CG  ASN A 408     -10.473 -16.691 -62.317  0.10  2.72            
ATOM   3071  OD1 ASN A 408     -11.509 -17.173 -62.763  0.10  2.72            
ATOM   3072  ND2 ASN A 408     -10.390 -15.407 -62.001  0.10  2.72            
ATOM   3073  N   SER A 409      -7.203 -19.654 -60.358  0.10  8.82            
ATOM   3074  CA  SER A 409      -6.378 -20.844 -60.180  0.10  8.82            
ATOM   3075  C   SER A 409      -7.034 -21.896 -59.262  0.10  8.82            
ATOM   3076  O   SER A 409      -6.733 -23.082 -59.384  0.10  8.82            
ATOM   3077  CB  SER A 409      -5.023 -20.371 -59.612  0.10  8.82            
ATOM   3078  OG  SER A 409      -5.182 -19.645 -58.402  0.10  8.82            
ATOM   3079  N   PHE A 410      -7.950 -21.473 -58.379  0.10  5.54            
ATOM   3080  CA  PHE A 410      -8.618 -22.303 -57.385  0.10  5.54            
ATOM   3081  C   PHE A 410     -10.127 -22.369 -57.661  0.10  5.54            
ATOM   3082  O   PHE A 410     -10.695 -23.459 -57.667  0.10  5.54            
ATOM   3083  CB  PHE A 410      -8.351 -21.714 -55.984  0.10  5.54            
ATOM   3084  CG  PHE A 410      -6.878 -21.509 -55.660  0.10  5.54            
ATOM   3085  CD1 PHE A 410      -5.999 -22.612 -55.621  0.10  5.54            
ATOM   3086  CD2 PHE A 410      -6.376 -20.210 -55.426  0.10  5.54            
ATOM   3087  CE1 PHE A 410      -4.628 -22.418 -55.360  0.10  5.54            
ATOM   3088  CE2 PHE A 410      -5.008 -20.018 -55.158  0.10  5.54            
ATOM   3089  CZ  PHE A 410      -4.133 -21.121 -55.129  0.10  5.54            
ATOM   3090  N   SER A 411     -10.786 -21.231 -57.929  0.10  3.04            
ATOM   3091  CA  SER A 411     -12.247 -21.118 -58.046  0.10  3.04            
ATOM   3092  C   SER A 411     -12.823 -21.648 -59.379  0.10  3.04            
ATOM   3093  O   SER A 411     -14.021 -21.525 -59.632  0.10  3.04            
ATOM   3094  CB  SER A 411     -12.635 -19.642 -57.812  0.10  3.04            
ATOM   3095  OG  SER A 411     -12.038 -18.766 -58.753  0.10  3.04            
ATOM   3096  N   ASN A 412     -11.995 -22.305 -60.205  0.10  5.23            
ATOM   3097  CA  ASN A 412     -12.434 -23.166 -61.310  0.10  5.23            
ATOM   3098  C   ASN A 412     -13.024 -24.503 -60.804  0.10  5.23            
ATOM   3099  O   ASN A 412     -13.682 -25.205 -61.569  0.10  5.23            
ATOM   3100  CB  ASN A 412     -11.261 -23.450 -62.288  0.10  5.23            
ATOM   3101  CG  ASN A 412     -10.036 -24.127 -61.663  0.10  5.23            
ATOM   3102  OD1 ASN A 412     -10.021 -25.332 -61.440  0.10  5.23            
ATOM   3103  ND2 ASN A 412      -8.998 -23.361 -61.360  0.10  5.23            
ATOM   3104  N   SER A 413     -12.792 -24.844 -59.532  0.10  6.48            
ATOM   3105  CA  SER A 413     -13.374 -25.963 -58.810  0.10  6.48            
ATOM   3106  C   SER A 413     -14.417 -25.321 -57.877  0.10  6.48            
ATOM   3107  O   SER A 413     -14.057 -24.336 -57.193  0.10  6.48            
ATOM   3108  OXT SER A 413     -15.594 -25.735 -57.917  0.10  6.48            
ATOM   3109  CB  SER A 413     -12.226 -26.647 -58.023  0.10  6.48            
ATOM   3110  OG  SER A 413     -12.535 -27.964 -57.589  0.10  6.48            
ATOM   3111  N   GLY B  15      19.537  -2.182 -16.313  0.10  3.07            
ATOM   3112  CA  GLY B  15      20.069  -3.430 -16.867  0.10  3.07            
ATOM   3113  C   GLY B  15      21.010  -3.085 -18.009  0.10  3.07            
ATOM   3114  O   GLY B  15      22.050  -2.483 -17.760  0.10  3.07            
ATOM   3115  N   CYS B  16      20.648  -3.409 -19.250  0.10  7.83            
ATOM   3116  CA  CYS B  16      21.401  -3.061 -20.455  0.10  7.83            
ATOM   3117  C   CYS B  16      20.421  -2.449 -21.454  0.10  7.83            
ATOM   3118  O   CYS B  16      19.230  -2.774 -21.364  0.10  7.83            
ATOM   3119  CB  CYS B  16      22.198  -4.278 -20.946  0.10  7.83            
ATOM   3120  SG  CYS B  16      23.889  -3.896 -21.457  0.10  7.83            
ATOM   3121  N   ARG B  17      20.863  -1.475 -22.270  0.10 11.70            
ATOM   3122  CA  ARG B  17      19.956  -0.480 -22.851  0.10 11.70            
ATOM   3123  C   ARG B  17      20.228  -0.018 -24.299  0.10 11.70            
ATOM   3124  O   ARG B  17      19.265   0.152 -25.045  0.10 11.70            
ATOM   3125  CB  ARG B  17      19.825   0.736 -21.903  0.10 11.70            
ATOM   3126  CG  ARG B  17      19.413   0.500 -20.426  0.10 11.70            
ATOM   3127  CD  ARG B  17      17.981  -0.009 -20.223  0.10 11.70            
ATOM   3128  NE  ARG B  17      17.695  -0.350 -18.812  0.10 11.70            
ATOM   3129  CZ  ARG B  17      17.222  -1.513 -18.351  0.10 11.70            
ATOM   3130  NH1 ARG B  17      17.313  -2.625 -19.081  0.10 11.70            
ATOM   3131  NH2 ARG B  17      16.714  -1.568 -17.117  0.10 11.70            
ATOM   3132  N   PHE B  18      21.478   0.275 -24.690  0.10  8.77            
ATOM   3133  CA  PHE B  18      21.801   0.806 -26.024  0.10  8.77            
ATOM   3134  C   PHE B  18      23.248   0.457 -26.397  0.10  8.77            
ATOM   3135  O   PHE B  18      23.574  -0.714 -26.557  0.10  8.77            
ATOM   3136  CB  PHE B  18      21.415   2.309 -26.167  0.10  8.77            
ATOM   3137  CG  PHE B  18      21.705   2.944 -27.527  0.10  8.77            
ATOM   3138  CD1 PHE B  18      21.272   2.307 -28.705  0.10  8.77            
ATOM   3139  CD2 PHE B  18      22.436   4.149 -27.628  0.10  8.77            
ATOM   3140  CE1 PHE B  18      21.575   2.843 -29.971  0.10  8.77            
ATOM   3141  CE2 PHE B  18      22.723   4.699 -28.895  0.10  8.77            
ATOM   3142  CZ  PHE B  18      22.304   4.040 -30.065  0.10  8.77            
ATOM   3143  N   GLY B  19      24.124   1.460 -26.495  0.10  3.94            
ATOM   3144  CA  GLY B  19      25.574   1.319 -26.646  0.10  3.94            
ATOM   3145  C   GLY B  19      26.274   1.561 -25.307  0.10  3.94            
ATOM   3146  O   GLY B  19      27.498   1.487 -25.199  0.10  3.94            
ATOM   3147  N   THR B  20      25.465   1.795 -24.271  0.10  6.70            
ATOM   3148  CA  THR B  20      25.806   1.828 -22.871  0.10  6.70            
ATOM   3149  C   THR B  20      24.798   0.931 -22.119  0.10  6.70            
ATOM   3150  O   THR B  20      23.844   0.384 -22.695  0.10  6.70            
ATOM   3151  CB  THR B  20      25.969   3.294 -22.390  0.10  6.70            
ATOM   3152  OG1 THR B  20      24.746   4.006 -22.363  0.10  6.70            
ATOM   3153  CG2 THR B  20      27.003   4.112 -23.183  0.10  6.70            
ATOM   3154  N   CYS B  21      25.070   0.714 -20.833  0.10 11.39            
ATOM   3155  CA  CYS B  21      24.501  -0.308 -19.966  0.10 11.39            
ATOM   3156  C   CYS B  21      24.460   0.328 -18.567  0.10 11.39            
ATOM   3157  O   CYS B  21      25.266   1.228 -18.308  0.10 11.39            
ATOM   3158  CB  CYS B  21      25.407  -1.555 -20.105  0.10 11.39            
ATOM   3159  SG  CYS B  21      24.762  -3.209 -19.741  0.10 11.39            
ATOM   3160  N   THR B  22      23.558  -0.074 -17.663  0.10 12.35            
ATOM   3161  CA  THR B  22      23.340   0.528 -16.333  0.10 12.35            
ATOM   3162  C   THR B  22      24.483   0.080 -15.372  0.10 12.35            
ATOM   3163  O   THR B  22      24.248  -0.544 -14.336  0.10 12.35            
ATOM   3164  CB  THR B  22      21.944   0.047 -15.828  0.10 12.35            
ATOM   3165  OG1 THR B  22      20.957   0.100 -16.856  0.10 12.35            
ATOM   3166  CG2 THR B  22      21.345   0.867 -14.680  0.10 12.35            
ATOM   3167  N   VAL B  23      25.729   0.364 -15.781  0.10 10.35            
ATOM   3168  CA  VAL B  23      27.039  -0.137 -15.364  0.10 10.35            
ATOM   3169  C   VAL B  23      27.139  -0.751 -13.961  0.10 10.35            
ATOM   3170  O   VAL B  23      26.976  -1.959 -13.788  0.10 10.35            
ATOM   3171  CB  VAL B  23      28.172   0.862 -15.748  0.10 10.35            
ATOM   3172  CG1 VAL B  23      28.567   0.752 -17.231  0.10 10.35            
ATOM   3173  CG2 VAL B  23      27.848   2.333 -15.393  0.10 10.35            
ATOM   3174  N   GLN B  24      27.387   0.096 -12.957  0.10 11.20            
ATOM   3175  CA  GLN B  24      27.652  -0.317 -11.583  0.10 11.20            
ATOM   3176  C   GLN B  24      26.420  -0.956 -10.915  0.10 11.20            
ATOM   3177  O   GLN B  24      26.575  -1.768 -10.014  0.10 11.20            
ATOM   3178  CB  GLN B  24      28.131   0.919 -10.782  0.10 11.20            
ATOM   3179  CG  GLN B  24      28.709   0.614  -9.381  0.10 11.20            
ATOM   3180  CD  GLN B  24      29.964  -0.261  -9.433  0.10 11.20            
ATOM   3181  OE1 GLN B  24      30.784  -0.132 -10.337  0.10 11.20            
ATOM   3182  NE2 GLN B  24      30.124  -1.175  -8.489  0.10 11.20            
ATOM   3183  N   LYS B  25      25.205  -0.626 -11.373  0.10 14.69            
ATOM   3184  CA  LYS B  25      23.952  -1.099 -10.789  0.10 14.69            
ATOM   3185  C   LYS B  25      23.682  -2.525 -11.294  0.10 14.69            
ATOM   3186  O   LYS B  25      23.372  -3.403 -10.496  0.10 14.69            
ATOM   3187  CB  LYS B  25      22.787  -0.183 -11.221  0.10 14.69            
ATOM   3188  CG  LYS B  25      22.830   1.271 -10.692  0.10 14.69            
ATOM   3189  CD  LYS B  25      23.934   2.170 -11.290  0.10 14.69            
ATOM   3190  CE  LYS B  25      23.818   3.634 -10.851  0.10 14.69            
ATOM   3191  NZ  LYS B  25      24.973   4.430 -11.326  0.10 14.69            
ATOM   3192  N   LEU B  26      23.893  -2.791 -12.594  0.10  5.58            
ATOM   3193  CA  LEU B  26      23.849  -4.146 -13.149  0.10  5.58            
ATOM   3194  C   LEU B  26      25.007  -4.996 -12.593  0.10  5.58            
ATOM   3195  O   LEU B  26      24.784  -6.152 -12.253  0.10  5.58            
ATOM   3196  CB  LEU B  26      23.862  -4.102 -14.693  0.10  5.58            
ATOM   3197  CG  LEU B  26      23.813  -5.486 -15.397  0.10  5.58            
ATOM   3198  CD1 LEU B  26      22.611  -6.355 -14.988  0.10  5.58            
ATOM   3199  CD2 LEU B  26      23.853  -5.326 -16.918  0.10  5.58            
ATOM   3200  N   ALA B  27      26.206  -4.420 -12.407  0.10  4.36            
ATOM   3201  CA  ALA B  27      27.325  -5.095 -11.743  0.10  4.36            
ATOM   3202  C   ALA B  27      26.984  -5.454 -10.286  0.10  4.36            
ATOM   3203  O   ALA B  27      27.241  -6.574  -9.848  0.10  4.36            
ATOM   3204  CB  ALA B  27      28.579  -4.212 -11.793  0.10  4.36            
ATOM   3205  N   HIS B  28      26.317  -4.546  -9.561  0.10  6.89            
ATOM   3206  CA  HIS B  28      25.755  -4.784  -8.232  0.10  6.89            
ATOM   3207  C   HIS B  28      24.672  -5.874  -8.219  0.10  6.89            
ATOM   3208  O   HIS B  28      24.656  -6.676  -7.293  0.10  6.89            
ATOM   3209  CB  HIS B  28      25.232  -3.476  -7.614  0.10  6.89            
ATOM   3210  CG  HIS B  28      26.301  -2.578  -7.035  0.10  6.89            
ATOM   3211  ND1 HIS B  28      26.001  -1.393  -6.391  0.10  6.89            
ATOM   3212  CD2 HIS B  28      27.675  -2.680  -6.986  0.10  6.89            
ATOM   3213  CE1 HIS B  28      27.147  -0.832  -6.020  0.10  6.89            
ATOM   3214  NE2 HIS B  28      28.211  -1.559  -6.343  0.10  6.89            
ATOM   3215  N   GLN B  29      23.833  -5.990  -9.257  0.10  6.16            
ATOM   3216  CA  GLN B  29      22.864  -7.085  -9.412  0.10  6.16            
ATOM   3217  C   GLN B  29      23.537  -8.458  -9.635  0.10  6.16            
ATOM   3218  O   GLN B  29      22.912  -9.481  -9.367  0.10  6.16            
ATOM   3219  CB  GLN B  29      21.902  -6.788 -10.580  0.10  6.16            
ATOM   3220  CG  GLN B  29      20.894  -5.662 -10.276  0.10  6.16            
ATOM   3221  CD  GLN B  29      20.149  -5.168 -11.517  0.10  6.16            
ATOM   3222  OE1 GLN B  29      20.136  -5.807 -12.565  0.10  6.16            
ATOM   3223  NE2 GLN B  29      19.517  -4.011 -11.418  0.10  6.16            
ATOM   3224  N   ILE B  30      24.801  -8.496 -10.080  0.10  9.80            
ATOM   3225  CA  ILE B  30      25.600  -9.717 -10.192  0.10  9.80            
ATOM   3226  C   ILE B  30      26.400  -9.932  -8.888  0.10  9.80            
ATOM   3227  O   ILE B  30      26.422 -11.049  -8.373  0.10  9.80            
ATOM   3228  CB  ILE B  30      26.532  -9.610 -11.437  0.10  9.80            
ATOM   3229  CG1 ILE B  30      25.735  -9.430 -12.754  0.10  9.80            
ATOM   3230  CG2 ILE B  30      27.537 -10.773 -11.579  0.10  9.80            
ATOM   3231  CD1 ILE B  30      24.759 -10.561 -13.110  0.10  9.80            
ATOM   3232  N   TYR B  31      27.036  -8.892  -8.327  0.10  7.86            
ATOM   3233  CA  TYR B  31      27.724  -8.939  -7.039  0.10  7.86            
ATOM   3234  C   TYR B  31      27.676  -7.564  -6.364  0.10  7.86            
ATOM   3235  O   TYR B  31      28.354  -6.629  -6.791  0.10  7.86            
ATOM   3236  CB  TYR B  31      29.146  -9.520  -7.173  0.10  7.86            
ATOM   3237  CG  TYR B  31      29.779  -9.875  -5.837  0.10  7.86            
ATOM   3238  CD1 TYR B  31      30.520  -8.913  -5.118  0.10  7.86            
ATOM   3239  CD2 TYR B  31      29.586 -11.160  -5.287  0.10  7.86            
ATOM   3240  CE1 TYR B  31      31.053  -9.231  -3.854  0.10  7.86            
ATOM   3241  CE2 TYR B  31      30.127 -11.481  -4.027  0.10  7.86            
ATOM   3242  CZ  TYR B  31      30.857 -10.513  -3.308  0.10  7.86            
ATOM   3243  OH  TYR B  31      31.368 -10.811  -2.081  0.10  7.86            
ATOM   3244  N   GLN B  32      26.883  -7.453  -5.298  0.10 17.42            
ATOM   3245  CA  GLN B  32      26.634  -6.251  -4.517  0.10 17.42            
ATOM   3246  C   GLN B  32      27.766  -6.061  -3.495  0.10 17.42            
ATOM   3247  O   GLN B  32      28.326  -7.043  -3.002  0.10 17.42            
ATOM   3248  CB  GLN B  32      25.323  -6.499  -3.735  0.10 17.42            
ATOM   3249  CG  GLN B  32      24.694  -5.247  -3.110  0.10 17.42            
ATOM   3250  CD  GLN B  32      24.008  -4.369  -4.151  0.10 17.42            
ATOM   3251  OE1 GLN B  32      23.173  -4.836  -4.917  0.10 17.42            
ATOM   3252  NE2 GLN B  32      24.314  -3.083  -4.168  0.10 17.42            
ATOM   3253  N   PHE B  33      28.069  -4.808  -3.143  0.10  8.82            
ATOM   3254  CA  PHE B  33      28.966  -4.451  -2.045  0.10  8.82            
ATOM   3255  C   PHE B  33      28.605  -3.071  -1.479  0.10  8.82            
ATOM   3256  O   PHE B  33      28.292  -2.943  -0.297  0.10  8.82            
ATOM   3257  CB  PHE B  33      30.454  -4.660  -2.416  0.10  8.82            
ATOM   3258  CG  PHE B  33      30.966  -3.906  -3.635  0.10  8.82            
ATOM   3259  CD1 PHE B  33      30.749  -4.421  -4.932  0.10  8.82            
ATOM   3260  CD2 PHE B  33      31.678  -2.699  -3.478  0.10  8.82            
ATOM   3261  CE1 PHE B  33      31.235  -3.733  -6.060  0.10  8.82            
ATOM   3262  CE2 PHE B  33      32.165  -2.011  -4.606  0.10  8.82            
ATOM   3263  CZ  PHE B  33      31.947  -2.528  -5.896  0.10  8.82            
ATOM   3264  N   THR B  34      28.607  -2.051  -2.339  0.10  7.95            
ATOM   3265  CA  THR B  34      28.172  -0.686  -2.050  0.10  7.95            
ATOM   3266  C   THR B  34      26.678  -0.559  -2.439  0.10  7.95            
ATOM   3267  O   THR B  34      26.147  -1.422  -3.134  0.10  7.95            
ATOM   3268  CB  THR B  34      29.066   0.241  -2.926  0.10  7.95            
ATOM   3269  OG1 THR B  34      30.398   0.134  -2.454  0.10  7.95            
ATOM   3270  CG2 THR B  34      28.737   1.744  -2.892  0.10  7.95            
ATOM   3271  N   ASP B  35      25.997   0.506  -1.994  0.10 10.25            
ATOM   3272  CA  ASP B  35      24.644   0.954  -2.373  0.10 10.25            
ATOM   3273  C   ASP B  35      23.587   0.280  -1.479  0.10 10.25            
ATOM   3274  O   ASP B  35      23.118   0.898  -0.524  0.10 10.25            
ATOM   3275  CB  ASP B  35      24.394   1.096  -3.913  0.10 10.25            
ATOM   3276  CG  ASP B  35      23.330   0.213  -4.570  0.10 10.25            
ATOM   3277  OD1 ASP B  35      22.136   0.446  -4.310  0.10 10.25            
ATOM   3278  OD2 ASP B  35      23.723  -0.688  -5.346  0.10 10.25            
ATOM   3279  N   LYS B  36      23.293  -1.002  -1.710  0.10 11.97            
ATOM   3280  CA  LYS B  36      22.575  -1.869  -0.784  0.10 11.97            
ATOM   3281  C   LYS B  36      23.683  -2.611  -0.020  0.10 11.97            
ATOM   3282  O   LYS B  36      24.539  -3.243  -0.635  0.10 11.97            
ATOM   3283  CB  LYS B  36      21.740  -2.904  -1.577  0.10 11.97            
ATOM   3284  CG  LYS B  36      20.633  -2.305  -2.478  0.10 11.97            
ATOM   3285  CD  LYS B  36      20.616  -2.861  -3.918  0.10 11.97            
ATOM   3286  CE  LYS B  36      20.300  -4.366  -4.020  0.10 11.97            
ATOM   3287  NZ  LYS B  36      20.473  -4.892  -5.386  0.10 11.97            
ATOM   3288  N   ASP B  37      23.677  -2.531   1.310  0.10  8.19            
ATOM   3289  CA  ASP B  37      24.669  -3.124   2.216  0.10  8.19            
ATOM   3290  C   ASP B  37      24.277  -4.567   2.604  0.10  8.19            
ATOM   3291  O   ASP B  37      24.979  -5.210   3.383  0.10  8.19            
ATOM   3292  CB  ASP B  37      24.751  -2.258   3.509  0.10  8.19            
ATOM   3293  CG  ASP B  37      23.469  -2.135   4.339  0.10  8.19            
ATOM   3294  OD1 ASP B  37      22.380  -2.109   3.728  0.10  8.19            
ATOM   3295  OD2 ASP B  37      23.589  -2.030   5.576  0.10  8.19            
ATOM   3296  N   LYS B  38      23.169  -5.081   2.057  0.10  9.02            
ATOM   3297  CA  LYS B  38      22.652  -6.426   2.261  0.10  9.02            
ATOM   3298  C   LYS B  38      23.564  -7.484   1.631  0.10  9.02            
ATOM   3299  O   LYS B  38      23.958  -7.362   0.469  0.10  9.02            
ATOM   3300  CB  LYS B  38      21.241  -6.504   1.651  0.10  9.02            
ATOM   3301  CG  LYS B  38      20.204  -5.885   2.599  0.10  9.02            
ATOM   3302  CD  LYS B  38      18.883  -5.545   1.911  0.10  9.02            
ATOM   3303  CE  LYS B  38      17.788  -5.206   2.930  0.10  9.02            
ATOM   3304  NZ  LYS B  38      16.662  -4.565   2.259  0.10  9.02            
ATOM   3305  N   ASP B  39      23.869  -8.523   2.416  0.10  4.85            
ATOM   3306  CA  ASP B  39      24.681  -9.690   2.076  0.10  4.85            
ATOM   3307  C   ASP B  39      24.048 -10.421   0.881  0.10  4.85            
ATOM   3308  O   ASP B  39      22.872 -10.765   0.936  0.10  4.85            
ATOM   3309  CB  ASP B  39      24.847 -10.658   3.287  0.10  4.85            
ATOM   3310  CG  ASP B  39      24.870 -10.015   4.674  0.10  4.85            
ATOM   3311  OD1 ASP B  39      25.963  -9.884   5.258  0.10  4.85            
ATOM   3312  OD2 ASP B  39      23.769  -9.655   5.155  0.10  4.85            
ATOM   3313  N   ASN B  40      24.824 -10.583  -0.197  0.10  7.77            
ATOM   3314  CA  ASN B  40      24.448 -10.950  -1.569  0.10  7.77            
ATOM   3315  C   ASN B  40      23.109 -11.655  -1.881  0.10  7.77            
ATOM   3316  O   ASN B  40      22.039 -11.049  -1.769  0.10  7.77            
ATOM   3317  CB  ASN B  40      25.675 -11.383  -2.424  0.10  7.77            
ATOM   3318  CG  ASN B  40      26.335 -10.200  -3.123  0.10  7.77            
ATOM   3319  OD1 ASN B  40      25.811  -9.715  -4.122  0.10  7.77            
ATOM   3320  ND2 ASN B  40      27.452  -9.708  -2.602  0.10  7.77            
ATOM   3321  N   VAL B  41      23.180 -12.887  -2.392  0.10 12.90            
ATOM   3322  CA  VAL B  41      22.076 -13.565  -3.063  0.10 12.90            
ATOM   3323  C   VAL B  41      21.220 -14.347  -2.056  0.10 12.90            
ATOM   3324  O   VAL B  41      21.720 -14.827  -1.038  0.10 12.90            
ATOM   3325  CB  VAL B  41      22.651 -14.524  -4.145  0.10 12.90            
ATOM   3326  CG1 VAL B  41      23.254 -13.733  -5.321  0.10 12.90            
ATOM   3327  CG2 VAL B  41      23.673 -15.558  -3.621  0.10 12.90            
ATOM   3328  N   ALA B  42      19.928 -14.492  -2.363  0.10  6.59            
ATOM   3329  CA  ALA B  42      18.947 -15.184  -1.534  0.10  6.59            
ATOM   3330  C   ALA B  42      19.118 -16.717  -1.667  0.10  6.59            
ATOM   3331  O   ALA B  42      19.031 -17.210  -2.798  0.10  6.59            
ATOM   3332  CB  ALA B  42      17.555 -14.790  -2.053  0.10  6.59            
ATOM   3333  N   PRO B  43      19.366 -17.476  -0.568  0.10 16.96            
ATOM   3334  CA  PRO B  43      19.493 -18.948  -0.559  0.10 16.96            
ATOM   3335  C   PRO B  43      18.347 -19.674  -1.286  0.10 16.96            
ATOM   3336  O   PRO B  43      17.209 -19.676  -0.823  0.10 16.96            
ATOM   3337  CB  PRO B  43      19.531 -19.341   0.929  0.10 16.96            
ATOM   3338  CG  PRO B  43      20.063 -18.113   1.644  0.10 16.96            
ATOM   3339  CD  PRO B  43      19.637 -16.936   0.766  0.10 16.96            
ATOM   3340  N   ARG B  44      18.646 -20.304  -2.429  0.10 12.47            
ATOM   3341  CA  ARG B  44      17.649 -20.860  -3.349  0.10 12.47            
ATOM   3342  C   ARG B  44      16.877 -22.063  -2.770  0.10 12.47            
ATOM   3343  O   ARG B  44      15.747 -22.317  -3.181  0.10 12.47            
ATOM   3344  CB  ARG B  44      18.334 -21.231  -4.681  0.10 12.47            
ATOM   3345  CG  ARG B  44      19.025 -20.046  -5.397  0.10 12.47            
ATOM   3346  CD  ARG B  44      18.072 -18.882  -5.718  0.10 12.47            
ATOM   3347  NE  ARG B  44      18.648 -17.931  -6.685  0.10 12.47            
ATOM   3348  CZ  ARG B  44      18.923 -16.631  -6.486  0.10 12.47            
ATOM   3349  NH1 ARG B  44      18.838 -16.072  -5.282  0.10 12.47            
ATOM   3350  NH2 ARG B  44      19.284 -15.873  -7.516  0.10 12.47            
ATOM   3351  N   SER B  45      17.434 -22.742  -1.760  0.10  7.90            
ATOM   3352  CA  SER B  45      16.780 -23.827  -1.025  0.10  7.90            
ATOM   3353  C   SER B  45      15.609 -23.300  -0.162  0.10  7.90            
ATOM   3354  O   SER B  45      14.647 -24.023   0.074  0.10  7.90            
ATOM   3355  CB  SER B  45      17.853 -24.519  -0.152  0.10  7.90            
ATOM   3356  OG  SER B  45      17.406 -25.731   0.425  0.10  7.90            
ATOM   3357  N   LYS B  46      15.638 -22.024   0.251  0.10  8.40            
ATOM   3358  CA  LYS B  46      14.557 -21.347   0.978  0.10  8.40            
ATOM   3359  C   LYS B  46      13.544 -20.704   0.006  0.10  8.40            
ATOM   3360  O   LYS B  46      12.679 -19.941   0.427  0.10  8.40            
ATOM   3361  CB  LYS B  46      15.194 -20.238   1.849  0.10  8.40            
ATOM   3362  CG  LYS B  46      16.003 -20.789   3.036  0.10  8.40            
ATOM   3363  CD  LYS B  46      16.601 -19.671   3.910  0.10  8.40            
ATOM   3364  CE  LYS B  46      17.366 -20.194   5.137  0.10  8.40            
ATOM   3365  NZ  LYS B  46      16.482 -20.884   6.086  0.10  8.40            
ATOM   3366  N   ILE B  47      13.661 -20.988  -1.296  0.10  5.05            
ATOM   3367  CA  ILE B  47      12.843 -20.429  -2.365  0.10  5.05            
ATOM   3368  C   ILE B  47      12.098 -21.551  -3.108  0.10  5.05            
ATOM   3369  O   ILE B  47      10.965 -21.335  -3.540  0.10  5.05            
ATOM   3370  CB  ILE B  47      13.730 -19.518  -3.263  0.10  5.05            
ATOM   3371  CG1 ILE B  47      14.175 -18.246  -2.511  0.10  5.05            
ATOM   3372  CG2 ILE B  47      13.037 -19.124  -4.571  0.10  5.05            
ATOM   3373  CD1 ILE B  47      15.416 -17.554  -3.082  0.10  5.05            
ATOM   3374  N   SER B  48      12.701 -22.737  -3.251  0.10  4.49            
ATOM   3375  CA  SER B  48      12.052 -23.957  -3.718  0.10  4.49            
ATOM   3376  C   SER B  48      11.603 -24.804  -2.492  0.10  4.49            
ATOM   3377  O   SER B  48      12.122 -24.567  -1.399  0.10  4.49            
ATOM   3378  CB  SER B  48      13.095 -24.683  -4.599  0.10  4.49            
ATOM   3379  OG  SER B  48      14.263 -25.072  -3.897  0.10  4.49            
ATOM   3380  N   PRO B  49      10.651 -25.763  -2.630  0.10  7.68            
ATOM   3381  CA  PRO B  49      10.070 -26.580  -1.530  0.10  7.68            
ATOM   3382  C   PRO B  49      11.020 -27.428  -0.637  0.10  7.68            
ATOM   3383  O   PRO B  49      10.578 -28.426  -0.061  0.10  7.68            
ATOM   3384  CB  PRO B  49       9.086 -27.542  -2.228  0.10  7.68            
ATOM   3385  CG  PRO B  49       8.742 -26.904  -3.554  0.10  7.68            
ATOM   3386  CD  PRO B  49       9.940 -26.021  -3.890  0.10  7.68            
ATOM   3387  N   GLN B  50      12.317 -27.122  -0.557  0.10  9.30            
ATOM   3388  CA  GLN B  50      13.343 -27.879   0.156  0.10  9.30            
ATOM   3389  C   GLN B  50      13.549 -27.293   1.561  0.10  9.30            
ATOM   3390  O   GLN B  50      13.735 -28.050   2.518  0.10  9.30            
ATOM   3391  CB  GLN B  50      14.678 -27.779  -0.623  0.10  9.30            
ATOM   3392  CG  GLN B  50      14.833 -28.823  -1.753  0.10  9.30            
ATOM   3393  CD  GLN B  50      13.816 -28.687  -2.887  0.10  9.30            
ATOM   3394  OE1 GLN B  50      13.494 -27.586  -3.318  0.10  9.30            
ATOM   3395  NE2 GLN B  50      13.289 -29.798  -3.382  0.10  9.30            
ATOM   3396  N   GLY B  51      13.469 -25.970   1.702  0.10  3.85            
ATOM   3397  CA  GLY B  51      13.720 -25.251   2.940  0.10  3.85            
ATOM   3398  C   GLY B  51      12.442 -24.637   3.492  0.10  3.85            
ATOM   3399  O   GLY B  51      12.172 -24.831   4.676  0.10  3.85            
ATOM   3400  N   TYR B  52      11.651 -23.956   2.653  0.10  5.10            
ATOM   3401  CA  TYR B  52      10.395 -23.284   3.003  0.10  5.10            
ATOM   3402  C   TYR B  52       9.286 -23.731   2.037  0.10  5.10            
ATOM   3403  O   TYR B  52       8.296 -22.982   1.886  0.10  5.10            
ATOM   3404  OXT TYR B  52       9.418 -24.841   1.470  0.10  5.10            
ATOM   3405  CB  TYR B  52      10.565 -21.742   3.042  0.10  5.10            
ATOM   3406  CG  TYR B  52      11.569 -21.127   4.017  0.10  5.10            
ATOM   3407  CD1 TYR B  52      11.933 -21.757   5.227  0.10  5.10            
ATOM   3408  CD2 TYR B  52      12.119 -19.865   3.721  0.10  5.10            
ATOM   3409  CE1 TYR B  52      12.882 -21.178   6.088  0.10  5.10            
ATOM   3410  CE2 TYR B  52      13.034 -19.262   4.603  0.10  5.10            
ATOM   3411  CZ  TYR B  52      13.424 -19.918   5.782  0.10  5.10            
ATOM   3412  OH  TYR B  52      14.294 -19.310   6.640  0.10  5.10            
ATOM   3413  N   ALA C  25      30.889 -27.627  20.219  0.10  0.87            
ATOM   3414  CA  ALA C  25      30.038 -27.992  21.358  0.10  0.87            
ATOM   3415  C   ALA C  25      28.896 -28.880  20.855  0.10  0.87            
ATOM   3416  O   ALA C  25      28.660 -28.939  19.647  0.10  0.87            
ATOM   3417  CB  ALA C  25      29.490 -26.734  22.056  0.10  0.87            
ATOM   3418  N   GLY C  26      28.192 -29.552  21.768  0.10  0.96            
ATOM   3419  CA  GLY C  26      27.117 -30.494  21.482  0.10  0.96            
ATOM   3420  C   GLY C  26      27.401 -31.838  22.155  0.10  0.96            
ATOM   3421  O   GLY C  26      28.133 -31.892  23.144  0.10  0.96            
ATOM   3422  N   GLY C  27      26.793 -32.914  21.647  0.10  1.39            
ATOM   3423  CA  GLY C  27      26.953 -34.284  22.140  0.10  1.39            
ATOM   3424  C   GLY C  27      25.648 -34.846  22.708  0.10  1.39            
ATOM   3425  O   GLY C  27      25.481 -36.061  22.813  0.10  1.39            
ATOM   3426  N   CYS C  28      24.691 -33.967  23.029  0.10  3.26            
ATOM   3427  CA  CYS C  28      23.353 -34.268  23.539  0.10  3.26            
ATOM   3428  C   CYS C  28      22.455 -34.725  22.367  0.10  3.26            
ATOM   3429  O   CYS C  28      21.458 -34.084  22.051  0.10  3.26            
ATOM   3430  CB  CYS C  28      22.829 -32.968  24.204  0.10  3.26            
ATOM   3431  SG  CYS C  28      21.285 -33.201  25.137  0.10  3.26            
ATOM   3432  N   ASN C  29      22.847 -35.818  21.701  0.10  7.18            
ATOM   3433  CA  ASN C  29      22.259 -36.363  20.468  0.10  7.18            
ATOM   3434  C   ASN C  29      21.850 -37.829  20.680  0.10  7.18            
ATOM   3435  O   ASN C  29      21.908 -38.645  19.763  0.10  7.18            
ATOM   3436  CB  ASN C  29      23.234 -36.215  19.271  0.10  7.18            
ATOM   3437  CG  ASN C  29      23.554 -34.770  18.893  0.10  7.18            
ATOM   3438  OD1 ASN C  29      22.658 -33.975  18.642  0.10  7.18            
ATOM   3439  ND2 ASN C  29      24.829 -34.396  18.865  0.10  7.18            
ATOM   3440  N   GLU C  30      21.475 -38.179  21.917  0.10  5.69            
ATOM   3441  CA  GLU C  30      21.120 -39.526  22.375  0.10  5.69            
ATOM   3442  C   GLU C  30      19.830 -40.067  21.721  0.10  5.69            
ATOM   3443  O   GLU C  30      19.674 -41.277  21.570  0.10  5.69            
ATOM   3444  CB  GLU C  30      20.947 -39.494  23.908  0.10  5.69            
ATOM   3445  CG  GLU C  30      22.135 -38.864  24.672  0.10  5.69            
ATOM   3446  CD  GLU C  30      21.917 -38.839  26.180  0.10  5.69            
ATOM   3447  OE1 GLU C  30      22.311 -37.833  26.799  0.10  5.69            
ATOM   3448  OE2 GLU C  30      21.355 -39.814  26.713  0.10  5.69            
ATOM   3449  N   THR C  31      18.932 -39.169  21.310  0.10  3.99            
ATOM   3450  CA  THR C  31      17.750 -39.395  20.490  0.10  3.99            
ATOM   3451  C   THR C  31      17.668 -38.230  19.482  0.10  3.99            
ATOM   3452  O   THR C  31      18.442 -37.274  19.574  0.10  3.99            
ATOM   3453  CB  THR C  31      16.489 -39.635  21.367  0.10  3.99            
ATOM   3454  OG1 THR C  31      16.180 -38.504  22.158  0.10  3.99            
ATOM   3455  CG2 THR C  31      16.568 -40.862  22.286  0.10  3.99            
ATOM   3456  N   GLY C  32      16.732 -38.295  18.528  0.10  2.67            
ATOM   3457  CA  GLY C  32      16.640 -37.376  17.391  0.10  2.67            
ATOM   3458  C   GLY C  32      15.505 -36.365  17.557  0.10  2.67            
ATOM   3459  O   GLY C  32      14.798 -36.055  16.600  0.10  2.67            
ATOM   3460  N   MET C  33      15.331 -35.862  18.784  0.10  5.45            
ATOM   3461  CA  MET C  33      14.507 -34.708  19.145  0.10  5.45            
ATOM   3462  C   MET C  33      15.254 -33.821  20.158  0.10  5.45            
ATOM   3463  O   MET C  33      14.625 -33.103  20.935  0.10  5.45            
ATOM   3464  CB  MET C  33      13.106 -35.151  19.634  0.10  5.45            
ATOM   3465  CG  MET C  33      12.209 -35.760  18.548  0.10  5.45            
ATOM   3466  SD  MET C  33      10.521 -36.145  19.092  0.10  5.45            
ATOM   3467  CE  MET C  33      10.835 -37.592  20.141  0.10  5.45            
ATOM   3468  N   LEU C  34      16.589 -33.907  20.198  0.10  7.10            
ATOM   3469  CA  LEU C  34      17.435 -33.258  21.198  0.10  7.10            
ATOM   3470  C   LEU C  34      18.287 -32.156  20.556  0.10  7.10            
ATOM   3471  O   LEU C  34      18.375 -31.047  21.084  0.10  7.10            
ATOM   3472  CB  LEU C  34      18.363 -34.286  21.873  0.10  7.10            
ATOM   3473  CG  LEU C  34      17.679 -35.480  22.569  0.10  7.10            
ATOM   3474  CD1 LEU C  34      18.737 -36.352  23.254  0.10  7.10            
ATOM   3475  CD2 LEU C  34      16.597 -35.083  23.583  0.10  7.10            
ATOM   3476  N   GLU C  35      18.874 -32.458  19.398  0.10  7.17            
ATOM   3477  CA  GLU C  35      19.679 -31.637  18.502  0.10  7.17            
ATOM   3478  C   GLU C  35      19.081 -30.234  18.268  0.10  7.17            
ATOM   3479  O   GLU C  35      19.754 -29.222  18.466  0.10  7.17            
ATOM   3480  CB  GLU C  35      19.944 -32.480  17.224  0.10  7.17            
ATOM   3481  CG  GLU C  35      18.769 -32.705  16.230  0.10  7.17            
ATOM   3482  CD  GLU C  35      17.538 -33.356  16.847  0.10  7.17            
ATOM   3483  OE1 GLU C  35      16.424 -32.846  16.597  0.10  7.17            
ATOM   3484  OE2 GLU C  35      17.721 -34.237  17.713  0.10  7.17            
ATOM   3485  N   ARG C  36      17.782 -30.175  17.945  0.10 10.64            
ATOM   3486  CA  ARG C  36      17.053 -28.948  17.637  0.10 10.64            
ATOM   3487  C   ARG C  36      16.729 -28.086  18.868  0.10 10.64            
ATOM   3488  O   ARG C  36      16.506 -26.888  18.700  0.10 10.64            
ATOM   3489  CB  ARG C  36      15.701 -29.333  17.013  0.10 10.64            
ATOM   3490  CG  ARG C  36      15.802 -29.825  15.567  0.10 10.64            
ATOM   3491  CD  ARG C  36      14.467 -30.416  15.105  0.10 10.64            
ATOM   3492  NE  ARG C  36      14.348 -31.836  15.453  0.10 10.64            
ATOM   3493  CZ  ARG C  36      13.259 -32.600  15.330  0.10 10.64            
ATOM   3494  NH1 ARG C  36      12.078 -32.072  15.000  0.10 10.64            
ATOM   3495  NH2 ARG C  36      13.350 -33.910  15.530  0.10 10.64            
ATOM   3496  N   LEU C  37      16.658 -28.663  20.075  0.10 11.41            
ATOM   3497  CA  LEU C  37      16.211 -27.970  21.284  0.10 11.41            
ATOM   3498  C   LEU C  37      17.046 -28.338  22.523  0.10 11.41            
ATOM   3499  O   LEU C  37      17.927 -27.548  22.849  0.10 11.41            
ATOM   3500  CB  LEU C  37      14.666 -27.886  21.391  0.10 11.41            
ATOM   3501  CG  LEU C  37      14.121 -27.239  22.686  0.10 11.41            
ATOM   3502  CD1 LEU C  37      14.472 -25.748  22.771  0.10 11.41            
ATOM   3503  CD2 LEU C  37      12.604 -27.449  22.812  0.10 11.41            
ATOM   3504  N   PRO C  38      16.846 -29.481  23.223  0.10  8.50            
ATOM   3505  CA  PRO C  38      17.683 -29.931  24.357  0.10  8.50            
ATOM   3506  C   PRO C  38      19.220 -29.777  24.269  0.10  8.50            
ATOM   3507  O   PRO C  38      19.851 -29.617  25.312  0.10  8.50            
ATOM   3508  CB  PRO C  38      17.289 -31.393  24.590  0.10  8.50            
ATOM   3509  CG  PRO C  38      15.836 -31.447  24.153  0.10  8.50            
ATOM   3510  CD  PRO C  38      15.728 -30.412  23.031  0.10  8.50            
ATOM   3511  N   LEU C  39      19.829 -29.818  23.078  0.10 10.30            
ATOM   3512  CA  LEU C  39      21.229 -29.476  22.827  0.10 10.30            
ATOM   3513  C   LEU C  39      21.336 -27.950  22.621  0.10 10.30            
ATOM   3514  O   LEU C  39      21.916 -27.248  23.449  0.10 10.30            
ATOM   3515  CB  LEU C  39      21.693 -30.238  21.556  0.10 10.30            
ATOM   3516  CG  LEU C  39      23.212 -30.212  21.245  0.10 10.30            
ATOM   3517  CD1 LEU C  39      23.584 -31.408  20.358  0.10 10.30            
ATOM   3518  CD2 LEU C  39      23.685 -28.918  20.557  0.10 10.30            
ATOM   3519  N   CYS C  40      20.767 -27.444  21.517  0.10 10.30            
ATOM   3520  CA  CYS C  40      20.836 -26.062  21.016  0.10 10.30            
ATOM   3521  C   CYS C  40      20.363 -24.993  22.028  0.10 10.30            
ATOM   3522  O   CYS C  40      20.862 -23.866  22.050  0.10 10.30            
ATOM   3523  CB  CYS C  40      20.034 -26.030  19.698  0.10 10.30            
ATOM   3524  SG  CYS C  40      19.835 -24.457  18.821  0.10 10.30            
ATOM   3525  N   GLY C  41      19.466 -25.368  22.942  0.10  2.66            
ATOM   3526  CA  GLY C  41      18.808 -24.482  23.884  0.10  2.66            
ATOM   3527  C   GLY C  41      19.588 -24.348  25.193  0.10  2.66            
ATOM   3528  O   GLY C  41      19.365 -23.381  25.917  0.10  2.66            
ATOM   3529  N   LYS C  42      20.557 -25.239  25.469  0.10  3.30            
ATOM   3530  CA  LYS C  42      21.490 -25.090  26.591  0.10  3.30            
ATOM   3531  C   LYS C  42      22.452 -23.922  26.320  0.10  3.30            
ATOM   3532  O   LYS C  42      22.632 -23.063  27.180  0.10  3.30            
ATOM   3533  CB  LYS C  42      22.315 -26.379  26.798  0.10  3.30            
ATOM   3534  CG  LYS C  42      21.513 -27.533  27.422  0.10  3.30            
ATOM   3535  CD  LYS C  42      22.395 -28.760  27.725  0.10  3.30            
ATOM   3536  CE  LYS C  42      21.637 -29.913  28.410  0.10  3.30            
ATOM   3537  NZ  LYS C  42      20.943 -30.775  27.443  0.10  3.30            
ATOM   3538  N   ALA C  43      22.990 -23.847  25.093  0.10  2.30            
ATOM   3539  CA  ALA C  43      23.873 -22.769  24.645  0.10  2.30            
ATOM   3540  C   ALA C  43      23.148 -21.416  24.668  0.10  2.30            
ATOM   3541  O   ALA C  43      23.673 -20.436  25.191  0.10  2.30            
ATOM   3542  CB  ALA C  43      24.370 -23.081  23.224  0.10  2.30            
ATOM   3543  N   PHE C  44      21.901 -21.395  24.178  0.10  5.95            
ATOM   3544  CA  PHE C  44      21.000 -20.246  24.213  0.10  5.95            
ATOM   3545  C   PHE C  44      20.682 -19.795  25.650  0.10  5.95            
ATOM   3546  O   PHE C  44      20.705 -18.596  25.921  0.10  5.95            
ATOM   3547  CB  PHE C  44      19.718 -20.625  23.460  0.10  5.95            
ATOM   3548  CG  PHE C  44      18.624 -19.575  23.403  0.10  5.95            
ATOM   3549  CD1 PHE C  44      18.787 -18.414  22.621  0.10  5.95            
ATOM   3550  CD2 PHE C  44      17.426 -19.778  24.117  0.10  5.95            
ATOM   3551  CE1 PHE C  44      17.730 -17.492  22.509  0.10  5.95            
ATOM   3552  CE2 PHE C  44      16.380 -18.843  24.020  0.10  5.95            
ATOM   3553  CZ  PHE C  44      16.529 -17.706  23.204  0.10  5.95            
ATOM   3554  N   ALA C  45      20.434 -20.731  26.578  0.10  2.60            
ATOM   3555  CA  ALA C  45      20.167 -20.445  27.988  0.10  2.60            
ATOM   3556  C   ALA C  45      21.403 -19.872  28.697  0.10  2.60            
ATOM   3557  O   ALA C  45      21.283 -18.883  29.421  0.10  2.60            
ATOM   3558  CB  ALA C  45      19.715 -21.730  28.699  0.10  2.60            
ATOM   3559  N   ASP C  46      22.593 -20.437  28.441  0.10  3.12            
ATOM   3560  CA  ASP C  46      23.877 -19.951  28.970  0.10  3.12            
ATOM   3561  C   ASP C  46      24.214 -18.551  28.435  0.10  3.12            
ATOM   3562  O   ASP C  46      24.746 -17.723  29.170  0.10  3.12            
ATOM   3563  CB  ASP C  46      25.044 -20.910  28.619  0.10  3.12            
ATOM   3564  CG  ASP C  46      25.090 -22.219  29.402  0.10  3.12            
ATOM   3565  OD1 ASP C  46      24.491 -22.291  30.493  0.10  3.12            
ATOM   3566  OD2 ASP C  46      25.792 -23.137  28.935  0.10  3.12            
ATOM   3567  N   MET C  47      23.864 -18.272  27.172  0.10  5.54            
ATOM   3568  CA  MET C  47      24.002 -16.965  26.536  0.10  5.54            
ATOM   3569  C   MET C  47      22.984 -15.967  27.121  0.10  5.54            
ATOM   3570  O   MET C  47      23.371 -14.967  27.724  0.10  5.54            
ATOM   3571  CB  MET C  47      23.749 -17.106  25.022  0.10  5.54            
ATOM   3572  CG  MET C  47      24.923 -17.671  24.215  0.10  5.54            
ATOM   3573  SD  MET C  47      24.446 -18.098  22.514  0.10  5.54            
ATOM   3574  CE  MET C  47      26.049 -18.652  21.876  0.10  5.54            
ATOM   3575  N   MET C  48      21.679 -16.239  26.970  0.10 13.13            
ATOM   3576  CA  MET C  48      20.598 -15.314  27.322  0.10 13.13            
ATOM   3577  C   MET C  48      20.434 -15.126  28.837  0.10 13.13            
ATOM   3578  O   MET C  48      19.886 -14.113  29.266  0.10 13.13            
ATOM   3579  CB  MET C  48      19.255 -15.785  26.727  0.10 13.13            
ATOM   3580  CG  MET C  48      19.148 -15.602  25.206  0.10 13.13            
ATOM   3581  SD  MET C  48      19.199 -13.873  24.637  0.10 13.13            
ATOM   3582  CE  MET C  48      18.306 -14.032  23.070  0.10 13.13            
ATOM   3583  N   GLY C  49      20.997 -16.012  29.666  0.10  3.46            
ATOM   3584  CA  GLY C  49      20.971 -15.892  31.121  0.10  3.46            
ATOM   3585  C   GLY C  49      21.932 -14.809  31.634  0.10  3.46            
ATOM   3586  O   GLY C  49      21.754 -14.319  32.745  0.10  3.46            
ATOM   3587  N   LYS C  50      22.892 -14.369  30.804  0.10 11.54            
ATOM   3588  CA  LYS C  50      23.730 -13.197  31.056  0.10 11.54            
ATOM   3589  C   LYS C  50      23.030 -11.905  30.574  0.10 11.54            
ATOM   3590  O   LYS C  50      23.447 -10.811  30.950  0.10 11.54            
ATOM   3591  CB  LYS C  50      25.062 -13.395  30.287  0.10 11.54            
ATOM   3592  CG  LYS C  50      26.146 -12.308  30.470  0.10 11.54            
ATOM   3593  CD  LYS C  50      26.550 -12.048  31.932  0.10 11.54            
ATOM   3594  CE  LYS C  50      27.680 -11.013  32.047  0.10 11.54            
ATOM   3595  NZ  LYS C  50      28.019 -10.733  33.451  0.10 11.54            
ATOM   3596  N   VAL C  51      21.969 -12.009  29.763  0.10  7.31            
ATOM   3597  CA  VAL C  51      21.213 -10.885  29.206  0.10  7.31            
ATOM   3598  C   VAL C  51      19.952 -10.639  30.062  0.10  7.31            
ATOM   3599  O   VAL C  51      19.581  -9.486  30.284  0.10  7.31            
ATOM   3600  CB  VAL C  51      20.824 -11.221  27.742  0.10  7.31            
ATOM   3601  CG1 VAL C  51      20.159 -10.046  27.007  0.10  7.31            
ATOM   3602  CG2 VAL C  51      22.042 -11.676  26.924  0.10  7.31            
ATOM   3603  N   ASP C  52      19.348 -11.701  30.616  0.10  9.03            
ATOM   3604  CA  ASP C  52      18.162 -11.701  31.494  0.10  9.03            
ATOM   3605  C   ASP C  52      18.376 -10.978  32.848  0.10  9.03            
ATOM   3606  O   ASP C  52      17.467 -10.838  33.658  0.10  9.03            
ATOM   3607  CB  ASP C  52      17.705 -13.168  31.706  0.10  9.03            
ATOM   3608  CG  ASP C  52      16.334 -13.342  32.363  0.10  9.03            
ATOM   3609  OD1 ASP C  52      16.191 -14.311  33.134  0.10  9.03            
ATOM   3610  OD2 ASP C  52      15.419 -12.550  32.051  0.10  9.03            
ATOM   3611  N   VAL C  53      19.595 -10.493  33.104  0.10  6.50            
ATOM   3612  CA  VAL C  53      19.951  -9.692  34.269  0.10  6.50            
ATOM   3613  C   VAL C  53      19.599  -8.203  34.026  0.10  6.50            
ATOM   3614  O   VAL C  53      19.403  -7.464  34.990  0.10  6.50            
ATOM   3615  CB  VAL C  53      21.490  -9.840  34.498  0.10  6.50            
ATOM   3616  CG1 VAL C  53      21.981  -9.169  35.795  0.10  6.50            
ATOM   3617  CG2 VAL C  53      21.957 -11.311  34.488  0.10  6.50            
ATOM   3618  N   TRP C  54      19.575  -7.736  32.765  0.10 10.45            
ATOM   3619  CA  TRP C  54      19.706  -6.308  32.446  0.10 10.45            
ATOM   3620  C   TRP C  54      19.281  -5.862  31.036  0.10 10.45            
ATOM   3621  O   TRP C  54      19.102  -4.663  30.830  0.10 10.45            
ATOM   3622  CB  TRP C  54      21.147  -5.799  32.756  0.10 10.45            
ATOM   3623  CG  TRP C  54      22.355  -6.508  32.183  0.10 10.45            
ATOM   3624  CD1 TRP C  54      22.376  -7.700  31.542  0.10 10.45            
ATOM   3625  CD2 TRP C  54      23.752  -6.073  32.207  0.10 10.45            
ATOM   3626  NE1 TRP C  54      23.669  -8.067  31.252  0.10 10.45            
ATOM   3627  CE3 TRP C  54      24.424  -4.917  32.670  0.10 10.45            
ATOM   3628  CE2 TRP C  54      24.566  -7.095  31.626  0.10 10.45            
ATOM   3629  CZ3 TRP C  54      25.825  -4.788  32.561  0.10 10.45            
ATOM   3630  CZ2 TRP C  54      25.964  -6.989  31.527  0.10 10.45            
ATOM   3631  CH2 TRP C  54      26.594  -5.823  31.994  0.10 10.45            
ATOM   3632  N   LYS C  55      19.193  -6.756  30.043  0.10  8.53            
ATOM   3633  CA  LYS C  55      19.409  -6.401  28.635  0.10  8.53            
ATOM   3634  C   LYS C  55      18.391  -6.997  27.651  0.10  8.53            
ATOM   3635  O   LYS C  55      18.686  -7.067  26.459  0.10  8.53            
ATOM   3636  CB  LYS C  55      20.882  -6.690  28.260  0.10  8.53            
ATOM   3637  CG  LYS C  55      21.894  -5.591  28.627  0.10  8.53            
ATOM   3638  CD  LYS C  55      23.294  -6.052  28.214  0.10  8.53            
ATOM   3639  CE  LYS C  55      24.449  -5.116  28.570  0.10  8.53            
ATOM   3640  NZ  LYS C  55      25.726  -5.819  28.377  0.10  8.53            
ATOM   3641  N   TRP C  56      17.199  -7.398  28.116  0.10  8.99            
ATOM   3642  CA  TRP C  56      16.134  -8.079  27.353  0.10  8.99            
ATOM   3643  C   TRP C  56      15.830  -7.500  25.962  0.10  8.99            
ATOM   3644  O   TRP C  56      15.602  -8.237  25.009  0.10  8.99            
ATOM   3645  CB  TRP C  56      14.835  -8.141  28.176  0.10  8.99            
ATOM   3646  CG  TRP C  56      14.963  -8.652  29.573  0.10  8.99            
ATOM   3647  CD1 TRP C  56      14.804  -9.937  29.945  0.10  8.99            
ATOM   3648  CD2 TRP C  56      15.288  -7.915  30.790  0.10  8.99            
ATOM   3649  NE1 TRP C  56      15.027 -10.055  31.299  0.10  8.99            
ATOM   3650  CE3 TRP C  56      15.566  -6.559  31.085  0.10  8.99            
ATOM   3651  CE2 TRP C  56      15.314  -8.836  31.881  0.10  8.99            
ATOM   3652  CZ3 TRP C  56      15.867  -6.142  32.397  0.10  8.99            
ATOM   3653  CZ2 TRP C  56      15.600  -8.429  33.195  0.10  8.99            
ATOM   3654  CH2 TRP C  56      15.887  -7.075  33.451  0.10  8.99            
ATOM   3655  N   CYS C  57      15.846  -6.167  25.864  0.10  6.19            
ATOM   3656  CA  CYS C  57      15.483  -5.390  24.681  0.10  6.19            
ATOM   3657  C   CYS C  57      16.700  -4.599  24.166  0.10  6.19            
ATOM   3658  O   CYS C  57      16.547  -3.681  23.356  0.10  6.19            
ATOM   3659  CB  CYS C  57      14.323  -4.437  25.053  0.10  6.19            
ATOM   3660  SG  CYS C  57      13.085  -5.134  26.185  0.10  6.19            
ATOM   3661  N   ASN C  58      17.916  -4.905  24.642  0.10  6.80            
ATOM   3662  CA  ASN C  58      19.156  -4.263  24.212  0.10  6.80            
ATOM   3663  C   ASN C  58      19.623  -5.022  22.962  0.10  6.80            
ATOM   3664  O   ASN C  58      20.245  -6.081  23.071  0.10  6.80            
ATOM   3665  CB  ASN C  58      20.218  -4.396  25.329  0.10  6.80            
ATOM   3666  CG  ASN C  58      21.454  -3.536  25.061  0.10  6.80            
ATOM   3667  OD1 ASN C  58      21.469  -2.353  25.382  0.10  6.80            
ATOM   3668  ND2 ASN C  58      22.500  -4.104  24.476  0.10  6.80            
ATOM   3669  N   LEU C  59      19.287  -4.477  21.783  0.10  7.91            
ATOM   3670  CA  LEU C  59      19.548  -5.036  20.453  0.10  7.91            
ATOM   3671  C   LEU C  59      20.999  -5.494  20.275  0.10  7.91            
ATOM   3672  O   LEU C  59      21.251  -6.658  19.983  0.10  7.91            
ATOM   3673  CB  LEU C  59      19.147  -4.021  19.359  0.10  7.91            
ATOM   3674  CG  LEU C  59      17.629  -3.806  19.188  0.10  7.91            
ATOM   3675  CD1 LEU C  59      17.355  -2.486  18.452  0.10  7.91            
ATOM   3676  CD2 LEU C  59      16.971  -4.971  18.431  0.10  7.91            
ATOM   3677  N   SER C  60      21.964  -4.617  20.572  0.10  7.86            
ATOM   3678  CA  SER C  60      23.402  -4.883  20.524  0.10  7.86            
ATOM   3679  C   SER C  60      23.864  -5.739  21.734  0.10  7.86            
ATOM   3680  O   SER C  60      24.873  -5.442  22.373  0.10  7.86            
ATOM   3681  CB  SER C  60      24.124  -3.514  20.460  0.10  7.86            
ATOM   3682  OG  SER C  60      25.508  -3.643  20.183  0.10  7.86            
ATOM   3683  N   GLU C  61      23.103  -6.788  22.056  0.10  9.07            
ATOM   3684  CA  GLU C  61      23.395  -7.856  22.996  0.10  9.07            
ATOM   3685  C   GLU C  61      22.625  -9.106  22.548  0.10  9.07            
ATOM   3686  O   GLU C  61      23.231 -10.074  22.097  0.10  9.07            
ATOM   3687  CB  GLU C  61      23.156  -7.419  24.464  0.10  9.07            
ATOM   3688  CG  GLU C  61      23.472  -8.491  25.527  0.10  9.07            
ATOM   3689  CD  GLU C  61      24.962  -8.586  25.834  0.10  9.07            
ATOM   3690  OE1 GLU C  61      25.587  -9.559  25.365  0.10  9.07            
ATOM   3691  OE2 GLU C  61      25.456  -7.679  26.544  0.10  9.07            
ATOM   3692  N   PHE C  62      21.285  -9.090  22.655  0.10 11.59            
ATOM   3693  CA  PHE C  62      20.459 -10.303  22.567  0.10 11.59            
ATOM   3694  C   PHE C  62      20.464 -10.975  21.178  0.10 11.59            
ATOM   3695  O   PHE C  62      20.328 -12.200  21.080  0.10 11.59            
ATOM   3696  CB  PHE C  62      19.007 -10.015  23.041  0.10 11.59            
ATOM   3697  CG  PHE C  62      18.042  -9.295  22.101  0.10 11.59            
ATOM   3698  CD1 PHE C  62      17.438  -9.980  21.020  0.10 11.59            
ATOM   3699  CD2 PHE C  62      17.673  -7.960  22.356  0.10 11.59            
ATOM   3700  CE1 PHE C  62      16.499  -9.331  20.197  0.10 11.59            
ATOM   3701  CE2 PHE C  62      16.735  -7.307  21.531  0.10 11.59            
ATOM   3702  CZ  PHE C  62      16.145  -7.993  20.454  0.10 11.59            
ATOM   3703  N   ILE C  63      20.581 -10.177  20.105  0.10  7.11            
ATOM   3704  CA  ILE C  63      20.333 -10.588  18.722  0.10  7.11            
ATOM   3705  C   ILE C  63      21.251 -11.729  18.257  0.10  7.11            
ATOM   3706  O   ILE C  63      20.776 -12.669  17.623  0.10  7.11            
ATOM   3707  CB  ILE C  63      20.389  -9.359  17.772  0.10  7.11            
ATOM   3708  CG1 ILE C  63      21.788  -8.691  17.674  0.10  7.11            
ATOM   3709  CG2 ILE C  63      19.241  -8.379  18.092  0.10  7.11            
ATOM   3710  CD1 ILE C  63      21.840  -7.409  16.826  0.10  7.11            
ATOM   3711  N   VAL C  64      22.540 -11.689  18.621  0.10  3.50            
ATOM   3712  CA  VAL C  64      23.539 -12.679  18.224  0.10  3.50            
ATOM   3713  C   VAL C  64      23.317 -14.049  18.892  0.10  3.50            
ATOM   3714  O   VAL C  64      23.660 -15.082  18.317  0.10  3.50            
ATOM   3715  CB  VAL C  64      24.967 -12.143  18.500  0.10  3.50            
ATOM   3716  CG1 VAL C  64      25.375 -11.148  17.406  0.10  3.50            
ATOM   3717  CG2 VAL C  64      25.159 -11.517  19.894  0.10  3.50            
ATOM   3718  N   TYR C  65      22.687 -14.080  20.069  0.10  5.95            
ATOM   3719  CA  TYR C  65      22.390 -15.311  20.799  0.10  5.95            
ATOM   3720  C   TYR C  65      21.077 -15.918  20.277  0.10  5.95            
ATOM   3721  O   TYR C  65      20.963 -17.136  20.142  0.10  5.95            
ATOM   3722  CB  TYR C  65      22.234 -14.964  22.288  0.10  5.95            
ATOM   3723  CG  TYR C  65      23.388 -14.161  22.877  0.10  5.95            
ATOM   3724  CD1 TYR C  65      24.737 -14.467  22.580  0.10  5.95            
ATOM   3725  CD2 TYR C  65      23.103 -13.072  23.719  0.10  5.95            
ATOM   3726  CE1 TYR C  65      25.780 -13.671  23.097  0.10  5.95            
ATOM   3727  CE2 TYR C  65      24.145 -12.279  24.232  0.10  5.95            
ATOM   3728  CZ  TYR C  65      25.482 -12.562  23.912  0.10  5.95            
ATOM   3729  OH  TYR C  65      26.482 -11.761  24.380  0.10  5.95            
ATOM   3730  N   TYR C  66      20.114 -15.066  19.894  0.10  6.20            
ATOM   3731  CA  TYR C  66      18.874 -15.448  19.214  0.10  6.20            
ATOM   3732  C   TYR C  66      19.199 -15.997  17.807  0.10  6.20            
ATOM   3733  O   TYR C  66      18.701 -17.059  17.428  0.10  6.20            
ATOM   3734  CB  TYR C  66      17.947 -14.208  19.179  0.10  6.20            
ATOM   3735  CG  TYR C  66      16.447 -14.397  18.972  0.10  6.20            
ATOM   3736  CD1 TYR C  66      15.873 -15.631  18.585  0.10  6.20            
ATOM   3737  CD2 TYR C  66      15.603 -13.277  19.144  0.10  6.20            
ATOM   3738  CE1 TYR C  66      14.494 -15.719  18.315  0.10  6.20            
ATOM   3739  CE2 TYR C  66      14.221 -13.369  18.887  0.10  6.20            
ATOM   3740  CZ  TYR C  66      13.670 -14.586  18.448  0.10  6.20            
ATOM   3741  OH  TYR C  66      12.348 -14.671  18.135  0.10  6.20            
ATOM   3742  N   GLU C  67      20.126 -15.348  17.086  0.10  5.53            
ATOM   3743  CA  GLU C  67      20.760 -15.805  15.848  0.10  5.53            
ATOM   3744  C   GLU C  67      21.447 -17.170  16.023  0.10  5.53            
ATOM   3745  O   GLU C  67      21.228 -18.073  15.217  0.10  5.53            
ATOM   3746  CB  GLU C  67      21.736 -14.708  15.376  0.10  5.53            
ATOM   3747  CG  GLU C  67      22.762 -15.043  14.265  0.10  5.53            
ATOM   3748  CD  GLU C  67      22.134 -15.210  12.891  0.10  5.53            
ATOM   3749  OE1 GLU C  67      20.989 -14.747  12.711  0.10  5.53            
ATOM   3750  OE2 GLU C  67      22.775 -15.848  12.034  0.10  5.53            
ATOM   3751  N   SER C  68      22.243 -17.344  17.089  0.10  2.83            
ATOM   3752  CA  SER C  68      22.943 -18.593  17.402  0.10  2.83            
ATOM   3753  C   SER C  68      21.966 -19.766  17.610  0.10  2.83            
ATOM   3754  O   SER C  68      22.182 -20.836  17.039  0.10  2.83            
ATOM   3755  CB  SER C  68      23.845 -18.415  18.637  0.10  2.83            
ATOM   3756  OG  SER C  68      24.901 -17.511  18.361  0.10  2.83            
ATOM   3757  N   PHE C  69      20.854 -19.540  18.333  0.10  4.78            
ATOM   3758  CA  PHE C  69      19.774 -20.520  18.480  0.10  4.78            
ATOM   3759  C   PHE C  69      19.094 -20.794  17.131  0.10  4.78            
ATOM   3760  O   PHE C  69      18.945 -21.957  16.764  0.10  4.78            
ATOM   3761  CB  PHE C  69      18.734 -20.058  19.522  0.10  4.78            
ATOM   3762  CG  PHE C  69      17.646 -21.088  19.798  0.10  4.78            
ATOM   3763  CD1 PHE C  69      17.938 -22.231  20.574  0.10  4.78            
ATOM   3764  CD2 PHE C  69      16.366 -20.953  19.219  0.10  4.78            
ATOM   3765  CE1 PHE C  69      16.978 -23.249  20.733  0.10  4.78            
ATOM   3766  CE2 PHE C  69      15.409 -21.973  19.377  0.10  4.78            
ATOM   3767  CZ  PHE C  69      15.718 -23.128  20.120  0.10  4.78            
ATOM   3768  N   THR C  70      18.746 -19.740  16.371  0.10  9.85            
ATOM   3769  CA  THR C  70      18.135 -19.821  15.037  0.10  9.85            
ATOM   3770  C   THR C  70      18.978 -20.697  14.084  0.10  9.85            
ATOM   3771  O   THR C  70      18.435 -21.572  13.417  0.10  9.85            
ATOM   3772  CB  THR C  70      17.878 -18.397  14.472  0.10  9.85            
ATOM   3773  OG1 THR C  70      17.035 -17.673  15.354  0.10  9.85            
ATOM   3774  CG2 THR C  70      17.159 -18.388  13.116  0.10  9.85            
ATOM   3775  N   ASN C  71      20.307 -20.522  14.103  0.10  4.33            
ATOM   3776  CA  ASN C  71      21.279 -21.312  13.347  0.10  4.33            
ATOM   3777  C   ASN C  71      21.243 -22.801  13.708  0.10  4.33            
ATOM   3778  O   ASN C  71      21.056 -23.627  12.815  0.10  4.33            
ATOM   3779  CB  ASN C  71      22.713 -20.760  13.529  0.10  4.33            
ATOM   3780  CG  ASN C  71      23.048 -19.636  12.553  0.10  4.33            
ATOM   3781  OD1 ASN C  71      23.641 -19.873  11.507  0.10  4.33            
ATOM   3782  ND2 ASN C  71      22.695 -18.411  12.906  0.10  4.33            
ATOM   3783  N   CYS C  72      21.422 -23.170  14.988  0.10  6.23            
ATOM   3784  CA  CYS C  72      21.434 -24.588  15.363  0.10  6.23            
ATOM   3785  C   CYS C  72      20.040 -25.225  15.267  0.10  6.23            
ATOM   3786  O   CYS C  72      19.939 -26.320  14.726  0.10  6.23            
ATOM   3787  CB  CYS C  72      22.100 -24.859  16.734  0.10  6.23            
ATOM   3788  SG  CYS C  72      21.687 -23.875  18.205  0.10  6.23            
ATOM   3789  N   THR C  73      18.957 -24.561  15.693  0.10  9.86            
ATOM   3790  CA  THR C  73      17.614 -25.150  15.680  0.10  9.86            
ATOM   3791  C   THR C  73      17.109 -25.376  14.228  0.10  9.86            
ATOM   3792  O   THR C  73      16.358 -26.322  13.978  0.10  9.86            
ATOM   3793  CB  THR C  73      16.667 -24.293  16.572  0.10  9.86            
ATOM   3794  OG1 THR C  73      15.527 -25.021  16.990  0.10  9.86            
ATOM   3795  CG2 THR C  73      16.141 -23.020  15.914  0.10  9.86            
ATOM   3796  N   GLU C  74      17.590 -24.571  13.262  0.10  5.35            
ATOM   3797  CA  GLU C  74      17.373 -24.762  11.832  0.10  5.35            
ATOM   3798  C   GLU C  74      18.269 -25.884  11.290  0.10  5.35            
ATOM   3799  O   GLU C  74      17.758 -26.890  10.794  0.10  5.35            
ATOM   3800  CB  GLU C  74      17.634 -23.436  11.081  0.10  5.35            
ATOM   3801  CG  GLU C  74      17.369 -23.477   9.555  0.10  5.35            
ATOM   3802  CD  GLU C  74      18.395 -22.699   8.744  0.10  5.35            
ATOM   3803  OE1 GLU C  74      19.603 -22.947   8.932  0.10  5.35            
ATOM   3804  OE2 GLU C  74      17.950 -21.872   7.916  0.10  5.35            
ATOM   3805  N   MET C  75      19.598 -25.742  11.394  0.10  4.59            
ATOM   3806  CA  MET C  75      20.548 -26.661  10.770  0.10  4.59            
ATOM   3807  C   MET C  75      20.452 -28.084  11.340  0.10  4.59            
ATOM   3808  O   MET C  75      20.462 -29.040  10.566  0.10  4.59            
ATOM   3809  CB  MET C  75      21.988 -26.127  10.889  0.10  4.59            
ATOM   3810  CG  MET C  75      22.274 -24.990   9.894  0.10  4.59            
ATOM   3811  SD  MET C  75      24.015 -24.483   9.830  0.10  4.59            
ATOM   3812  CE  MET C  75      24.060 -23.379  11.263  0.10  4.59            
ATOM   3813  N   GLU C  76      20.257 -28.231  12.659  0.10  8.27            
ATOM   3814  CA  GLU C  76      20.094 -29.525  13.322  0.10  8.27            
ATOM   3815  C   GLU C  76      18.728 -30.169  12.997  0.10  8.27            
ATOM   3816  O   GLU C  76      18.589 -31.382  13.118  0.10  8.27            
ATOM   3817  CB  GLU C  76      20.237 -29.363  14.850  0.10  8.27            
ATOM   3818  CG  GLU C  76      21.611 -28.834  15.332  0.10  8.27            
ATOM   3819  CD  GLU C  76      22.782 -29.788  15.122  0.10  8.27            
ATOM   3820  OE1 GLU C  76      22.550 -30.950  14.733  0.10  8.27            
ATOM   3821  OE2 GLU C  76      23.919 -29.334  15.350  0.10  8.27            
ATOM   3822  N   ALA C  77      17.734 -29.402  12.518  0.10  2.61            
ATOM   3823  CA  ALA C  77      16.507 -29.957  11.947  0.10  2.61            
ATOM   3824  C   ALA C  77      16.786 -30.431  10.513  0.10  2.61            
ATOM   3825  O   ALA C  77      16.430 -31.550  10.143  0.10  2.61            
ATOM   3826  CB  ALA C  77      15.405 -28.876  11.895  0.10  2.61            
ATOM   3827  N   ASN C  78      17.433 -29.585   9.704  0.10  4.61            
ATOM   3828  CA  ASN C  78      17.643 -29.805   8.274  0.10  4.61            
ATOM   3829  C   ASN C  78      18.601 -30.967   7.964  0.10  4.61            
ATOM   3830  O   ASN C  78      18.364 -31.669   6.984  0.10  4.61            
ATOM   3831  CB  ASN C  78      18.150 -28.516   7.588  0.10  4.61            
ATOM   3832  CG  ASN C  78      17.140 -27.365   7.465  0.10  4.61            
ATOM   3833  OD1 ASN C  78      17.533 -26.257   7.122  0.10  4.61            
ATOM   3834  ND2 ASN C  78      15.844 -27.564   7.694  0.10  4.61            
ATOM   3835  N   VAL C  79      19.624 -31.236   8.792  0.10  3.24            
ATOM   3836  CA  VAL C  79      20.525 -32.388   8.602  0.10  3.24            
ATOM   3837  C   VAL C  79      19.837 -33.734   8.922  0.10  3.24            
ATOM   3838  O   VAL C  79      20.216 -34.759   8.358  0.10  3.24            
ATOM   3839  CB  VAL C  79      21.817 -32.234   9.449  0.10  3.24            
ATOM   3840  CG1 VAL C  79      22.672 -31.045   8.973  0.10  3.24            
ATOM   3841  CG2 VAL C  79      21.570 -32.191  10.969  0.10  3.24            
ATOM   3842  N   VAL C  80      18.808 -33.734   9.782  0.10  3.91            
ATOM   3843  CA  VAL C  80      17.946 -34.894  10.043  0.10  3.91            
ATOM   3844  C   VAL C  80      16.915 -35.040   8.897  0.10  3.91            
ATOM   3845  O   VAL C  80      16.394 -36.130   8.664  0.10  3.91            
ATOM   3846  CB  VAL C  80      17.252 -34.695  11.426  0.10  3.91            
ATOM   3847  CG1 VAL C  80      16.236 -35.797  11.793  0.10  3.91            
ATOM   3848  CG2 VAL C  80      18.288 -34.591  12.564  0.10  3.91            
ATOM   3849  N   GLY C  81      16.650 -33.956   8.157  0.10  2.57            
ATOM   3850  CA  GLY C  81      15.802 -33.906   6.970  0.10  2.57            
ATOM   3851  C   GLY C  81      14.535 -33.081   7.198  0.10  2.57            
ATOM   3852  O   GLY C  81      13.725 -32.933   6.282  0.10  2.57            
ATOM   3853  N   CYS C  82      14.335 -32.560   8.411  0.10  3.25            
ATOM   3854  CA  CYS C  82      13.119 -31.895   8.861  0.10  3.25            
ATOM   3855  C   CYS C  82      13.085 -30.426   8.403  0.10  3.25            
ATOM   3856  O   CYS C  82      14.119 -29.801   8.155  0.10  3.25            
ATOM   3857  CB  CYS C  82      13.094 -31.907  10.404  0.10  3.25            
ATOM   3858  SG  CYS C  82      13.110 -33.603  11.056  0.10  3.25            
ATOM   3859  N   TYR C  83      11.869 -29.874   8.335  0.10  7.86            
ATOM   3860  CA  TYR C  83      11.570 -28.463   8.096  0.10  7.86            
ATOM   3861  C   TYR C  83      12.051 -27.608   9.283  0.10  7.86            
ATOM   3862  O   TYR C  83      12.009 -28.060  10.434  0.10  7.86            
ATOM   3863  CB  TYR C  83      10.030 -28.340   7.944  0.10  7.86            
ATOM   3864  CG  TYR C  83       9.437 -26.944   7.778  0.10  7.86            
ATOM   3865  CD1 TYR C  83       9.984 -26.032   6.852  0.10  7.86            
ATOM   3866  CD2 TYR C  83       8.332 -26.539   8.559  0.10  7.86            
ATOM   3867  CE1 TYR C  83       9.435 -24.746   6.705  0.10  7.86            
ATOM   3868  CE2 TYR C  83       7.780 -25.250   8.403  0.10  7.86            
ATOM   3869  CZ  TYR C  83       8.335 -24.347   7.477  0.10  7.86            
ATOM   3870  OH  TYR C  83       7.816 -23.093   7.331  0.10  7.86            
ATOM   3871  N   TRP C  84      12.453 -26.366   8.997  0.10  7.29            
ATOM   3872  CA  TRP C  84      12.521 -25.271   9.954  0.10  7.29            
ATOM   3873  C   TRP C  84      11.759 -24.079   9.352  0.10  7.29            
ATOM   3874  O   TRP C  84      11.971 -23.848   8.159  0.10  7.29            
ATOM   3875  CB  TRP C  84      13.968 -24.884  10.301  0.10  7.29            
ATOM   3876  CG  TRP C  84      14.033 -23.785  11.327  0.10  7.29            
ATOM   3877  CD1 TRP C  84      14.007 -23.976  12.665  0.10  7.29            
ATOM   3878  CD2 TRP C  84      14.044 -22.331  11.132  0.10  7.29            
ATOM   3879  NE1 TRP C  84      13.930 -22.753  13.298  0.10  7.29            
ATOM   3880  CE3 TRP C  84      14.094 -21.473  10.008  0.10  7.29            
ATOM   3881  CE2 TRP C  84      13.963 -21.703  12.411  0.10  7.29            
ATOM   3882  CZ3 TRP C  84      14.064 -20.070  10.151  0.10  7.29            
ATOM   3883  CZ2 TRP C  84      13.928 -20.306  12.569  0.10  7.29            
ATOM   3884  CH2 TRP C  84      13.983 -19.485  11.428  0.10  7.29            
ATOM   3885  N   PRO C  85      11.006 -23.254  10.119  0.10  6.91            
ATOM   3886  CA  PRO C  85      10.625 -23.343  11.541  0.10  6.91            
ATOM   3887  C   PRO C  85       9.982 -24.666  11.957  0.10  6.91            
ATOM   3888  O   PRO C  85       8.945 -25.086  11.453  0.10  6.91            
ATOM   3889  CB  PRO C  85       9.652 -22.187  11.777  0.10  6.91            
ATOM   3890  CG  PRO C  85      10.089 -21.151  10.770  0.10  6.91            
ATOM   3891  CD  PRO C  85      10.569 -21.974   9.583  0.10  6.91            
ATOM   3892  N   ASN C  86      10.658 -25.343  12.882  0.10  5.81            
ATOM   3893  CA  ASN C  86      10.294 -26.657  13.392  0.10  5.81            
ATOM   3894  C   ASN C  86       9.442 -26.425  14.653  0.10  5.81            
ATOM   3895  O   ASN C  86       9.715 -25.441  15.346  0.10  5.81            
ATOM   3896  CB  ASN C  86      11.620 -27.345  13.795  0.10  5.81            
ATOM   3897  CG  ASN C  86      11.475 -28.857  13.879  0.10  5.81            
ATOM   3898  OD1 ASN C  86      11.223 -29.411  14.945  0.10  5.81            
ATOM   3899  ND2 ASN C  86      11.642 -29.548  12.760  0.10  5.81            
ATOM   3900  N   PRO C  87       8.455 -27.281  15.005  0.10  6.32            
ATOM   3901  CA  PRO C  87       7.695 -27.201  16.271  0.10  6.32            
ATOM   3902  C   PRO C  87       8.533 -26.950  17.543  0.10  6.32            
ATOM   3903  O   PRO C  87       8.156 -26.117  18.369  0.10  6.32            
ATOM   3904  CB  PRO C  87       6.931 -28.528  16.356  0.10  6.32            
ATOM   3905  CG  PRO C  87       6.728 -28.937  14.906  0.10  6.32            
ATOM   3906  CD  PRO C  87       7.943 -28.370  14.169  0.10  6.32            
ATOM   3907  N   LEU C  88       9.704 -27.600  17.653  0.10 11.45            
ATOM   3908  CA  LEU C  88      10.657 -27.441  18.756  0.10 11.45            
ATOM   3909  C   LEU C  88      11.351 -26.063  18.769  0.10 11.45            
ATOM   3910  O   LEU C  88      11.872 -25.661  19.804  0.10 11.45            
ATOM   3911  CB  LEU C  88      11.744 -28.539  18.656  0.10 11.45            
ATOM   3912  CG  LEU C  88      11.240 -29.999  18.755  0.10 11.45            
ATOM   3913  CD1 LEU C  88      12.402 -30.987  18.556  0.10 11.45            
ATOM   3914  CD2 LEU C  88      10.532 -30.289  20.089  0.10 11.45            
ATOM   3915  N   ALA C  89      11.336 -25.328  17.651  0.10  3.26            
ATOM   3916  CA  ALA C  89      11.788 -23.945  17.573  0.10  3.26            
ATOM   3917  C   ALA C  89      10.566 -23.036  17.776  0.10  3.26            
ATOM   3918  O   ALA C  89      10.536 -22.265  18.731  0.10  3.26            
ATOM   3919  CB  ALA C  89      12.389 -23.674  16.180  0.10  3.26            
ATOM   3920  N   GLN C  90       9.540 -23.159  16.917  0.10  6.04            
ATOM   3921  CA  GLN C  90       8.349 -22.303  16.829  0.10  6.04            
ATOM   3922  C   GLN C  90       7.592 -22.174  18.165  0.10  6.04            
ATOM   3923  O   GLN C  90       7.158 -21.080  18.531  0.10  6.04            
ATOM   3924  CB  GLN C  90       7.442 -22.815  15.678  0.10  6.04            
ATOM   3925  CG  GLN C  90       6.152 -22.000  15.353  0.10  6.04            
ATOM   3926  CD  GLN C  90       6.175 -21.101  14.105  0.10  6.04            
ATOM   3927  OE1 GLN C  90       5.128 -20.677  13.625  0.10  6.04            
ATOM   3928  NE2 GLN C  90       7.325 -20.810  13.519  0.10  6.04            
ATOM   3929  N   GLY C  91       7.509 -23.263  18.938  0.10  1.66            
ATOM   3930  CA  GLY C  91       6.770 -23.297  20.195  0.10  1.66            
ATOM   3931  C   GLY C  91       7.671 -23.037  21.405  0.10  1.66            
ATOM   3932  O   GLY C  91       7.160 -22.721  22.477  0.10  1.66            
ATOM   3933  N   PHE C  92       9.000 -23.096  21.236  0.10  4.88            
ATOM   3934  CA  PHE C  92       9.961 -22.696  22.260  0.10  4.88            
ATOM   3935  C   PHE C  92      10.179 -21.178  22.175  0.10  4.88            
ATOM   3936  O   PHE C  92      10.062 -20.498  23.195  0.10  4.88            
ATOM   3937  CB  PHE C  92      11.306 -23.415  22.036  0.10  4.88            
ATOM   3938  CG  PHE C  92      12.411 -22.996  22.994  0.10  4.88            
ATOM   3939  CD1 PHE C  92      12.339 -23.330  24.362  0.10  4.88            
ATOM   3940  CD2 PHE C  92      13.505 -22.247  22.516  0.10  4.88            
ATOM   3941  CE1 PHE C  92      13.365 -22.928  25.241  0.10  4.88            
ATOM   3942  CE2 PHE C  92      14.536 -21.859  23.389  0.10  4.88            
ATOM   3943  CZ  PHE C  92      14.467 -22.198  24.754  0.10  4.88            
ATOM   3944  N   ILE C  93      10.447 -20.636  20.974  0.10  3.50            
ATOM   3945  CA  ILE C  93      10.737 -19.219  20.724  0.10  3.50            
ATOM   3946  C   ILE C  93       9.580 -18.317  21.207  0.10  3.50            
ATOM   3947  O   ILE C  93       9.820 -17.320  21.888  0.10  3.50            
ATOM   3948  CB  ILE C  93      11.148 -18.992  19.241  0.10  3.50            
ATOM   3949  CG1 ILE C  93      12.458 -19.741  18.887  0.10  3.50            
ATOM   3950  CG2 ILE C  93      11.340 -17.498  18.935  0.10  3.50            
ATOM   3951  CD1 ILE C  93      12.708 -19.883  17.376  0.10  3.50            
ATOM   3952  N   THR C  94       8.327 -18.737  20.978  0.10  2.88            
ATOM   3953  CA  THR C  94       7.107 -18.102  21.491  0.10  2.88            
ATOM   3954  C   THR C  94       7.065 -18.051  23.044  0.10  2.88            
ATOM   3955  O   THR C  94       6.431 -17.165  23.621  0.10  2.88            
ATOM   3956  CB  THR C  94       5.883 -18.863  20.911  0.10  2.88            
ATOM   3957  OG1 THR C  94       5.918 -18.830  19.494  0.10  2.88            
ATOM   3958  CG2 THR C  94       4.519 -18.262  21.293  0.10  2.88            
ATOM   3959  N   GLY C  95       7.790 -18.941  23.735  0.10  2.21            
ATOM   3960  CA  GLY C  95       7.731 -19.142  25.177  0.10  2.21            
ATOM   3961  C   GLY C  95       8.896 -18.472  25.908  0.10  2.21            
ATOM   3962  O   GLY C  95       8.707 -18.032  27.043  0.10  2.21            
ATOM   3963  N   ILE C  96      10.067 -18.300  25.270  0.10  6.87            
ATOM   3964  CA  ILE C  96      11.084 -17.346  25.733  0.10  6.87            
ATOM   3965  C   ILE C  96      10.577 -15.911  25.488  0.10  6.87            
ATOM   3966  O   ILE C  96      10.697 -15.080  26.388  0.10  6.87            
ATOM   3967  CB  ILE C  96      12.498 -17.626  25.133  0.10  6.87            
ATOM   3968  CG1 ILE C  96      13.586 -16.581  25.508  0.10  6.87            
ATOM   3969  CG2 ILE C  96      12.525 -17.974  23.641  0.10  6.87            
ATOM   3970  CD1 ILE C  96      13.745 -15.383  24.552  0.10  6.87            
ATOM   3971  N   HIS C  97       9.925 -15.638  24.340  0.10  5.94            
ATOM   3972  CA  HIS C  97       9.224 -14.378  24.047  0.10  5.94            
ATOM   3973  C   HIS C  97       8.284 -13.956  25.183  0.10  5.94            
ATOM   3974  O   HIS C  97       8.417 -12.850  25.703  0.10  5.94            
ATOM   3975  CB  HIS C  97       8.487 -14.417  22.684  0.10  5.94            
ATOM   3976  CG  HIS C  97       9.222 -13.772  21.536  0.10  5.94            
ATOM   3977  ND1 HIS C  97       9.070 -12.437  21.205  0.10  5.94            
ATOM   3978  CD2 HIS C  97      10.156 -14.259  20.650  0.10  5.94            
ATOM   3979  CE1 HIS C  97       9.873 -12.178  20.172  0.10  5.94            
ATOM   3980  NE2 HIS C  97      10.566 -13.242  19.781  0.10  5.94            
ATOM   3981  N   ARG C  98       7.418 -14.880  25.629  0.10 13.83            
ATOM   3982  CA  ARG C  98       6.371 -14.691  26.639  0.10 13.83            
ATOM   3983  C   ARG C  98       6.844 -14.192  28.019  0.10 13.83            
ATOM   3984  O   ARG C  98       6.011 -13.748  28.811  0.10 13.83            
ATOM   3985  CB  ARG C  98       5.535 -15.993  26.738  0.10 13.83            
ATOM   3986  CG  ARG C  98       4.249 -15.948  27.597  0.10 13.83            
ATOM   3987  CD  ARG C  98       3.150 -15.012  27.061  0.10 13.83            
ATOM   3988  NE  ARG C  98       3.430 -13.593  27.346  0.10 13.83            
ATOM   3989  CZ  ARG C  98       2.723 -12.544  26.900  0.10 13.83            
ATOM   3990  NH1 ARG C  98       1.665 -12.713  26.104  0.10 13.83            
ATOM   3991  NH2 ARG C  98       3.076 -11.309  27.246  0.10 13.83            
ATOM   3992  N   GLN C  99       8.151 -14.211  28.289  0.10 11.70            
ATOM   3993  CA  GLN C  99       8.773 -13.792  29.540  0.10 11.70            
ATOM   3994  C   GLN C  99       9.916 -12.794  29.304  0.10 11.70            
ATOM   3995  O   GLN C  99       9.995 -11.787  30.003  0.10 11.70            
ATOM   3996  CB  GLN C  99       9.165 -15.039  30.361  0.10 11.70            
ATOM   3997  CG  GLN C  99      10.118 -16.017  29.639  0.10 11.70            
ATOM   3998  CD  GLN C  99      10.165 -17.374  30.331  0.10 11.70            
ATOM   3999  OE1 GLN C  99      10.517 -17.471  31.501  0.10 11.70            
ATOM   4000  NE2 GLN C  99       9.805 -18.435  29.621  0.10 11.70            
ATOM   4001  N   PHE C 100      10.783 -13.047  28.315  0.10 15.74            
ATOM   4002  CA  PHE C 100      11.993 -12.269  28.062  0.10 15.74            
ATOM   4003  C   PHE C 100      11.636 -11.028  27.224  0.10 15.74            
ATOM   4004  O   PHE C 100      11.746  -9.906  27.709  0.10 15.74            
ATOM   4005  CB  PHE C 100      12.986 -13.186  27.313  0.10 15.74            
ATOM   4006  CG  PHE C 100      14.412 -12.695  27.158  0.10 15.74            
ATOM   4007  CD1 PHE C 100      14.768 -11.929  26.030  0.10 15.74            
ATOM   4008  CD2 PHE C 100      15.398 -13.056  28.099  0.10 15.74            
ATOM   4009  CE1 PHE C 100      16.106 -11.547  25.827  0.10 15.74            
ATOM   4010  CE2 PHE C 100      16.737 -12.673  27.894  0.10 15.74            
ATOM   4011  CZ  PHE C 100      17.090 -11.930  26.754  0.10 15.74            
ATOM   4012  N   PHE C 101      11.124 -11.200  25.997  0.10 19.81            
ATOM   4013  CA  PHE C 101      10.788 -10.081  25.104  0.10 19.81            
ATOM   4014  C   PHE C 101       9.427  -9.446  25.448  0.10 19.81            
ATOM   4015  O   PHE C 101       9.126  -8.344  24.994  0.10 19.81            
ATOM   4016  CB  PHE C 101      10.796 -10.561  23.643  0.10 19.81            
ATOM   4017  CG  PHE C 101      12.174 -10.999  23.165  0.10 19.81            
ATOM   4018  CD1 PHE C 101      13.256 -10.095  23.212  0.10 19.81            
ATOM   4019  CD2 PHE C 101      12.392 -12.307  22.683  0.10 19.81            
ATOM   4020  CE1 PHE C 101      14.536 -10.498  22.794  0.10 19.81            
ATOM   4021  CE2 PHE C 101      13.672 -12.710  22.262  0.10 19.81            
ATOM   4022  CZ  PHE C 101      14.748 -11.807  22.324  0.10 19.81            
ATOM   4023  N   SER C 102       8.652 -10.075  26.340  0.10  6.19            
ATOM   4024  CA  SER C 102       7.478  -9.513  27.005  0.10  6.19            
ATOM   4025  C   SER C 102       7.874  -8.467  28.078  0.10  6.19            
ATOM   4026  O   SER C 102       6.993  -7.827  28.652  0.10  6.19            
ATOM   4027  CB  SER C 102       6.689 -10.678  27.649  0.10  6.19            
ATOM   4028  OG  SER C 102       5.442 -10.283  28.205  0.10  6.19            
ATOM   4029  N   ASN C 103       9.176  -8.264  28.347  0.10  9.82            
ATOM   4030  CA  ASN C 103       9.710  -7.163  29.158  0.10  9.82            
ATOM   4031  C   ASN C 103       9.631  -5.839  28.366  0.10  9.82            
ATOM   4032  O   ASN C 103       9.507  -4.769  28.957  0.10  9.82            
ATOM   4033  CB  ASN C 103      11.196  -7.482  29.467  0.10  9.82            
ATOM   4034  CG  ASN C 103      11.857  -6.561  30.495  0.10  9.82            
ATOM   4035  OD1 ASN C 103      12.347  -5.490  30.157  0.10  9.82            
ATOM   4036  ND2 ASN C 103      11.928  -6.982  31.752  0.10  9.82            
ATOM   4037  N   CYS C 104       9.685  -5.910  27.030  0.10  6.08            
ATOM   4038  CA  CYS C 104       9.794  -4.762  26.139  0.10  6.08            
ATOM   4039  C   CYS C 104       8.400  -4.160  25.931  0.10  6.08            
ATOM   4040  O   CYS C 104       7.529  -4.760  25.304  0.10  6.08            
ATOM   4041  CB  CYS C 104      10.395  -5.238  24.794  0.10  6.08            
ATOM   4042  SG  CYS C 104      11.880  -6.272  24.999  0.10  6.08            
ATOM   4043  N   THR C 105       8.192  -2.959  26.478  0.10 12.23            
ATOM   4044  CA  THR C 105       6.959  -2.178  26.424  0.10 12.23            
ATOM   4045  C   THR C 105       6.792  -1.443  25.075  0.10 12.23            
ATOM   4046  O   THR C 105       5.716  -0.923  24.781  0.10 12.23            
ATOM   4047  CB  THR C 105       7.041  -1.166  27.595  0.10 12.23            
ATOM   4048  OG1 THR C 105       8.287  -0.480  27.579  0.10 12.23            
ATOM   4049  CG2 THR C 105       6.893  -1.837  28.969  0.10 12.23            
ATOM   4050  N   VAL C 106       7.837  -1.440  24.243  0.10 11.37            
ATOM   4051  CA  VAL C 106       7.867  -0.999  22.862  0.10 11.37            
ATOM   4052  C   VAL C 106       8.738  -2.013  22.111  0.10 11.37            
ATOM   4053  O   VAL C 106       9.800  -2.403  22.604  0.10 11.37            
ATOM   4054  CB  VAL C 106       8.293   0.492  22.765  0.10 11.37            
ATOM   4055  CG1 VAL C 106       9.669   0.789  23.398  0.10 11.37            
ATOM   4056  CG2 VAL C 106       8.238   1.024  21.322  0.10 11.37            
ATOM   4057  N   ASP C 107       8.277  -2.453  20.937  0.10  6.58            
ATOM   4058  CA  ASP C 107       8.955  -3.431  20.092  0.10  6.58            
ATOM   4059  C   ASP C 107       9.920  -2.674  19.183  0.10  6.58            
ATOM   4060  O   ASP C 107       9.511  -1.867  18.347  0.10  6.58            
ATOM   4061  CB  ASP C 107       7.924  -4.184  19.218  0.10  6.58            
ATOM   4062  CG  ASP C 107       7.207  -5.298  19.970  0.10  6.58            
ATOM   4063  OD1 ASP C 107       7.883  -5.996  20.761  0.10  6.58            
ATOM   4064  OD2 ASP C 107       6.001  -5.488  19.723  0.10  6.58            
ATOM   4065  N   ARG C 108      11.216  -2.919  19.374  0.10 18.58            
ATOM   4066  CA  ARG C 108      12.323  -2.193  18.760  0.10 18.58            
ATOM   4067  C   ARG C 108      12.696  -2.844  17.414  0.10 18.58            
ATOM   4068  O   ARG C 108      13.820  -3.300  17.208  0.10 18.58            
ATOM   4069  CB  ARG C 108      13.507  -2.216  19.753  0.10 18.58            
ATOM   4070  CG  ARG C 108      13.187  -1.484  21.070  0.10 18.58            
ATOM   4071  CD  ARG C 108      14.321  -1.576  22.096  0.10 18.58            
ATOM   4072  NE  ARG C 108      14.054  -0.709  23.253  0.10 18.58            
ATOM   4073  CZ  ARG C 108      14.860  -0.505  24.302  0.10 18.58            
ATOM   4074  NH1 ARG C 108      16.004  -1.176  24.428  0.10 18.58            
ATOM   4075  NH2 ARG C 108      14.512   0.378  25.233  0.10 18.58            
ATOM   4076  N   VAL C 109      11.722  -2.888  16.501  0.10  8.27            
ATOM   4077  CA  VAL C 109      11.864  -3.330  15.116  0.10  8.27            
ATOM   4078  C   VAL C 109      12.447  -2.191  14.243  0.10  8.27            
ATOM   4079  O   VAL C 109      12.658  -1.074  14.720  0.10  8.27            
ATOM   4080  CB  VAL C 109      10.459  -3.765  14.601  0.10  8.27            
ATOM   4081  CG1 VAL C 109       9.986  -5.050  15.303  0.10  8.27            
ATOM   4082  CG2 VAL C 109       9.370  -2.675  14.705  0.10  8.27            
ATOM   4083  N   HIS C 110      12.691  -2.460  12.955  0.10 10.18            
ATOM   4084  CA  HIS C 110      13.152  -1.489  11.964  0.10 10.18            
ATOM   4085  C   HIS C 110      12.462  -1.752  10.618  0.10 10.18            
ATOM   4086  O   HIS C 110      11.914  -2.835  10.407  0.10 10.18            
ATOM   4087  CB  HIS C 110      14.696  -1.377  11.942  0.10 10.18            
ATOM   4088  CG  HIS C 110      15.473  -2.329  11.057  0.10 10.18            
ATOM   4089  ND1 HIS C 110      15.541  -3.702  11.240  0.10 10.18            
ATOM   4090  CD2 HIS C 110      16.265  -2.074   9.959  0.10 10.18            
ATOM   4091  CE1 HIS C 110      16.344  -4.196  10.299  0.10 10.18            
ATOM   4092  NE2 HIS C 110      16.814  -3.265   9.475  0.10 10.18            
ATOM   4093  N   LEU C 111      12.437  -0.745   9.738  0.10 18.03            
ATOM   4094  CA  LEU C 111      11.680  -0.750   8.486  0.10 18.03            
ATOM   4095  C   LEU C 111      12.467  -1.432   7.355  0.10 18.03            
ATOM   4096  O   LEU C 111      13.700  -1.502   7.378  0.10 18.03            
ATOM   4097  CB  LEU C 111      11.429   0.714   8.053  0.10 18.03            
ATOM   4098  CG  LEU C 111      10.588   1.558   9.039  0.10 18.03            
ATOM   4099  CD1 LEU C 111      10.568   3.032   8.603  0.10 18.03            
ATOM   4100  CD2 LEU C 111       9.152   1.025   9.182  0.10 18.03            
ATOM   4101  N   GLU C 112      11.730  -1.900   6.347  0.10 14.04            
ATOM   4102  CA  GLU C 112      12.167  -2.428   5.062  0.10 14.04            
ATOM   4103  C   GLU C 112      12.855  -1.338   4.214  0.10 14.04            
ATOM   4104  O   GLU C 112      12.570  -0.147   4.359  0.10 14.04            
ATOM   4105  CB  GLU C 112      10.919  -3.028   4.356  0.10 14.04            
ATOM   4106  CG  GLU C 112       9.881  -2.063   3.720  0.10 14.04            
ATOM   4107  CD  GLU C 112       9.016  -1.266   4.698  0.10 14.04            
ATOM   4108  OE1 GLU C 112       9.154  -1.457   5.925  0.10 14.04            
ATOM   4109  OE2 GLU C 112       8.203  -0.460   4.207  0.10 14.04            
ATOM   4110  N   ASP C 113      13.749  -1.751   3.312  0.10  9.89            
ATOM   4111  CA  ASP C 113      14.483  -0.895   2.376  0.10  9.89            
ATOM   4112  C   ASP C 113      14.497  -1.616   1.008  0.10  9.89            
ATOM   4113  O   ASP C 113      14.997  -2.736   0.928  0.10  9.89            
ATOM   4114  CB  ASP C 113      15.874  -0.480   2.943  0.10  9.89            
ATOM   4115  CG  ASP C 113      16.850  -1.617   3.226  0.10  9.89            
ATOM   4116  OD1 ASP C 113      16.879  -2.102   4.380  0.10  9.89            
ATOM   4117  OD2 ASP C 113      17.505  -2.088   2.270  0.10  9.89            
ATOM   4118  N   PRO C 114      13.902  -1.062  -0.072  0.10  9.77            
ATOM   4119  CA  PRO C 114      13.762  -1.790  -1.343  0.10  9.77            
ATOM   4120  C   PRO C 114      15.049  -1.753  -2.201  0.10  9.77            
ATOM   4121  O   PRO C 114      15.544  -0.660  -2.481  0.10  9.77            
ATOM   4122  CB  PRO C 114      12.622  -1.048  -2.067  0.10  9.77            
ATOM   4123  CG  PRO C 114      12.688   0.382  -1.547  0.10  9.77            
ATOM   4124  CD  PRO C 114      13.209   0.229  -0.116  0.10  9.77            
ATOM   4125  N   PRO C 115      15.574  -2.909  -2.673  0.10  8.84            
ATOM   4126  CA  PRO C 115      16.465  -3.015  -3.843  0.10  8.84            
ATOM   4127  C   PRO C 115      16.023  -2.252  -5.111  0.10  8.84            
ATOM   4128  O   PRO C 115      14.872  -1.842  -5.259  0.10  8.84            
ATOM   4129  CB  PRO C 115      16.530  -4.522  -4.126  0.10  8.84            
ATOM   4130  CG  PRO C 115      16.452  -5.129  -2.738  0.10  8.84            
ATOM   4131  CD  PRO C 115      15.439  -4.224  -2.032  0.10  8.84            
ATOM   4132  N   ASP C 116      16.973  -2.097  -6.034  0.10  8.51            
ATOM   4133  CA  ASP C 116      16.891  -1.411  -7.321  0.10  8.51            
ATOM   4134  C   ASP C 116      16.054  -2.217  -8.337  0.10  8.51            
ATOM   4135  O   ASP C 116      15.902  -3.434  -8.222  0.10  8.51            
ATOM   4136  CB  ASP C 116      18.338  -1.230  -7.857  0.10  8.51            
ATOM   4137  CG  ASP C 116      19.161  -2.514  -8.010  0.10  8.51            
ATOM   4138  OD1 ASP C 116      19.335  -3.232  -6.994  0.10  8.51            
ATOM   4139  OD2 ASP C 116      19.628  -2.763  -9.138  0.10  8.51            
ATOM   4140  N   GLU C 117      15.491  -1.511  -9.325  0.10 14.97            
ATOM   4141  CA  GLU C 117      14.464  -1.968 -10.255  0.10 14.97            
ATOM   4142  C   GLU C 117      14.785  -1.549 -11.705  0.10 14.97            
ATOM   4143  O   GLU C 117      14.694  -2.366 -12.625  0.10 14.97            
ATOM   4144  CB  GLU C 117      13.081  -1.508  -9.711  0.10 14.97            
ATOM   4145  CG  GLU C 117      12.659  -0.026  -9.916  0.10 14.97            
ATOM   4146  CD  GLU C 117      13.547   1.001  -9.217  0.10 14.97            
ATOM   4147  OE1 GLU C 117      14.724   1.098  -9.627  0.10 14.97            
ATOM   4148  OE2 GLU C 117      13.049   1.685  -8.306  0.10 14.97            
ATOM   4149  N   VAL C 118      15.142  -0.271 -11.906  0.10 10.65            
ATOM   4150  CA  VAL C 118      15.664   0.408 -13.102  0.10 10.65            
ATOM   4151  C   VAL C 118      14.828   0.202 -14.395  0.10 10.65            
ATOM   4152  O   VAL C 118      15.352   0.330 -15.506  0.10 10.65            
ATOM   4153  CB  VAL C 118      17.195   0.146 -13.276  0.10 10.65            
ATOM   4154  CG1 VAL C 118      17.994   0.745 -12.103  0.10 10.65            
ATOM   4155  CG2 VAL C 118      17.605  -1.327 -13.481  0.10 10.65            
ATOM   4156  N   LEU C 119      13.534  -0.131 -14.256  0.10 20.38            
ATOM   4157  CA  LEU C 119      12.636  -0.508 -15.353  0.10 20.38            
ATOM   4158  C   LEU C 119      11.992   0.705 -16.048  0.10 20.38            
ATOM   4159  O   LEU C 119      11.457   0.557 -17.142  0.10 20.38            
ATOM   4160  CB  LEU C 119      11.525  -1.457 -14.820  0.10 20.38            
ATOM   4161  CG  LEU C 119      10.270  -0.870 -14.119  0.10 20.38            
ATOM   4162  CD1 LEU C 119       9.194  -1.956 -13.965  0.10 20.38            
ATOM   4163  CD2 LEU C 119      10.580  -0.240 -12.758  0.10 20.38            
ATOM   4164  N   ILE C 120      11.999   1.882 -15.405  0.10 13.91            
ATOM   4165  CA  ILE C 120      11.317   3.125 -15.787  0.10 13.91            
ATOM   4166  C   ILE C 120      11.300   3.466 -17.308  0.10 13.91            
ATOM   4167  O   ILE C 120      10.200   3.545 -17.869  0.10 13.91            
ATOM   4168  CB  ILE C 120      11.669   4.283 -14.800  0.10 13.91            
ATOM   4169  CG1 ILE C 120      11.423   3.892 -13.317  0.10 13.91            
ATOM   4170  CG2 ILE C 120      10.911   5.585 -15.133  0.10 13.91            
ATOM   4171  CD1 ILE C 120      12.662   3.345 -12.585  0.10 13.91            
ATOM   4172  N   PRO C 121      12.457   3.605 -18.008  0.10 11.50            
ATOM   4173  CA  PRO C 121      12.516   3.823 -19.471  0.10 11.50            
ATOM   4174  C   PRO C 121      11.755   2.791 -20.323  0.10 11.50            
ATOM   4175  O   PRO C 121      11.238   3.116 -21.389  0.10 11.50            
ATOM   4176  CB  PRO C 121      14.004   3.742 -19.840  0.10 11.50            
ATOM   4177  CG  PRO C 121      14.754   4.024 -18.557  0.10 11.50            
ATOM   4178  CD  PRO C 121      13.803   3.635 -17.427  0.10 11.50            
ATOM   4179  N   LEU C 122      11.701   1.545 -19.843  0.10 12.29            
ATOM   4180  CA  LEU C 122      11.213   0.358 -20.522  0.10 12.29            
ATOM   4181  C   LEU C 122       9.721   0.127 -20.225  0.10 12.29            
ATOM   4182  O   LEU C 122       9.188  -0.924 -20.577  0.10 12.29            
ATOM   4183  CB  LEU C 122      12.034  -0.863 -20.018  0.10 12.29            
ATOM   4184  CG  LEU C 122      13.572  -0.699 -20.104  0.10 12.29            
ATOM   4185  CD1 LEU C 122      14.202  -0.106 -18.837  0.10 12.29            
ATOM   4186  CD2 LEU C 122      14.273  -2.019 -20.443  0.10 12.29            
ATOM   4187  N   ILE C 123       9.043   1.084 -19.579  0.10 12.64            
ATOM   4188  CA  ILE C 123       7.615   1.038 -19.276  0.10 12.64            
ATOM   4189  C   ILE C 123       6.921   2.391 -19.524  0.10 12.64            
ATOM   4190  O   ILE C 123       5.729   2.405 -19.821  0.10 12.64            
ATOM   4191  CB  ILE C 123       7.366   0.358 -17.899  0.10 12.64            
ATOM   4192  CG1 ILE C 123       5.883  -0.021 -17.683  0.10 12.64            
ATOM   4193  CG2 ILE C 123       7.915   1.190 -16.724  0.10 12.64            
ATOM   4194  CD1 ILE C 123       5.657  -1.011 -16.531  0.10 12.64            
ATOM   4195  N   VAL C 124       7.643   3.524 -19.453  0.10 12.87            
ATOM   4196  CA  VAL C 124       7.079   4.856 -19.709  0.10 12.87            
ATOM   4197  C   VAL C 124       6.882   5.110 -21.224  0.10 12.87            
ATOM   4198  O   VAL C 124       5.954   5.812 -21.616  0.10 12.87            
ATOM   4199  CB  VAL C 124       8.019   5.922 -19.071  0.10 12.87            
ATOM   4200  CG1 VAL C 124       9.390   6.076 -19.762  0.10 12.87            
ATOM   4201  CG2 VAL C 124       7.339   7.295 -18.929  0.10 12.87            
ATOM   4202  N   ILE C 125       7.750   4.525 -22.065  0.10 13.81            
ATOM   4203  CA  ILE C 125       7.823   4.630 -23.527  0.10 13.81            
ATOM   4204  C   ILE C 125       6.512   4.728 -24.365  0.10 13.81            
ATOM   4205  O   ILE C 125       6.476   5.591 -25.248  0.10 13.81            
ATOM   4206  CB  ILE C 125       8.970   3.726 -24.083  0.10 13.81            
ATOM   4207  CG1 ILE C 125       9.221   3.821 -25.610  0.10 13.81            
ATOM   4208  CG2 ILE C 125       8.969   2.268 -23.584  0.10 13.81            
ATOM   4209  CD1 ILE C 125       8.349   2.929 -26.509  0.10 13.81            
ATOM   4210  N   PRO C 126       5.454   3.894 -24.160  0.10  7.62            
ATOM   4211  CA  PRO C 126       4.225   3.884 -24.986  0.10  7.62            
ATOM   4212  C   PRO C 126       3.539   5.235 -25.267  0.10  7.62            
ATOM   4213  O   PRO C 126       2.897   5.375 -26.307  0.10  7.62            
ATOM   4214  CB  PRO C 126       3.247   2.952 -24.257  0.10  7.62            
ATOM   4215  CG  PRO C 126       4.144   1.981 -23.517  0.10  7.62            
ATOM   4216  CD  PRO C 126       5.382   2.807 -23.177  0.10  7.62            
ATOM   4217  N   VAL C 127       3.690   6.231 -24.379  0.10  2.73            
ATOM   4218  CA  VAL C 127       3.101   7.571 -24.483  0.10  2.73            
ATOM   4219  C   VAL C 127       3.570   8.366 -25.722  0.10  2.73            
ATOM   4220  O   VAL C 127       2.889   9.293 -26.149  0.10  2.73            
ATOM   4221  CB  VAL C 127       3.389   8.357 -23.174  0.10  2.73            
ATOM   4222  CG1 VAL C 127       2.828   7.634 -21.935  0.10  2.73            
ATOM   4223  CG2 VAL C 127       4.877   8.716 -22.967  0.10  2.73            
ATOM   4224  N   VAL C 128       4.722   8.009 -26.305  0.10  2.87            
ATOM   4225  CA  VAL C 128       5.237   8.615 -27.531  0.10  2.87            
ATOM   4226  C   VAL C 128       4.508   8.006 -28.750  0.10  2.87            
ATOM   4227  O   VAL C 128       4.265   8.690 -29.746  0.10  2.87            
ATOM   4228  CB  VAL C 128       6.763   8.320 -27.625  0.10  2.87            
ATOM   4229  CG1 VAL C 128       7.417   8.957 -28.867  0.10  2.87            
ATOM   4230  CG2 VAL C 128       7.527   8.769 -26.362  0.10  2.87            
ATOM   4231  N   LEU C 129       4.159   6.718 -28.672  0.10  4.66            
ATOM   4232  CA  LEU C 129       3.707   5.913 -29.803  0.10  4.66            
ATOM   4233  C   LEU C 129       2.237   6.212 -30.131  0.10  4.66            
ATOM   4234  O   LEU C 129       1.854   6.235 -31.300  0.10  4.66            
ATOM   4235  CB  LEU C 129       3.845   4.414 -29.447  0.10  4.66            
ATOM   4236  CG  LEU C 129       5.201   3.981 -28.837  0.10  4.66            
ATOM   4237  CD1 LEU C 129       5.249   2.451 -28.701  0.10  4.66            
ATOM   4238  CD2 LEU C 129       6.413   4.492 -29.630  0.10  4.66            
ATOM   4239  N   THR C 130       1.422   6.497 -29.108  0.10 10.37            
ATOM   4240  CA  THR C 130       0.032   6.918 -29.233  0.10 10.37            
ATOM   4241  C   THR C 130      -0.062   8.313 -29.885  0.10 10.37            
ATOM   4242  O   THR C 130      -0.842   8.508 -30.818  0.10 10.37            
ATOM   4243  CB  THR C 130      -0.595   6.881 -27.817  0.10 10.37            
ATOM   4244  OG1 THR C 130       0.188   7.630 -26.902  0.10 10.37            
ATOM   4245  CG2 THR C 130      -0.733   5.456 -27.261  0.10 10.37            
ATOM   4246  N   VAL C 131       0.792   9.254 -29.453  0.10  2.58            
ATOM   4247  CA  VAL C 131       0.941  10.599 -30.010  0.10  2.58            
ATOM   4248  C   VAL C 131       1.424  10.544 -31.476  0.10  2.58            
ATOM   4249  O   VAL C 131       0.892  11.268 -32.318  0.10  2.58            
ATOM   4250  CB  VAL C 131       1.880  11.427 -29.086  0.10  2.58            
ATOM   4251  CG1 VAL C 131       2.261  12.811 -29.651  0.10  2.58            
ATOM   4252  CG2 VAL C 131       1.254  11.612 -27.690  0.10  2.58            
ATOM   4253  N   ALA C 132       2.372   9.651 -31.797  0.10  3.24            
ATOM   4254  CA  ALA C 132       2.851   9.414 -33.160  0.10  3.24            
ATOM   4255  C   ALA C 132       1.731   8.883 -34.073  0.10  3.24            
ATOM   4256  O   ALA C 132       1.534   9.400 -35.173  0.10  3.24            
ATOM   4257  CB  ALA C 132       4.025   8.423 -33.131  0.10  3.24            
ATOM   4258  N   MET C 133       0.947   7.908 -33.593  0.10  6.33            
ATOM   4259  CA  MET C 133      -0.193   7.324 -34.307  0.10  6.33            
ATOM   4260  C   MET C 133      -1.341   8.334 -34.509  0.10  6.33            
ATOM   4261  O   MET C 133      -1.930   8.386 -35.590  0.10  6.33            
ATOM   4262  CB  MET C 133      -0.695   6.079 -33.548  0.10  6.33            
ATOM   4263  CG  MET C 133       0.207   4.854 -33.769  0.10  6.33            
ATOM   4264  SD  MET C 133       0.036   4.107 -35.414  0.10  6.33            
ATOM   4265  CE  MET C 133       1.458   2.980 -35.406  0.10  6.33            
ATOM   4266  N   ALA C 134      -1.597   9.197 -33.514  0.10  2.27            
ATOM   4267  CA  ALA C 134      -2.555  10.307 -33.580  0.10  2.27            
ATOM   4268  C   ALA C 134      -2.085  11.451 -34.504  0.10  2.27            
ATOM   4269  O   ALA C 134      -2.881  12.301 -34.911  0.10  2.27            
ATOM   4270  CB  ALA C 134      -2.754  10.868 -32.164  0.10  2.27            
ATOM   4271  N   GLY C 135      -0.809  11.437 -34.896  0.10  2.88            
ATOM   4272  CA  GLY C 135      -0.202  12.370 -35.829  0.10  2.88            
ATOM   4273  C   GLY C 135      -0.251  11.779 -37.240  0.10  2.88            
ATOM   4274  O   GLY C 135      -0.663  12.470 -38.172  0.10  2.88            
ATOM   4275  N   LEU C 136       0.088  10.490 -37.359  0.10  6.54            
ATOM   4276  CA  LEU C 136       0.125   9.662 -38.559  0.10  6.54            
ATOM   4277  C   LEU C 136      -1.200   9.623 -39.341  0.10  6.54            
ATOM   4278  O   LEU C 136      -1.287  10.202 -40.421  0.10  6.54            
ATOM   4279  CB  LEU C 136       0.608   8.248 -38.151  0.10  6.54            
ATOM   4280  CG  LEU C 136       0.681   7.184 -39.268  0.10  6.54            
ATOM   4281  CD1 LEU C 136       1.755   7.517 -40.308  0.10  6.54            
ATOM   4282  CD2 LEU C 136       0.894   5.788 -38.666  0.10  6.54            
ATOM   4283  N   VAL C 137      -2.197   8.880 -38.836  0.10  4.86            
ATOM   4284  CA  VAL C 137      -3.333   8.308 -39.580  0.10  4.86            
ATOM   4285  C   VAL C 137      -4.112   9.306 -40.469  0.10  4.86            
ATOM   4286  O   VAL C 137      -4.530   8.976 -41.583  0.10  4.86            
ATOM   4287  CB  VAL C 137      -4.225   7.503 -38.592  0.10  4.86            
ATOM   4288  CG1 VAL C 137      -5.517   6.940 -39.222  0.10  4.86            
ATOM   4289  CG2 VAL C 137      -3.440   6.341 -37.947  0.10  4.86            
ATOM   4290  N   VAL C 138      -4.254  10.549 -39.998  0.10  4.00            
ATOM   4291  CA  VAL C 138      -4.953  11.634 -40.680  0.10  4.00            
ATOM   4292  C   VAL C 138      -4.215  12.076 -41.967  0.10  4.00            
ATOM   4293  O   VAL C 138      -4.862  12.575 -42.884  0.10  4.00            
ATOM   4294  CB  VAL C 138      -5.129  12.814 -39.684  0.10  4.00            
ATOM   4295  CG1 VAL C 138      -5.916  14.006 -40.269  0.10  4.00            
ATOM   4296  CG2 VAL C 138      -5.791  12.369 -38.362  0.10  4.00            
ATOM   4297  N   TRP C 139      -2.894  11.864 -42.072  0.10  6.57            
ATOM   4298  CA  TRP C 139      -2.033  12.305 -43.173  0.10  6.57            
ATOM   4299  C   TRP C 139      -2.495  11.793 -44.553  0.10  6.57            
ATOM   4300  O   TRP C 139      -2.717  12.601 -45.458  0.10  6.57            
ATOM   4301  CB  TRP C 139      -0.580  11.888 -42.868  0.10  6.57            
ATOM   4302  CG  TRP C 139       0.491  12.303 -43.835  0.10  6.57            
ATOM   4303  CD1 TRP C 139       0.414  13.314 -44.732  0.10  6.57            
ATOM   4304  CD2 TRP C 139       1.798  11.685 -44.039  0.10  6.57            
ATOM   4305  NE1 TRP C 139       1.551  13.323 -45.506  0.10  6.57            
ATOM   4306  CE3 TRP C 139       2.505  10.624 -43.425  0.10  6.57            
ATOM   4307  CE2 TRP C 139       2.441  12.343 -45.130  0.10  6.57            
ATOM   4308  CZ3 TRP C 139       3.775  10.225 -43.892  0.10  6.57            
ATOM   4309  CZ2 TRP C 139       3.708  11.960 -45.598  0.10  6.57            
ATOM   4310  CH2 TRP C 139       4.376  10.891 -44.977  0.10  6.57            
ATOM   4311  N   ARG C 140      -2.698  10.473 -44.703  0.10 16.23            
ATOM   4312  CA  ARG C 140      -3.184   9.874 -45.954  0.10 16.23            
ATOM   4313  C   ARG C 140      -4.702  10.074 -46.117  0.10 16.23            
ATOM   4314  O   ARG C 140      -5.216   9.992 -47.230  0.10 16.23            
ATOM   4315  CB  ARG C 140      -2.867   8.355 -45.991  0.10 16.23            
ATOM   4316  CG  ARG C 140      -3.598   7.453 -44.969  0.10 16.23            
ATOM   4317  CD  ARG C 140      -3.272   5.961 -45.159  0.10 16.23            
ATOM   4318  NE  ARG C 140      -4.309   5.287 -45.965  0.10 16.23            
ATOM   4319  CZ  ARG C 140      -4.195   4.733 -47.179  0.10 16.23            
ATOM   4320  NH1 ARG C 140      -3.039   4.716 -47.839  0.10 16.23            
ATOM   4321  NH2 ARG C 140      -5.268   4.186 -47.747  0.10 16.23            
ATOM   4322  N   SER C 141      -5.422  10.318 -45.014  0.10 10.25            
ATOM   4323  CA  SER C 141      -6.876  10.449 -45.004  0.10 10.25            
ATOM   4324  C   SER C 141      -7.299  11.858 -45.469  0.10 10.25            
ATOM   4325  O   SER C 141      -8.367  12.015 -46.066  0.10 10.25            
ATOM   4326  CB  SER C 141      -7.383  10.242 -43.563  0.10 10.25            
ATOM   4327  OG  SER C 141      -6.998   8.974 -43.045  0.10 10.25            
ATOM   4328  N   LYS C 142      -6.461  12.875 -45.207  0.10 11.41            
ATOM   4329  CA  LYS C 142      -6.683  14.266 -45.564  0.10 11.41            
ATOM   4330  C   LYS C 142      -6.525  14.437 -47.083  0.10 11.41            
ATOM   4331  O   LYS C 142      -5.427  14.343 -47.641  0.10 11.41            
ATOM   4332  CB  LYS C 142      -5.688  15.167 -44.795  0.10 11.41            
ATOM   4333  CG  LYS C 142      -5.993  16.681 -44.882  0.10 11.41            
ATOM   4334  CD  LYS C 142      -5.191  17.429 -45.962  0.10 11.41            
ATOM   4335  CE  LYS C 142      -5.474  18.938 -45.998  0.10 11.41            
ATOM   4336  NZ  LYS C 142      -6.686  19.278 -46.756  0.10 11.41            
ATOM   4337  N   ARG C 143      -7.663  14.705 -47.715  0.10 11.68            
ATOM   4338  CA  ARG C 143      -7.835  15.184 -49.075  0.10 11.68            
ATOM   4339  C   ARG C 143      -8.086  16.702 -48.991  0.10 11.68            
ATOM   4340  O   ARG C 143      -8.233  17.259 -47.896  0.10 11.68            
ATOM   4341  CB  ARG C 143      -9.106  14.507 -49.636  0.10 11.68            
ATOM   4342  CG  ARG C 143      -8.977  12.976 -49.777  0.10 11.68            
ATOM   4343  CD  ARG C 143     -10.346  12.287 -49.808  0.10 11.68            
ATOM   4344  NE  ARG C 143     -10.231  10.852 -50.100  0.10 11.68            
ATOM   4345  CZ  ARG C 143     -10.014   9.865 -49.222  0.10 11.68            
ATOM   4346  NH1 ARG C 143      -9.758  10.116 -47.937  0.10 11.68            
ATOM   4347  NH2 ARG C 143     -10.055   8.603 -49.646  0.10 11.68            
ATOM   4348  N   THR C 144      -8.153  17.370 -50.145  0.10  7.41            
ATOM   4349  CA  THR C 144      -8.538  18.777 -50.283  0.10  7.41            
ATOM   4350  C   THR C 144      -9.573  18.869 -51.428  0.10  7.41            
ATOM   4351  O   THR C 144     -10.374  17.940 -51.565  0.10  7.41            
ATOM   4352  CB  THR C 144      -7.289  19.706 -50.304  0.10  7.41            
ATOM   4353  OG1 THR C 144      -6.292  19.226 -49.402  0.10  7.41            
ATOM   4354  CG2 THR C 144      -7.609  21.144 -49.868  0.10  7.41            
ATOM   4355  N   ASP C 145      -9.621  19.949 -52.218  0.10  9.77            
ATOM   4356  CA  ASP C 145     -10.703  20.205 -53.177  0.10  9.77            
ATOM   4357  C   ASP C 145     -10.284  19.663 -54.547  0.10  9.77            
ATOM   4358  O   ASP C 145     -11.001  18.854 -55.131  0.10  9.77            
ATOM   4359  CB  ASP C 145     -10.997  21.723 -53.350  0.10  9.77            
ATOM   4360  CG  ASP C 145     -11.373  22.485 -52.084  0.10  9.77            
ATOM   4361  OD1 ASP C 145     -11.953  21.876 -51.165  0.10  9.77            
ATOM   4362  OD2 ASP C 145     -11.094  23.704 -52.028  0.10  9.77            
ATOM   4363  N   THR C 146      -9.128  20.108 -55.050  0.10 12.83            
ATOM   4364  CA  THR C 146      -8.490  19.764 -56.314  0.10 12.83            
ATOM   4365  C   THR C 146      -7.222  20.635 -56.365  0.10 12.83            
ATOM   4366  O   THR C 146      -7.314  21.865 -56.346  0.10 12.83            
ATOM   4367  CB  THR C 146      -9.446  19.944 -57.540  0.10 12.83            
ATOM   4368  OG1 THR C 146      -8.808  19.550 -58.740  0.10 12.83            
ATOM   4369  CG2 THR C 146     -10.023  21.356 -57.749  0.10 12.83            
ATOM   4370  N   LEU C 147      -6.044  19.997 -56.364  0.10 15.24            
ATOM   4371  CA  LEU C 147      -4.741  20.647 -56.227  0.10 15.24            
ATOM   4372  C   LEU C 147      -4.452  21.566 -57.427  0.10 15.24            
ATOM   4373  O   LEU C 147      -4.436  21.112 -58.572  0.10 15.24            
ATOM   4374  CB  LEU C 147      -3.666  19.538 -56.092  0.10 15.24            
ATOM   4375  CG  LEU C 147      -2.188  19.994 -56.026  0.10 15.24            
ATOM   4376  CD1 LEU C 147      -1.928  21.000 -54.894  0.10 15.24            
ATOM   4377  CD2 LEU C 147      -1.266  18.775 -55.878  0.10 15.24            
ATOM   4378  N   LEU C 148      -4.211  22.848 -57.138  0.10  9.42            
ATOM   4379  CA  LEU C 148      -3.718  23.852 -58.070  0.10  9.42            
ATOM   4380  C   LEU C 148      -2.195  23.845 -57.887  0.10  9.42            
ATOM   4381  O   LEU C 148      -1.716  24.184 -56.775  0.10  9.42            
ATOM   4382  OXT LEU C 148      -1.496  23.472 -58.845  0.10  9.42            
ATOM   4383  CB  LEU C 148      -4.326  25.220 -57.667  0.10  9.42            
ATOM   4384  CG  LEU C 148      -4.212  26.376 -58.689  0.10  9.42            
ATOM   4385  CD1 LEU C 148      -5.075  27.564 -58.232  0.10  9.42            
ATOM   4386  CD2 LEU C 148      -2.768  26.853 -58.919  0.10  9.42            
ATOM   4387  N   ARG D 373       5.186  34.793 -65.568  0.10  6.51            
ATOM   4388  CA  ARG D 373       4.686  33.403 -65.575  0.10  6.51            
ATOM   4389  C   ARG D 373       4.142  33.080 -66.975  0.10  6.51            
ATOM   4390  O   ARG D 373       4.175  33.954 -67.842  0.10  6.51            
ATOM   4391  CB  ARG D 373       3.632  33.177 -64.466  0.10  6.51            
ATOM   4392  CG  ARG D 373       4.206  33.251 -63.040  0.10  6.51            
ATOM   4393  CD  ARG D 373       3.199  32.777 -61.981  0.10  6.51            
ATOM   4394  NE  ARG D 373       3.768  32.858 -60.626  0.10  6.51            
ATOM   4395  CZ  ARG D 373       3.333  32.208 -59.538  0.10  6.51            
ATOM   4396  NH1 ARG D 373       2.285  31.387 -59.602  0.10  6.51            
ATOM   4397  NH2 ARG D 373       3.958  32.385 -58.377  0.10  6.51            
ATOM   4398  N   ARG D 374       3.693  31.840 -67.198  0.10 12.06            
ATOM   4399  CA  ARG D 374       3.219  31.243 -68.448  0.10 12.06            
ATOM   4400  C   ARG D 374       4.415  30.758 -69.292  0.10 12.06            
ATOM   4401  O   ARG D 374       4.497  31.042 -70.487  0.10 12.06            
ATOM   4402  CB  ARG D 374       2.156  32.105 -69.176  0.10 12.06            
ATOM   4403  CG  ARG D 374       1.341  31.343 -70.241  0.10 12.06            
ATOM   4404  CD  ARG D 374       0.281  32.220 -70.923  0.10 12.06            
ATOM   4405  NE  ARG D 374       0.894  33.172 -71.862  0.10 12.06            
ATOM   4406  CZ  ARG D 374       0.247  34.039 -72.648  0.10 12.06            
ATOM   4407  NH1 ARG D 374      -1.084  34.108 -72.637  0.10 12.06            
ATOM   4408  NH2 ARG D 374       0.939  34.843 -73.450  0.10 12.06            
ATOM   4409  N   VAL D 375       5.380  30.088 -68.654  0.10 10.07            
ATOM   4410  CA  VAL D 375       6.665  29.692 -69.220  0.10 10.07            
ATOM   4411  C   VAL D 375       7.073  28.301 -68.684  0.10 10.07            
ATOM   4412  O   VAL D 375       6.274  27.569 -68.096  0.10 10.07            
ATOM   4413  CB  VAL D 375       7.668  30.875 -69.028  0.10 10.07            
ATOM   4414  CG1 VAL D 375       8.017  31.154 -67.553  0.10 10.07            
ATOM   4415  CG2 VAL D 375       8.944  30.788 -69.890  0.10 10.07            
ATOM   4416  N   PHE D 376       8.338  27.920 -68.883  0.10  5.61            
ATOM   4417  CA  PHE D 376       8.927  26.642 -68.473  0.10  5.61            
ATOM   4418  C   PHE D 376       8.974  26.467 -66.943  0.10  5.61            
ATOM   4419  O   PHE D 376       9.032  25.338 -66.455  0.10  5.61            
ATOM   4420  CB  PHE D 376      10.358  26.546 -69.039  0.10  5.61            
ATOM   4421  CG  PHE D 376      10.444  26.711 -70.548  0.10  5.61            
ATOM   4422  CD1 PHE D 376      11.046  27.860 -71.105  0.10  5.61            
ATOM   4423  CD2 PHE D 376       9.906  25.722 -71.397  0.10  5.61            
ATOM   4424  CE1 PHE D 376      11.100  28.022 -72.502  0.10  5.61            
ATOM   4425  CE2 PHE D 376       9.962  25.884 -72.796  0.10  5.61            
ATOM   4426  CZ  PHE D 376      10.557  27.035 -73.347  0.10  5.61            
ATOM   4427  N   ASN D 377       8.899  27.571 -66.185  0.10  5.42            
ATOM   4428  CA  ASN D 377       8.829  27.572 -64.724  0.10  5.42            
ATOM   4429  C   ASN D 377       7.487  26.979 -64.256  0.10  5.42            
ATOM   4430  O   ASN D 377       7.472  26.132 -63.366  0.10  5.42            
ATOM   4431  CB  ASN D 377       8.999  29.006 -64.177  0.10  5.42            
ATOM   4432  CG  ASN D 377       9.313  29.000 -62.678  0.10  5.42            
ATOM   4433  OD1 ASN D 377      10.296  28.396 -62.250  0.10  5.42            
ATOM   4434  ND2 ASN D 377       8.478  29.626 -61.859  0.10  5.42            
ATOM   4435  N   ASP D 378       6.382  27.351 -64.912  0.10  5.43            
ATOM   4436  CA  ASP D 378       5.027  26.834 -64.692  0.10  5.43            
ATOM   4437  C   ASP D 378       4.952  25.350 -65.073  0.10  5.43            
ATOM   4438  O   ASP D 378       4.321  24.552 -64.382  0.10  5.43            
ATOM   4439  CB  ASP D 378       3.972  27.589 -65.541  0.10  5.43            
ATOM   4440  CG  ASP D 378       4.084  29.105 -65.565  0.10  5.43            
ATOM   4441  OD1 ASP D 378       3.072  29.783 -65.316  0.10  5.43            
ATOM   4442  OD2 ASP D 378       5.156  29.621 -65.953  0.10  5.43            
ATOM   4443  N   CYS D 379       5.641  24.985 -66.164  0.10  7.64            
ATOM   4444  CA  CYS D 379       5.731  23.629 -66.698  0.10  7.64            
ATOM   4445  C   CYS D 379       6.426  22.676 -65.704  0.10  7.64            
ATOM   4446  O   CYS D 379       5.919  21.581 -65.466  0.10  7.64            
ATOM   4447  CB  CYS D 379       6.467  23.671 -68.055  0.10  7.64            
ATOM   4448  SG  CYS D 379       6.160  22.171 -69.032  0.10  7.64            
ATOM   4449  N   ARG D 380       7.538  23.093 -65.068  0.10  9.22            
ATOM   4450  CA  ARG D 380       8.158  22.286 -64.014  0.10  9.22            
ATOM   4451  C   ARG D 380       7.335  22.343 -62.715  0.10  9.22            
ATOM   4452  O   ARG D 380       7.281  21.341 -62.013  0.10  9.22            
ATOM   4453  CB  ARG D 380       9.629  22.699 -63.741  0.10  9.22            
ATOM   4454  CG  ARG D 380       9.872  24.094 -63.136  0.10  9.22            
ATOM   4455  CD  ARG D 380      11.321  24.331 -62.691  0.10  9.22            
ATOM   4456  NE  ARG D 380      11.456  25.639 -62.027  0.10  9.22            
ATOM   4457  CZ  ARG D 380      12.259  25.979 -61.012  0.10  9.22            
ATOM   4458  NH1 ARG D 380      13.037  25.092 -60.391  0.10  9.22            
ATOM   4459  NH2 ARG D 380      12.259  27.248 -60.617  0.10  9.22            
ATOM   4460  N   ASP D 381       6.707  23.485 -62.386  0.10  7.51            
ATOM   4461  CA  ASP D 381       5.951  23.728 -61.149  0.10  7.51            
ATOM   4462  C   ASP D 381       4.860  22.676 -60.882  0.10  7.51            
ATOM   4463  O   ASP D 381       4.817  22.104 -59.795  0.10  7.51            
ATOM   4464  CB  ASP D 381       5.452  25.195 -61.088  0.10  7.51            
ATOM   4465  CG  ASP D 381       4.389  25.487 -60.034  0.10  7.51            
ATOM   4466  OD1 ASP D 381       3.215  25.144 -60.251  0.10  7.51            
ATOM   4467  OD2 ASP D 381       4.735  26.011 -58.950  0.10  7.51            
ATOM   4468  N   ILE D 382       4.027  22.368 -61.884  0.10 13.12            
ATOM   4469  CA  ILE D 382       2.971  21.359 -61.766  0.10 13.12            
ATOM   4470  C   ILE D 382       3.552  19.935 -61.579  0.10 13.12            
ATOM   4471  O   ILE D 382       2.993  19.126 -60.837  0.10 13.12            
ATOM   4472  CB  ILE D 382       1.984  21.491 -62.962  0.10 13.12            
ATOM   4473  CG1 ILE D 382       0.752  20.559 -62.868  0.10 13.12            
ATOM   4474  CG2 ILE D 382       2.652  21.352 -64.343  0.10 13.12            
ATOM   4475  CD1 ILE D 382      -0.116  20.781 -61.620  0.10 13.12            
ATOM   4476  N   ILE D 383       4.723  19.652 -62.167  0.10 18.65            
ATOM   4477  CA  ILE D 383       5.490  18.425 -61.947  0.10 18.65            
ATOM   4478  C   ILE D 383       6.098  18.413 -60.521  0.10 18.65            
ATOM   4479  O   ILE D 383       6.093  17.364 -59.884  0.10 18.65            
ATOM   4480  CB  ILE D 383       6.531  18.251 -63.103  0.10 18.65            
ATOM   4481  CG1 ILE D 383       5.938  17.481 -64.310  0.10 18.65            
ATOM   4482  CG2 ILE D 383       7.834  17.539 -62.697  0.10 18.65            
ATOM   4483  CD1 ILE D 383       4.723  18.132 -64.981  0.10 18.65            
ATOM   4484  N   GLN D 384       6.548  19.554 -59.972  0.10  5.68            
ATOM   4485  CA  GLN D 384       7.012  19.667 -58.581  0.10  5.68            
ATOM   4486  C   GLN D 384       5.860  19.388 -57.597  0.10  5.68            
ATOM   4487  O   GLN D 384       6.062  18.685 -56.612  0.10  5.68            
ATOM   4488  CB  GLN D 384       7.580  21.069 -58.273  0.10  5.68            
ATOM   4489  CG  GLN D 384       8.851  21.474 -59.047  0.10  5.68            
ATOM   4490  CD  GLN D 384       9.171  22.962 -58.880  0.10  5.68            
ATOM   4491  OE1 GLN D 384       8.358  23.745 -58.397  0.10  5.68            
ATOM   4492  NE2 GLN D 384      10.352  23.405 -59.280  0.10  5.68            
ATOM   4493  N   ARG D 385       4.648  19.886 -57.889  0.10  5.97            
ATOM   4494  CA  ARG D 385       3.420  19.618 -57.130  0.10  5.97            
ATOM   4495  C   ARG D 385       3.055  18.125 -57.162  0.10  5.97            
ATOM   4496  O   ARG D 385       2.773  17.534 -56.119  0.10  5.97            
ATOM   4497  CB  ARG D 385       2.258  20.470 -57.687  0.10  5.97            
ATOM   4498  CG  ARG D 385       2.458  21.971 -57.448  0.10  5.97            
ATOM   4499  CD  ARG D 385       1.398  22.868 -58.101  0.10  5.97            
ATOM   4500  NE  ARG D 385       1.924  24.235 -58.207  0.10  5.97            
ATOM   4501  CZ  ARG D 385       1.684  25.261 -57.399  0.10  5.97            
ATOM   4502  NH1 ARG D 385       0.709  25.203 -56.499  0.10  5.97            
ATOM   4503  NH2 ARG D 385       2.483  26.324 -57.482  0.10  5.97            
ATOM   4504  N   MET D 386       3.143  17.498 -58.344  0.10  5.23            
ATOM   4505  CA  MET D 386       2.972  16.060 -58.554  0.10  5.23            
ATOM   4506  C   MET D 386       4.024  15.252 -57.771  0.10  5.23            
ATOM   4507  O   MET D 386       3.670  14.298 -57.083  0.10  5.23            
ATOM   4508  CB  MET D 386       3.063  15.763 -60.066  0.10  5.23            
ATOM   4509  CG  MET D 386       2.710  14.322 -60.465  0.10  5.23            
ATOM   4510  SD  MET D 386       2.847  14.013 -62.248  0.10  5.23            
ATOM   4511  CE  MET D 386       4.652  13.934 -62.445  0.10  5.23            
ATOM   4512  N   HIS D 387       5.298  15.653 -57.835  0.10  7.81            
ATOM   4513  CA  HIS D 387       6.421  14.998 -57.161  0.10  7.81            
ATOM   4514  C   HIS D 387       6.455  15.257 -55.643  0.10  7.81            
ATOM   4515  O   HIS D 387       7.154  14.540 -54.941  0.10  7.81            
ATOM   4516  CB  HIS D 387       7.754  15.465 -57.783  0.10  7.81            
ATOM   4517  CG  HIS D 387       8.046  14.924 -59.162  0.10  7.81            
ATOM   4518  ND1 HIS D 387       9.242  15.160 -59.823  0.10  7.81            
ATOM   4519  CD2 HIS D 387       7.312  14.122 -60.008  0.10  7.81            
ATOM   4520  CE1 HIS D 387       9.207  14.462 -60.961  0.10  7.81            
ATOM   4521  NE2 HIS D 387       8.052  13.838 -61.157  0.10  7.81            
ATOM   4522  N   LEU D 388       5.703  16.230 -55.110  0.10  7.56            
ATOM   4523  CA  LEU D 388       5.478  16.380 -53.670  0.10  7.56            
ATOM   4524  C   LEU D 388       4.285  15.504 -53.251  0.10  7.56            
ATOM   4525  O   LEU D 388       4.379  14.765 -52.268  0.10  7.56            
ATOM   4526  CB  LEU D 388       5.157  17.854 -53.333  0.10  7.56            
ATOM   4527  CG  LEU D 388       6.391  18.785 -53.329  0.10  7.56            
ATOM   4528  CD1 LEU D 388       5.962  20.247 -53.509  0.10  7.56            
ATOM   4529  CD2 LEU D 388       7.232  18.625 -52.051  0.10  7.56            
ATOM   4530  N   ARG D 389       3.186  15.521 -54.024  0.10 15.88            
ATOM   4531  CA  ARG D 389       2.002  14.686 -53.794  0.10 15.88            
ATOM   4532  C   ARG D 389       2.322  13.181 -53.903  0.10 15.88            
ATOM   4533  O   ARG D 389       1.733  12.384 -53.180  0.10 15.88            
ATOM   4534  CB  ARG D 389       0.865  15.096 -54.753  0.10 15.88            
ATOM   4535  CG  ARG D 389      -0.457  14.341 -54.492  0.10 15.88            
ATOM   4536  CD  ARG D 389      -1.673  15.001 -55.147  0.10 15.88            
ATOM   4537  NE  ARG D 389      -1.639  14.864 -56.614  0.10 15.88            
ATOM   4538  CZ  ARG D 389      -2.567  15.316 -57.466  0.10 15.88            
ATOM   4539  NH1 ARG D 389      -3.644  15.960 -57.020  0.10 15.88            
ATOM   4540  NH2 ARG D 389      -2.414  15.117 -58.773  0.10 15.88            
ATOM   4541  N   GLN D 390       3.323  12.802 -54.714  0.10 12.97            
ATOM   4542  CA  GLN D 390       3.942  11.474 -54.799  0.10 12.97            
ATOM   4543  C   GLN D 390       4.310  10.873 -53.428  0.10 12.97            
ATOM   4544  O   GLN D 390       4.252   9.657 -53.269  0.10 12.97            
ATOM   4545  CB  GLN D 390       5.147  11.527 -55.772  0.10 12.97            
ATOM   4546  CG  GLN D 390       5.928  10.203 -55.961  0.10 12.97            
ATOM   4547  CD  GLN D 390       7.029  10.308 -57.019  0.10 12.97            
ATOM   4548  OE1 GLN D 390       7.686  11.337 -57.148  0.10 12.97            
ATOM   4549  NE2 GLN D 390       7.259   9.256 -57.791  0.10 12.97            
ATOM   4550  N   TYR D 391       4.628  11.711 -52.434  0.10 16.09            
ATOM   4551  CA  TYR D 391       5.010  11.330 -51.075  0.10 16.09            
ATOM   4552  C   TYR D 391       4.040  11.934 -50.041  0.10 16.09            
ATOM   4553  O   TYR D 391       4.391  12.001 -48.868  0.10 16.09            
ATOM   4554  CB  TYR D 391       6.477  11.747 -50.795  0.10 16.09            
ATOM   4555  CG  TYR D 391       7.492  11.316 -51.842  0.10 16.09            
ATOM   4556  CD1 TYR D 391       8.278  10.152 -51.696  0.10 16.09            
ATOM   4557  CD2 TYR D 391       7.645  12.109 -52.992  0.10 16.09            
ATOM   4558  CE1 TYR D 391       9.174   9.774 -52.720  0.10 16.09            
ATOM   4559  CE2 TYR D 391       8.513  11.718 -54.024  0.10 16.09            
ATOM   4560  CZ  TYR D 391       9.273  10.543 -53.897  0.10 16.09            
ATOM   4561  OH  TYR D 391      10.080  10.163 -54.931  0.10 16.09            
ATOM   4562  N   GLU D 392       2.855  12.410 -50.462  0.10 12.77            
ATOM   4563  CA  GLU D 392       1.776  12.969 -49.630  0.10 12.77            
ATOM   4564  C   GLU D 392       2.167  14.299 -48.940  0.10 12.77            
ATOM   4565  O   GLU D 392       1.606  14.653 -47.901  0.10 12.77            
ATOM   4566  CB  GLU D 392       1.199  11.912 -48.648  0.10 12.77            
ATOM   4567  CG  GLU D 392       0.539  10.692 -49.328  0.10 12.77            
ATOM   4568  CD  GLU D 392      -0.830  10.986 -49.926  0.10 12.77            
ATOM   4569  OE1 GLU D 392      -1.708  11.443 -49.160  0.10 12.77            
ATOM   4570  OE2 GLU D 392      -1.006  10.744 -51.133  0.10 12.77            
ATOM   4571  N   LEU D 393       3.124  15.051 -49.502  0.10 13.16            
ATOM   4572  CA  LEU D 393       3.499  16.397 -49.044  0.10 13.16            
ATOM   4573  C   LEU D 393       2.600  17.474 -49.690  0.10 13.16            
ATOM   4574  O   LEU D 393       2.711  18.649 -49.353  0.10 13.16            
ATOM   4575  CB  LEU D 393       4.978  16.683 -49.428  0.10 13.16            
ATOM   4576  CG  LEU D 393       6.014  16.290 -48.353  0.10 13.16            
ATOM   4577  CD1 LEU D 393       6.026  14.786 -48.045  0.10 13.16            
ATOM   4578  CD2 LEU D 393       7.423  16.751 -48.753  0.10 13.16            
ATOM   4579  N   LEU D 394       1.717  17.076 -50.606  0.10  6.68            
ATOM   4580  CA  LEU D 394       0.717  17.839 -51.325  0.10  6.68            
ATOM   4581  C   LEU D 394      -0.371  16.810 -51.684  0.10  6.68            
ATOM   4582  O   LEU D 394      -1.270  17.143 -52.479  0.10  6.68            
ATOM   4583  OXT LEU D 394      -0.261  15.661 -51.187  0.10  6.68            
ATOM   4584  CB  LEU D 394       1.366  18.579 -52.528  0.10  6.68            
ATOM   4585  CG  LEU D 394       1.091  20.095 -52.619  0.10  6.68            
ATOM   4586  CD1 LEU D 394       1.631  20.874 -51.410  0.10  6.68            
ATOM   4587  CD2 LEU D 394       1.709  20.675 -53.898  0.10  6.68            
END
