# Supplementary material for: Receptor Activity-modifying Proteins 2 and 3 Generate Adrenomedullin Receptor Subtypes with Distinct Molecular Properties
Source: J Biol Chem. 2016 Mar 24;291(22):11657–75. doi: 10.1074/jbc.M115.688218 (PMC4882435; doi:10.1074/jbc.M115.688218)
Supplement: Supplemental Data [file supp_M115.688218_AM1_JBC_Watkins_2015.pdb]

HEADER AM1 receptor model
REMARK This model contains 4 chains: CLR, Adrenomedullin peptide, 
REMARK RAMP2 and the Gs C-terminal peptide
REMARK: Please site Watkins et al., J. Biol Chem, 2016.
ATOM      1  N   ILE A  32      24.960  -2.202  16.200  0.10  3.72
ATOM      5  CA  ILE A  32      25.031  -1.723  14.815  0.10  3.72
ATOM      7  C   ILE A  32      23.743  -2.202  14.137  0.10  3.72
ATOM      8  O   ILE A  32      23.316  -3.326  14.409  0.10  3.72
ATOM      9  CB  ILE A  32      26.321  -2.235  14.105  0.10  3.72
ATOM     11  CG1 ILE A  32      27.605  -1.824  14.872  0.10  3.72
ATOM     14  CG2 ILE A  32      26.405  -1.774  12.631  0.10  3.72
ATOM     18  CD1 ILE A  32      28.888  -2.502  14.366  0.10  3.72
ATOM     22  N   GLN A  33      23.128  -1.356  13.303  0.10 11.11
ATOM     24  CA  GLN A  33      21.873  -1.637  12.616  0.10 11.11
ATOM     26  C   GLN A  33      22.157  -2.249  11.229  0.10 11.11
ATOM     27  O   GLN A  33      23.148  -1.907  10.583  0.10 11.11
ATOM     28  CB  GLN A  33      21.108  -0.307  12.432  0.10 11.11
ATOM     31  CG  GLN A  33      19.629  -0.502  12.038  0.10 11.11
ATOM     34  CD  GLN A  33      19.059   0.708  11.312  0.10 11.11
ATOM     35  OE1 GLN A  33      18.712   1.705  11.934  0.10 11.11
ATOM     36  NE2 GLN A  33      18.948   0.623   9.993  0.10 11.11
ATOM     39  N   LEU A  34      21.262  -3.131  10.777  0.10  4.95
ATOM     41  CA  LEU A  34      21.226  -3.725   9.439  0.10  4.95
ATOM     43  C   LEU A  34      20.515  -2.793   8.423  0.10  4.95
ATOM     44  O   LEU A  34      20.118  -1.673   8.758  0.10  4.95
ATOM     45  CB  LEU A  34      20.463  -5.066   9.578  0.10  4.95
ATOM     48  CG  LEU A  34      21.288  -6.142  10.320  0.10  4.95
ATOM     50  CD1 LEU A  34      20.381  -7.128  11.063  0.10  4.95
ATOM     54  CD2 LEU A  34      22.248  -6.879   9.374  0.10  4.95
ATOM     58  N   GLY A  35      20.334  -3.260   7.178  0.10  1.79
ATOM     60  CA  GLY A  35      19.872  -2.469   6.032  0.10  1.79
ATOM     63  C   GLY A  35      18.389  -2.692   5.708  0.10  1.79
ATOM     64  O   GLY A  35      17.705  -3.457   6.385  0.10  1.79
ATOM     65  N   VAL A  36      17.869  -1.968   4.709  0.10  4.31
ATOM     67  CA  VAL A  36      16.441  -1.701   4.503  0.10  4.31
ATOM     69  C   VAL A  36      15.616  -2.926   4.041  0.10  4.31
ATOM     70  O   VAL A  36      14.395  -2.895   4.174  0.10  4.31
ATOM     71  CB  VAL A  36      16.310  -0.458   3.568  0.10  4.31
ATOM     73  CG1 VAL A  36      14.895  -0.145   3.050  0.10  4.31
ATOM     77  CG2 VAL A  36      16.858   0.802   4.269  0.10  4.31
ATOM     81  N   THR A  37      16.231  -4.021   3.586  0.10 11.69
ATOM     83  CA  THR A  37      15.586  -5.333   3.535  0.10 11.69
ATOM     85  C   THR A  37      15.569  -5.908   4.961  0.10 11.69
ATOM     86  O   THR A  37      14.529  -5.967   5.619  0.10 11.69
ATOM     87  CB  THR A  37      16.387  -6.274   2.587  0.10 11.69
ATOM     89  OG1 THR A  37      17.786  -6.002   2.663  0.10 11.69
ATOM     91  CG2 THR A  37      15.909  -6.218   1.142  0.10 11.69
ATOM     95  N   ARG A  38      16.754  -6.319   5.426  0.10 11.20
ATOM     97  CA  ARG A  38      16.960  -7.205   6.559  0.10 11.20
ATOM     99  C   ARG A  38      16.510  -6.623   7.909  0.10 11.20
ATOM    100  O   ARG A  38      16.130  -7.403   8.780  0.10 11.20
ATOM    101  CB  ARG A  38      18.456  -7.605   6.587  0.10 11.20
ATOM    104  CG  ARG A  38      18.840  -8.679   7.625  0.10 11.20
ATOM    107  CD  ARG A  38      18.227 -10.056   7.328  0.10 11.20
ATOM    110  NE  ARG A  38      18.252 -10.926   8.507  0.10 11.20
ATOM    112  CZ  ARG A  38      17.329 -10.985   9.473  0.10 11.20
ATOM    113  NH1 ARG A  38      16.332 -10.101   9.551  0.10 11.20
ATOM    116  NH2 ARG A  38      17.424 -11.948  10.379  0.10 11.20
ATOM    119  N   ASN A  39      16.553  -5.297   8.083  0.10  4.47
ATOM    121  CA  ASN A  39      16.176  -4.598   9.313  0.10  4.47
ATOM    123  C   ASN A  39      14.686  -4.234   9.302  0.10  4.47
ATOM    124  O   ASN A  39      14.048  -4.283  10.348  0.10  4.47
ATOM    125  CB  ASN A  39      16.939  -3.254   9.370  0.10  4.47
ATOM    128  CG  ASN A  39      16.812  -2.545  10.716  0.10  4.47
ATOM    129  OD1 ASN A  39      17.412  -2.963  11.701  0.10  4.47
ATOM    130  ND2 ASN A  39      16.027  -1.476  10.792  0.10  4.47
ATOM    133  N   LYS A  40      14.132  -3.826   8.152  0.10 12.63
ATOM    135  CA  LYS A  40      12.808  -3.195   8.081  0.10 12.63
ATOM    137  C   LYS A  40      11.672  -4.211   8.315  0.10 12.63
ATOM    138  O   LYS A  40      10.596  -3.844   8.780  0.10 12.63
ATOM    139  CB  LYS A  40      12.669  -2.513   6.706  0.10 12.63
ATOM    142  CG  LYS A  40      11.495  -1.518   6.609  0.10 12.63
ATOM    145  CD  LYS A  40      11.525  -0.601   5.371  0.10 12.63
ATOM    148  CE  LYS A  40      11.354  -1.369   4.051  0.10 12.63
ATOM    151  NZ  LYS A  40      11.524  -0.523   2.868  0.10 12.63
ATOM    155  N   ILE A  41      11.948  -5.497   8.064  0.10  4.56
ATOM    157  CA  ILE A  41      11.103  -6.632   8.438  0.10  4.56
ATOM    159  C   ILE A  41      11.068  -6.779   9.977  0.10  4.56
ATOM    160  O   ILE A  41      10.066  -7.195  10.552  0.10  4.56
ATOM    161  CB  ILE A  41      11.699  -7.917   7.775  0.10  4.56
ATOM    163  CG1 ILE A  41      11.690  -7.833   6.229  0.10  4.56
ATOM    166  CG2 ILE A  41      10.997  -9.217   8.230  0.10  4.56
ATOM    170  CD1 ILE A  41      12.660  -8.805   5.538  0.10  4.56
ATOM    174  N   MET A  42      12.178  -6.460  10.651  0.10  5.12
ATOM    176  CA  MET A  42      12.405  -6.780  12.053  0.10  5.12
ATOM    178  C   MET A  42      11.899  -5.666  12.973  0.10  5.12
ATOM    179  O   MET A  42      11.488  -5.963  14.092  0.10  5.12
ATOM    180  CB  MET A  42      13.913  -6.947  12.294  0.10  5.12
ATOM    183  CG  MET A  42      14.548  -8.056  11.449  0.10  5.12
ATOM    186  SD  MET A  42      14.028  -9.767  11.759  0.10  5.12
ATOM    187  CE  MET A  42      13.861  -9.784  13.561  0.10  5.12
ATOM    191  N   THR A  43      11.886  -4.408  12.519  0.10  3.12
ATOM    193  CA  THR A  43      11.274  -3.286  13.228  0.10  3.12
ATOM    195  C   THR A  43       9.739  -3.442  13.251  0.10  3.12
ATOM    196  O   THR A  43       9.115  -3.257  14.296  0.10  3.12
ATOM    197  CB  THR A  43      11.724  -1.974  12.544  0.10  3.12
ATOM    199  OG1 THR A  43      11.500  -1.996  11.145  0.10  3.12
ATOM    201  CG2 THR A  43      13.203  -1.663  12.760  0.10  3.12
ATOM    205  N   ALA A  44       9.154  -3.900  12.133  0.10  2.75
ATOM    207  CA  ALA A  44       7.750  -4.289  12.008  0.10  2.75
ATOM    209  C   ALA A  44       7.428  -5.538  12.855  0.10  2.75
ATOM    210  O   ALA A  44       6.390  -5.591  13.511  0.10  2.75
ATOM    211  CB  ALA A  44       7.454  -4.555  10.525  0.10  2.75
ATOM    215  N   GLN A  45       8.339  -6.524  12.917  0.10  4.17
ATOM    217  CA  GLN A  45       8.204  -7.697  13.785  0.10  4.17
ATOM    219  C   GLN A  45       8.220  -7.294  15.272  0.10  4.17
ATOM    220  O   GLN A  45       7.359  -7.731  16.035  0.10  4.17
ATOM    221  CB  GLN A  45       9.327  -8.713  13.491  0.10  4.17
ATOM    224  CG  GLN A  45       9.161 -10.046  14.242  0.10  4.17
ATOM    227  CD  GLN A  45      10.193 -11.082  13.816  0.10  4.17
ATOM    228  OE1 GLN A  45      10.289 -11.445  12.642  0.10  4.17
ATOM    229  NE2 GLN A  45      10.972 -11.573  14.771  0.10  4.17
ATOM    232  N   TYR A  46       9.170  -6.433  15.665  0.10  6.36
ATOM    234  CA  TYR A  46       9.320  -5.900  17.019  0.10  6.36
ATOM    236  C   TYR A  46       8.077  -5.097  17.440  0.10  6.36
ATOM    237  O   TYR A  46       7.591  -5.268  18.557  0.10  6.36
ATOM    238  CB  TYR A  46      10.607  -5.048  17.093  0.10  6.36
ATOM    241  CG  TYR A  46      10.998  -4.555  18.478  0.10  6.36
ATOM    242  CD1 TYR A  46      11.960  -5.250  19.242  0.10  6.36
ATOM    244  CD2 TYR A  46      10.406  -3.389  19.006  0.10  6.36
ATOM    246  CE1 TYR A  46      12.339  -4.765  20.509  0.10  6.36
ATOM    248  CE2 TYR A  46      10.768  -2.924  20.284  0.10  6.36
ATOM    250  CZ  TYR A  46      11.740  -3.606  21.034  0.10  6.36
ATOM    251  OH  TYR A  46      12.099  -3.143  22.264  0.10  6.36
ATOM    253  N   GLU A  47       7.528  -4.272  16.533  0.10  4.83
ATOM    255  CA  GLU A  47       6.230  -3.616  16.670  0.10  4.83
ATOM    257  C   GLU A  47       5.111  -4.645  16.903  0.10  4.83
ATOM    258  O   GLU A  47       4.428  -4.595  17.927  0.10  4.83
ATOM    259  CB  GLU A  47       5.990  -2.668  15.467  0.10  4.83
ATOM    262  CG  GLU A  47       4.543  -2.165  15.227  0.10  4.83
ATOM    265  CD  GLU A  47       3.739  -3.045  14.271  0.10  4.83
ATOM    266  OE1 GLU A  47       4.151  -3.147  13.099  0.10  4.83
ATOM    267  OE2 GLU A  47       2.732  -3.620  14.731  0.10  4.83
ATOM    268  N   CYS A  48       4.975  -5.618  15.996  0.10  3.51
ATOM    270  CA  CYS A  48       3.889  -6.594  15.999  0.10  3.51
ATOM    272  C   CYS A  48       3.892  -7.472  17.259  0.10  3.51
ATOM    273  O   CYS A  48       2.841  -7.683  17.860  0.10  3.51
ATOM    274  CB  CYS A  48       3.957  -7.464  14.737  0.10  3.51
ATOM    275  SG  CYS A  48       2.473  -8.475  14.446  0.10  3.51
ATOM    278  N   TYR A  49       5.068  -7.903  17.733  0.10  7.51
ATOM    280  CA  TYR A  49       5.211  -8.658  18.979  0.10  7.51
ATOM    282  C   TYR A  49       5.138  -7.776  20.244  0.10  7.51
ATOM    283  O   TYR A  49       5.166  -8.308  21.351  0.10  7.51
ATOM    284  CB  TYR A  49       6.495  -9.511  18.948  0.10  7.51
ATOM    287  CG  TYR A  49       6.280 -10.830  18.223  0.10  7.51
ATOM    288  CD1 TYR A  49       5.729 -11.925  18.921  0.10  7.51
ATOM    290  CD2 TYR A  49       6.563 -10.955  16.849  0.10  7.51
ATOM    292  CE1 TYR A  49       5.414 -13.114  18.238  0.10  7.51
ATOM    294  CE2 TYR A  49       6.262 -12.150  16.170  0.10  7.51
ATOM    296  CZ  TYR A  49       5.665 -13.223  16.859  0.10  7.51
ATOM    297  OH  TYR A  49       5.331 -14.370  16.203  0.10  7.51
ATOM    299  N   GLN A  50       4.927  -6.458  20.112  0.10  4.91
ATOM    301  CA  GLN A  50       4.436  -5.598  21.188  0.10  4.91
ATOM    303  C   GLN A  50       2.929  -5.326  21.019  0.10  4.91
ATOM    304  O   GLN A  50       2.221  -5.200  22.019  0.10  4.91
ATOM    305  CB  GLN A  50       5.221  -4.271  21.208  0.10  4.91
ATOM    308  CG  GLN A  50       6.681  -4.447  21.684  0.10  4.91
ATOM    311  CD  GLN A  50       6.861  -4.841  23.153  0.10  4.91
ATOM    312  OE1 GLN A  50       7.939  -5.280  23.544  0.10  4.91
ATOM    313  NE2 GLN A  50       5.827  -4.742  23.978  0.10  4.91
ATOM    316  N   LYS A  51       2.388  -5.338  19.793  0.10 12.31
ATOM    318  CA  LYS A  51       0.944  -5.325  19.543  0.10 12.31
ATOM    320  C   LYS A  51       0.273  -6.673  19.903  0.10 12.31
ATOM    321  O   LYS A  51      -0.944  -6.724  20.082  0.10 12.31
ATOM    322  CB  LYS A  51       0.645  -4.957  18.073  0.10 12.31
ATOM    325  CG  LYS A  51       1.125  -3.554  17.637  0.10 12.31
ATOM    328  CD  LYS A  51       0.550  -2.367  18.433  0.10 12.31
ATOM    331  CE  LYS A  51      -0.936  -2.098  18.153  0.10 12.31
ATOM    334  NZ  LYS A  51      -1.468  -1.057  19.045  0.10 12.31
ATOM    338  N   ILE A  52       1.048  -7.748  20.079  0.10  3.58
ATOM    340  CA  ILE A  52       0.604  -9.031  20.626  0.10  3.58
ATOM    342  C   ILE A  52       0.666  -9.000  22.177  0.10  3.58
ATOM    343  O   ILE A  52       0.043  -9.838  22.821  0.10  3.58
ATOM    344  CB  ILE A  52       1.495 -10.159  19.995  0.10  3.58
ATOM    346  CG1 ILE A  52       0.636 -11.312  19.431  0.10  3.58
ATOM    349  CG2 ILE A  52       2.620 -10.713  20.897  0.10  3.58
ATOM    353  CD1 ILE A  52       1.368 -12.171  18.386  0.10  3.58
ATOM    357  N   MET A  53       1.385  -8.045  22.793  0.10  3.81
ATOM    359  CA  MET A  53       1.539  -7.962  24.252  0.10  3.81
ATOM    361  C   MET A  53       0.380  -7.182  24.900  0.10  3.81
ATOM    362  O   MET A  53       0.073  -7.420  26.065  0.10  3.81
ATOM    363  CB  MET A  53       2.863  -7.246  24.609  0.10  3.81
ATOM    366  CG  MET A  53       4.096  -8.152  24.474  0.10  3.81
ATOM    369  SD  MET A  53       4.348  -9.281  25.869  0.10  3.81
ATOM    370  CE  MET A  53       5.013  -8.133  27.106  0.10  3.81
ATOM    374  N   GLN A  54      -0.283  -6.275  24.163  0.10  4.82
ATOM    376  CA  GLN A  54      -1.489  -5.572  24.628  0.10  4.82
ATOM    378  C   GLN A  54      -2.705  -6.523  24.694  0.10  4.82
ATOM    379  O   GLN A  54      -3.543  -6.393  25.583  0.10  4.82
ATOM    380  CB  GLN A  54      -1.791  -4.363  23.707  0.10  4.82
ATOM    383  CG  GLN A  54      -1.920  -4.697  22.208  0.10  4.82
ATOM    386  CD  GLN A  54      -2.448  -3.544  21.361  0.10  4.82
ATOM    387  OE1 GLN A  54      -1.912  -2.438  21.380  0.10  4.82
ATOM    388  NE2 GLN A  54      -3.483  -3.792  20.569  0.10  4.82
ATOM    391  N   ASP A  55      -2.774  -7.487  23.770  0.10  6.91
ATOM    393  CA  ASP A  55      -3.712  -8.608  23.729  0.10  6.91
ATOM    395  C   ASP A  55      -3.133  -9.611  22.709  0.10  6.91
ATOM    396  O   ASP A  55      -2.905  -9.188  21.567  0.10  6.91
ATOM    397  CB  ASP A  55      -5.172  -8.154  23.425  0.10  6.91
ATOM    400  CG  ASP A  55      -6.012  -9.173  22.651  0.10  6.91
ATOM    401  OD1 ASP A  55      -6.029 -10.349  23.087  0.10  6.91
ATOM    402  OD2 ASP A  55      -6.515  -8.801  21.570  0.10  6.91
ATOM    403  N   PRO A  56      -2.897 -10.890  23.070  0.10 16.07
ATOM    404  CA  PRO A  56      -2.386 -11.901  22.140  0.10 16.07
ATOM    406  C   PRO A  56      -3.482 -12.655  21.358  0.10 16.07
ATOM    407  O   PRO A  56      -3.131 -13.540  20.575  0.10 16.07
ATOM    408  CB  PRO A  56      -1.662 -12.888  23.071  0.10 16.07
ATOM    411  CG  PRO A  56      -2.495 -12.875  24.344  0.10 16.07
ATOM    414  CD  PRO A  56      -2.957 -11.420  24.438  0.10 16.07
ATOM    417  N   ILE A  57      -4.781 -12.407  21.592  0.10  6.56
ATOM    419  CA  ILE A  57      -5.870 -13.267  21.139  0.10  6.56
ATOM    421  C   ILE A  57      -7.097 -12.459  20.699  0.10  6.56
ATOM    422  O   ILE A  57      -7.125 -11.952  19.578  0.10  6.56
ATOM    423  CB  ILE A  57      -6.069 -14.481  22.104  0.10  6.56
ATOM    425  CG1 ILE A  57      -7.099 -15.509  21.577  0.10  6.56
ATOM    428  CG2 ILE A  57      -6.352 -14.082  23.571  0.10  6.56
ATOM    432  CD1 ILE A  57      -7.023 -16.873  22.277  0.10  6.56
ATOM    436  N   GLN A  58      -8.116 -12.408  21.559  0.10  6.65
ATOM    438  CA  GLN A  58      -9.391 -11.728  21.413  0.10  6.65
ATOM    440  C   GLN A  58     -10.059 -11.718  22.799  0.10  6.65
ATOM    441  O   GLN A  58      -9.825 -12.628  23.599  0.10  6.65
ATOM    442  CB  GLN A  58     -10.254 -12.438  20.332  0.10  6.65
ATOM    445  CG  GLN A  58     -11.670 -11.871  20.097  0.10  6.65
ATOM    448  CD  GLN A  58     -11.613 -10.395  19.726  0.10  6.65
ATOM    449  OE1 GLN A  58     -11.524  -9.544  20.607  0.10  6.65
ATOM    450  NE2 GLN A  58     -11.629 -10.095  18.442  0.10  6.65
ATOM    453  N   GLN A  59     -10.909 -10.722  23.071  0.10  8.23
ATOM    455  CA  GLN A  59     -11.769 -10.622  24.254  0.10  8.23
ATOM    457  C   GLN A  59     -13.244 -10.359  23.893  0.10  8.23
ATOM    458  O   GLN A  59     -14.100 -10.457  24.771  0.10  8.23
ATOM    459  CB  GLN A  59     -11.222  -9.612  25.294  0.10  8.23
ATOM    462  CG  GLN A  59      -9.957 -10.073  26.053  0.10  8.23
ATOM    465  CD  GLN A  59      -8.663  -9.728  25.321  0.10  8.23
ATOM    466  OE1 GLN A  59      -8.409  -8.566  25.021  0.10  8.23
ATOM    467  NE2 GLN A  59      -7.852 -10.730  25.013  0.10  8.23
ATOM    470  N   ALA A  60     -13.567 -10.059  22.626  0.10  3.51
ATOM    472  CA  ALA A  60     -14.942  -9.959  22.132  0.10  3.51
ATOM    474  C   ALA A  60     -15.511 -11.365  21.877  0.10  3.51
ATOM    475  O   ALA A  60     -14.779 -12.290  21.517  0.10  3.51
ATOM    476  CB  ALA A  60     -14.942  -9.201  20.795  0.10  3.51
ATOM    480  N   GLU A  61     -16.824 -11.516  22.057  0.10  6.79
ATOM    482  CA  GLU A  61     -17.611 -12.712  21.806  0.10  6.79
ATOM    484  C   GLU A  61     -17.718 -13.001  20.295  0.10  6.79
ATOM    485  O   GLU A  61     -17.710 -12.087  19.470  0.10  6.79
ATOM    486  CB  GLU A  61     -19.003 -12.510  22.468  0.10  6.79
ATOM    489  CG  GLU A  61     -20.013 -11.524  21.813  0.10  6.79
ATOM    492  CD  GLU A  61     -19.728 -10.034  22.009  0.10  6.79
ATOM    493  OE1 GLU A  61     -18.678  -9.685  22.589  0.10  6.79
ATOM    494  OE2 GLU A  61     -20.579  -9.232  21.581  0.10  6.79
ATOM    495  N   GLY A  62     -17.830 -14.284  19.942  0.10  2.77
ATOM    497  CA  GLY A  62     -17.805 -14.800  18.580  0.10  2.77
ATOM    500  C   GLY A  62     -16.711 -15.862  18.481  0.10  2.77
ATOM    501  O   GLY A  62     -16.421 -16.541  19.468  0.10  2.77
ATOM    502  N   VAL A  63     -16.101 -16.008  17.302  0.10  9.27
ATOM    504  CA  VAL A  63     -14.984 -16.901  17.031  0.10  9.27
ATOM    506  C   VAL A  63     -14.048 -16.157  16.067  0.10  9.27
ATOM    507  O   VAL A  63     -14.479 -15.699  15.008  0.10  9.27
ATOM    508  CB  VAL A  63     -15.483 -18.313  16.616  0.10  9.27
ATOM    510  CG1 VAL A  63     -16.442 -18.308  15.409  0.10  9.27
ATOM    514  CG2 VAL A  63     -14.330 -19.312  16.409  0.10  9.27
ATOM    518  N   TYR A  64     -12.792 -15.974  16.477  0.10  7.89
ATOM    520  CA  TYR A  64     -11.784 -15.129  15.844  0.10  7.89
ATOM    522  C   TYR A  64     -10.471 -15.908  15.759  0.10  7.89
ATOM    523  O   TYR A  64     -10.238 -16.809  16.567  0.10  7.89
ATOM    524  CB  TYR A  64     -11.588 -13.828  16.664  0.10  7.89
ATOM    527  CG  TYR A  64     -12.697 -12.787  16.584  0.10  7.89
ATOM    528  CD1 TYR A  64     -13.921 -12.971  17.264  0.10  7.89
ATOM    530  CD2 TYR A  64     -12.486 -11.595  15.862  0.10  7.89
ATOM    532  CE1 TYR A  64     -14.930 -11.991  17.188  0.10  7.89
ATOM    534  CE2 TYR A  64     -13.496 -10.619  15.775  0.10  7.89
ATOM    536  CZ  TYR A  64     -14.721 -10.818  16.438  0.10  7.89
ATOM    537  OH  TYR A  64     -15.702  -9.876  16.368  0.10  7.89
ATOM    539  N   CYS A  65      -9.592 -15.519  14.833  0.10  7.06
ATOM    541  CA  CYS A  65      -8.166 -15.840  14.886  0.10  7.06
ATOM    543  C   CYS A  65      -7.444 -14.735  15.672  0.10  7.06
ATOM    544  O   CYS A  65      -7.948 -13.617  15.805  0.10  7.06
ATOM    545  CB  CYS A  65      -7.582 -15.902  13.458  0.10  7.06
ATOM    546  SG  CYS A  65      -8.032 -14.539  12.351  0.10  7.06
ATOM    549  N   ASN A  66      -6.257 -15.058  16.193  0.10  6.67
ATOM    551  CA  ASN A  66      -5.387 -14.164  16.958  0.10  6.67
ATOM    553  C   ASN A  66      -4.785 -13.090  16.046  0.10  6.67
ATOM    554  O   ASN A  66      -4.453 -13.376  14.890  0.10  6.67
ATOM    555  CB  ASN A  66      -4.173 -14.954  17.518  0.10  6.67
ATOM    558  CG  ASN A  66      -4.513 -16.097  18.471  0.10  6.67
ATOM    559  OD1 ASN A  66      -5.143 -17.072  18.076  0.10  6.67
ATOM    560  ND2 ASN A  66      -4.104 -16.003  19.728  0.10  6.67
ATOM    563  N   ARG A  67      -4.507 -11.902  16.606  0.10  9.27
ATOM    565  CA  ARG A  67      -3.537 -10.960  16.045  0.10  9.27
ATOM    567  C   ARG A  67      -2.159 -11.635  16.027  0.10  9.27
ATOM    568  O   ARG A  67      -1.744 -12.204  17.037  0.10  9.27
ATOM    569  CB  ARG A  67      -3.517  -9.649  16.859  0.10  9.27
ATOM    572  CG  ARG A  67      -2.330  -8.692  16.557  0.10  9.27
ATOM    575  CD  ARG A  67      -2.529  -7.251  17.052  0.10  9.27
ATOM    578  NE  ARG A  67      -3.069  -7.250  18.417  0.10  9.27
ATOM    580  CZ  ARG A  67      -4.365  -7.336  18.740  0.10  9.27
ATOM    581  NH1 ARG A  67      -5.313  -6.989  17.865  0.10  9.27
ATOM    584  NH2 ARG A  67      -4.662  -7.807  19.946  0.10  9.27
ATOM    587  N   THR A  68      -1.499 -11.663  14.871  0.10  8.91
ATOM    589  CA  THR A  68      -0.318 -12.475  14.622  0.10  8.91
ATOM    591  C   THR A  68       0.494 -11.867  13.469  0.10  8.91
ATOM    592  O   THR A  68      -0.062 -11.365  12.486  0.10  8.91
ATOM    593  CB  THR A  68      -0.750 -13.964  14.445  0.10  8.91
ATOM    595  OG1 THR A  68      -1.020 -14.522  15.718  0.10  8.91
ATOM    597  CG2 THR A  68       0.282 -14.903  13.801  0.10  8.91
ATOM    601  N   TRP A  69       1.819 -11.965  13.598  0.10  8.64
ATOM    603  CA  TRP A  69       2.829 -11.672  12.593  0.10  8.64
ATOM    605  C   TRP A  69       2.842 -12.847  11.607  0.10  8.64
ATOM    606  O   TRP A  69       2.949 -13.993  12.041  0.10  8.64
ATOM    607  CB  TRP A  69       4.176 -11.626  13.345  0.10  8.64
ATOM    610  CG  TRP A  69       5.406 -11.356  12.537  0.10  8.64
ATOM    611  CD1 TRP A  69       6.449 -12.203  12.397  0.10  8.64
ATOM    613  CD2 TRP A  69       5.758 -10.156  11.789  0.10  8.64
ATOM    614  NE1 TRP A  69       7.435 -11.596  11.650  0.10  8.64
ATOM    616  CE3 TRP A  69       5.127  -8.915  11.548  0.10  8.64
ATOM    618  CE2 TRP A  69       7.047 -10.350  11.209  0.10  8.64
ATOM    619  CZ3 TRP A  69       5.734  -7.928  10.746  0.10  8.64
ATOM    621  CZ2 TRP A  69       7.661  -9.377  10.404  0.10  8.64
ATOM    623  CH2 TRP A  69       6.995  -8.163  10.168  0.10  8.64
ATOM    625  N   ASP A  70       2.700 -12.587  10.302  0.10  8.61
ATOM    627  CA  ASP A  70       2.710 -13.641   9.276  0.10  8.61
ATOM    629  C   ASP A  70       4.145 -13.975   8.823  0.10  8.61
ATOM    630  O   ASP A  70       4.342 -14.977   8.144  0.10  8.61
ATOM    631  CB  ASP A  70       1.841 -13.212   8.063  0.10  8.61
ATOM    634  CG  ASP A  70       2.358 -12.130   7.114  0.10  8.61
ATOM    635  OD1 ASP A  70       3.471 -11.612   7.292  0.10  8.61
ATOM    636  OD2 ASP A  70       1.587 -11.757   6.204  0.10  8.61
ATOM    637  N   GLY A  71       5.129 -13.151   9.203  0.10  5.87
ATOM    639  CA  GLY A  71       6.522 -13.262   8.808  0.10  5.87
ATOM    642  C   GLY A  71       7.029 -12.018   8.071  0.10  5.87
ATOM    643  O   GLY A  71       8.242 -11.784   8.066  0.10  5.87
ATOM    644  N   TRP A  72       6.131 -11.205   7.499  0.10 11.24
ATOM    646  CA  TRP A  72       6.406  -9.956   6.790  0.10 11.24
ATOM    648  C   TRP A  72       5.442  -8.822   7.180  0.10 11.24
ATOM    649  O   TRP A  72       5.841  -7.659   7.160  0.10 11.24
ATOM    650  CB  TRP A  72       6.465 -10.194   5.260  0.10 11.24
ATOM    653  CG  TRP A  72       7.773 -10.538   4.599  0.10 11.24
ATOM    654  CD1 TRP A  72       9.019 -10.403   5.110  0.10 11.24
ATOM    656  CD2 TRP A  72       7.962 -11.093   3.262  0.10 11.24
ATOM    657  NE1 TRP A  72       9.956 -10.826   4.187  0.10 11.24
ATOM    659  CE3 TRP A  72       7.082 -11.509   2.236  0.10 11.24
ATOM    661  CE2 TRP A  72       9.361 -11.263   3.023  0.10 11.24
ATOM    662  CZ3 TRP A  72       7.567 -12.100   1.052  0.10 11.24
ATOM    664  CZ2 TRP A  72       9.859 -11.803   1.823  0.10 11.24
ATOM    666  CH2 TRP A  72       8.953 -12.236   0.836  0.10 11.24
ATOM    668  N   LEU A  73       4.203  -9.120   7.568  0.10  7.51
ATOM    670  CA  LEU A  73       3.182  -8.169   7.986  0.10  7.51
ATOM    672  C   LEU A  73       2.552  -8.599   9.312  0.10  7.51
ATOM    673  O   LEU A  73       2.487  -9.785   9.653  0.10  7.51
ATOM    674  CB  LEU A  73       2.114  -7.981   6.888  0.10  7.51
ATOM    677  CG  LEU A  73       2.560  -7.194   5.637  0.10  7.51
ATOM    679  CD1 LEU A  73       1.481  -7.303   4.552  0.10  7.51
ATOM    683  CD2 LEU A  73       2.870  -5.717   5.941  0.10  7.51
ATOM    687  N   CYS A  74       2.068  -7.608  10.066  0.10  4.73
ATOM    689  CA  CYS A  74       1.264  -7.807  11.261  0.10  4.73
ATOM    691  C   CYS A  74      -0.199  -7.765  10.820  0.10  4.73
ATOM    692  O   CYS A  74      -0.586  -6.900  10.032  0.10  4.73
ATOM    693  CB  CYS A  74       1.507  -6.657  12.258  0.10  4.73
ATOM    694  SG  CYS A  74       1.050  -7.099  13.959  0.10  4.73
ATOM    697  N   TRP A  75      -1.008  -8.704  11.307  0.10  8.48
ATOM    699  CA  TRP A  75      -2.428  -8.807  11.015  0.10  8.48
ATOM    701  C   TRP A  75      -3.162  -8.827  12.350  0.10  8.48
ATOM    702  O   TRP A  75      -2.759  -9.565  13.249  0.10  8.48
ATOM    703  CB  TRP A  75      -2.694 -10.084  10.206  0.10  8.48
ATOM    706  CG  TRP A  75      -2.013 -10.153   8.874  0.10  8.48
ATOM    707  CD1 TRP A  75      -0.732 -10.535   8.666  0.10  8.48
ATOM    709  CD2 TRP A  75      -2.558  -9.845   7.555  0.10  8.48
ATOM    710  NE1 TRP A  75      -0.468 -10.522   7.313  0.10  8.48
ATOM    712  CE3 TRP A  75      -3.809  -9.394   7.076  0.10  8.48
ATOM    714  CE2 TRP A  75      -1.546 -10.088   6.579  0.10  8.48
ATOM    715  CZ3 TRP A  75      -4.036  -9.207   5.698  0.10  8.48
ATOM    717  CZ2 TRP A  75      -1.760  -9.909   5.203  0.10  8.48
ATOM    719  CH2 TRP A  75      -3.019  -9.469   4.759  0.10  8.48
ATOM    721  N   ASN A  76      -4.222  -8.024  12.470  0.10  5.52
ATOM    723  CA  ASN A  76      -5.117  -7.969  13.627  0.10  5.52
ATOM    725  C   ASN A  76      -6.089  -9.154  13.629  0.10  5.52
ATOM    726  O   ASN A  76      -6.251  -9.842  12.621  0.10  5.52
ATOM    727  CB  ASN A  76      -5.948  -6.660  13.596  0.10  5.52
ATOM    730  CG  ASN A  76      -5.225  -5.501  14.274  0.10  5.52
ATOM    731  OD1 ASN A  76      -5.085  -5.492  15.494  0.10  5.52
ATOM    732  ND2 ASN A  76      -4.742  -4.526  13.514  0.10  5.52
ATOM    735  N   ASP A  77      -6.751  -9.355  14.771  0.10 11.12
ATOM    737  CA  ASP A  77      -7.846 -10.292  14.997  0.10 11.12
ATOM    739  C   ASP A  77      -9.030  -9.944  14.076  0.10 11.12
ATOM    740  O   ASP A  77      -9.463  -8.794  14.001  0.10 11.12
ATOM    741  CB  ASP A  77      -8.276 -10.247  16.491  0.10 11.12
ATOM    744  CG  ASP A  77      -8.562  -8.852  17.059  0.10 11.12
ATOM    745  OD1 ASP A  77      -7.577  -8.091  17.209  0.10 11.12
ATOM    746  OD2 ASP A  77      -9.742  -8.551  17.336  0.10 11.12
ATOM    747  N   VAL A  78      -9.539 -10.951  13.363  0.10 13.05
ATOM    749  CA  VAL A  78     -10.726 -10.913  12.516  0.10 13.05
ATOM    751  C   VAL A  78     -11.509 -12.215  12.756  0.10 13.05
ATOM    752  O   VAL A  78     -10.996 -13.139  13.396  0.10 13.05
ATOM    753  CB  VAL A  78     -10.390 -10.584  11.032  0.10 13.05
ATOM    755  CG1 VAL A  78      -9.814  -9.171  10.839  0.10 13.05
ATOM    759  CG2 VAL A  78      -9.472 -11.621  10.371  0.10 13.05
ATOM    763  N   ALA A  79     -12.770 -12.270  12.311  0.10  2.78
ATOM    765  CA  ALA A  79     -13.679 -13.385  12.567  0.10  2.78
ATOM    767  C   ALA A  79     -13.247 -14.625  11.768  0.10  2.78
ATOM    768  O   ALA A  79     -12.838 -14.507  10.610  0.10  2.78
ATOM    769  CB  ALA A  79     -15.100 -12.979  12.149  0.10  2.78
ATOM    773  N   ALA A  80     -13.342 -15.806  12.385  0.10  2.44
ATOM    775  CA  ALA A  80     -12.899 -17.091  11.849  0.10  2.44
ATOM    777  C   ALA A  80     -13.644 -17.434  10.545  0.10  2.44
ATOM    778  O   ALA A  80     -14.842 -17.712  10.568  0.10  2.44
ATOM    779  CB  ALA A  80     -13.125 -18.154  12.933  0.10  2.44
ATOM    783  N   GLY A  81     -12.938 -17.364   9.411  0.10  2.08
ATOM    785  CA  GLY A  81     -13.461 -17.528   8.057  0.10  2.08
ATOM    788  C   GLY A  81     -13.264 -16.287   7.171  0.10  2.08
ATOM    789  O   GLY A  81     -13.552 -16.354   5.977  0.10  2.08
ATOM    790  N   THR A  82     -12.795 -15.155   7.718  0.10  3.92
ATOM    792  CA  THR A  82     -12.611 -13.898   6.983  0.10  3.92
ATOM    794  C   THR A  82     -11.333 -13.958   6.117  0.10  3.92
ATOM    795  O   THR A  82     -10.260 -14.305   6.615  0.10  3.92
ATOM    796  CB  THR A  82     -12.474 -12.745   8.018  0.10  3.92
ATOM    798  OG1 THR A  82     -13.650 -12.680   8.801  0.10  3.92
ATOM    800  CG2 THR A  82     -12.297 -11.340   7.421  0.10  3.92
ATOM    804  N   GLU A  83     -11.433 -13.551   4.845  0.10  4.92
ATOM    806  CA  GLU A  83     -10.299 -13.138   4.020  0.10  4.92
ATOM    808  C   GLU A  83     -10.089 -11.637   4.280  0.10  4.92
ATOM    809  O   GLU A  83     -11.062 -10.879   4.316  0.10  4.92
ATOM    810  CB  GLU A  83     -10.618 -13.384   2.525  0.10  4.92
ATOM    813  CG  GLU A  83      -9.525 -12.879   1.549  0.10  4.92
ATOM    816  CD  GLU A  83      -9.697 -13.324   0.099  0.10  4.92
ATOM    817  OE1 GLU A  83     -10.721 -13.963  -0.215  0.10  4.92
ATOM    818  OE2 GLU A  83      -8.791 -13.008  -0.701  0.10  4.92
ATOM    819  N   SER A  84      -8.841 -11.209   4.465  0.10  7.72
ATOM    821  CA  SER A  84      -8.444  -9.830   4.702  0.10  7.72
ATOM    823  C   SER A  84      -7.224  -9.493   3.835  0.10  7.72
ATOM    824  O   SER A  84      -6.483 -10.386   3.420  0.10  7.72
ATOM    825  CB  SER A  84      -8.327  -9.567   6.221  0.10  7.72
ATOM    828  OG  SER A  84      -7.351 -10.378   6.855  0.10  7.72
ATOM    830  N   MET A  85      -7.031  -8.204   3.527  0.10  7.49
ATOM    832  CA  MET A  85      -5.975  -7.711   2.648  0.10  7.49
ATOM    834  C   MET A  85      -5.176  -6.606   3.341  0.10  7.49
ATOM    835  O   MET A  85      -5.696  -5.927   4.227  0.10  7.49
ATOM    836  CB  MET A  85      -6.560  -7.225   1.306  0.10  7.49
ATOM    839  CG  MET A  85      -7.207  -8.332   0.463  0.10  7.49
ATOM    842  SD  MET A  85      -7.613  -7.805  -1.228  0.10  7.49
ATOM    843  CE  MET A  85      -6.034  -8.117  -2.072  0.10  7.49
ATOM    847  N   GLN A  86      -3.919  -6.421   2.926  0.10 11.18
ATOM    849  CA  GLN A  86      -2.988  -5.419   3.434  0.10 11.18
ATOM    851  C   GLN A  86      -2.039  -4.989   2.302  0.10 11.18
ATOM    852  O   GLN A  86      -1.876  -5.718   1.325  0.10 11.18
ATOM    853  CB  GLN A  86      -2.320  -5.930   4.731  0.10 11.18
ATOM    856  CG  GLN A  86      -1.425  -4.894   5.445  0.10 11.18
ATOM    859  CD  GLN A  86      -1.007  -5.262   6.872  0.10 11.18
ATOM    860  OE1 GLN A  86      -0.398  -4.445   7.551  0.10 11.18
ATOM    861  NE2 GLN A  86      -1.322  -6.454   7.366  0.10 11.18
ATOM    864  N   LEU A  87      -1.439  -3.798   2.394  0.10  8.53
ATOM    866  CA  LEU A  87      -0.516  -3.257   1.395  0.10  8.53
ATOM    868  C   LEU A  87       0.829  -3.997   1.434  0.10  8.53
ATOM    869  O   LEU A  87       1.322  -4.348   2.504  0.10  8.53
ATOM    870  CB  LEU A  87      -0.270  -1.753   1.660  0.10  8.53
ATOM    873  CG  LEU A  87      -1.356  -0.811   1.095  0.10  8.53
ATOM    875  CD1 LEU A  87      -2.705  -0.926   1.825  0.10  8.53
ATOM    879  CD2 LEU A  87      -0.868   0.646   1.105  0.10  8.53
ATOM    883  N   CYS A  88       1.422  -4.201   0.255  0.10  4.18
ATOM    885  CA  CYS A  88       2.704  -4.875   0.069  0.10  4.18
ATOM    887  C   CYS A  88       3.859  -3.981   0.565  0.10  4.18
ATOM    888  O   CYS A  88       3.998  -2.870   0.049  0.10  4.18
ATOM    889  CB  CYS A  88       2.896  -5.102  -1.434  0.10  4.18
ATOM    890  SG  CYS A  88       1.711  -6.256  -2.168  0.10  4.18
ATOM    893  N   PRO A  89       4.675  -4.427   1.544  0.10  8.82
ATOM    894  CA  PRO A  89       5.765  -3.620   2.102  0.10  8.82
ATOM    896  C   PRO A  89       7.004  -3.647   1.190  0.10  8.82
ATOM    897  O   PRO A  89       7.443  -4.713   0.756  0.10  8.82
ATOM    898  CB  PRO A  89       6.067  -4.288   3.452  0.10  8.82
ATOM    901  CG  PRO A  89       5.686  -5.751   3.255  0.10  8.82
ATOM    904  CD  PRO A  89       4.548  -5.709   2.242  0.10  8.82
ATOM    907  N   ASP A  90       7.609  -2.480   0.943  0.10  8.53
ATOM    909  CA  ASP A  90       8.768  -2.253   0.069  0.10  8.53
ATOM    911  C   ASP A  90      10.101  -2.775   0.685  0.10  8.53
ATOM    912  O   ASP A  90      11.160  -2.163   0.508  0.10  8.53
ATOM    913  CB  ASP A  90       8.823  -0.729  -0.283  0.10  8.53
ATOM    916  CG  ASP A  90       9.565   0.195   0.686  0.10  8.53
ATOM    917  OD1 ASP A  90       9.242   0.215   1.895  0.10  8.53
ATOM    918  OD2 ASP A  90      10.652   0.674   0.291  0.10  8.53
ATOM    919  N   TYR A  91      10.094  -3.903   1.415  0.10  9.64
ATOM    921  CA  TYR A  91      11.288  -4.564   1.970  0.10  9.64
ATOM    923  C   TYR A  91      12.324  -4.823   0.877  0.10  9.64
ATOM    924  O   TYR A  91      13.448  -4.334   0.954  0.10  9.64
ATOM    925  CB  TYR A  91      10.929  -5.884   2.685  0.10  9.64
ATOM    928  CG  TYR A  91       9.980  -5.783   3.863  0.10  9.64
ATOM    929  CD1 TYR A  91      10.079  -4.728   4.794  0.10  9.64
ATOM    931  CD2 TYR A  91       9.007  -6.784   4.054  0.10  9.64
ATOM    933  CE1 TYR A  91       9.182  -4.645   5.872  0.10  9.64
ATOM    935  CE2 TYR A  91       8.137  -6.717   5.156  0.10  9.64
ATOM    937  CZ  TYR A  91       8.212  -5.639   6.058  0.10  9.64
ATOM    938  OH  TYR A  91       7.357  -5.541   7.112  0.10  9.64
ATOM    940  N   PHE A  92      11.872  -5.494  -0.179  0.10  6.89
ATOM    942  CA  PHE A  92      12.564  -5.668  -1.441  0.10  6.89
ATOM    944  C   PHE A  92      11.873  -4.723  -2.432  0.10  6.89
ATOM    945  O   PHE A  92      10.681  -4.431  -2.293  0.10  6.89
ATOM    946  CB  PHE A  92      12.393  -7.131  -1.883  0.10  6.89
ATOM    949  CG  PHE A  92      12.983  -8.109  -0.876  0.10  6.89
ATOM    950  CD1 PHE A  92      14.345  -8.463  -0.955  0.10  6.89
ATOM    952  CD2 PHE A  92      12.185  -8.634   0.164  0.10  6.89
ATOM    954  CE1 PHE A  92      14.909  -9.325   0.005  0.10  6.89
ATOM    956  CE2 PHE A  92      12.753  -9.483   1.133  0.10  6.89
ATOM    958  CZ  PHE A  92      14.116  -9.827   1.056  0.10  6.89
ATOM    960  N   GLN A  93      12.616  -4.198  -3.410  0.10  7.15
ATOM    962  CA  GLN A  93      12.128  -3.197  -4.364  0.10  7.15
ATOM    964  C   GLN A  93      11.005  -3.724  -5.282  0.10  7.15
ATOM    965  O   GLN A  93      10.160  -2.947  -5.722  0.10  7.15
ATOM    966  CB  GLN A  93      13.311  -2.693  -5.210  0.10  7.15
ATOM    969  CG  GLN A  93      13.000  -1.396  -5.979  0.10  7.15
ATOM    972  CD  GLN A  93      14.151  -0.984  -6.882  0.10  7.15
ATOM    973  OE1 GLN A  93      14.664  -1.790  -7.653  0.10  7.15
ATOM    974  NE2 GLN A  93      14.579   0.263  -6.799  0.10  7.15
ATOM    977  N   ASP A  94      10.980  -5.034  -5.556  0.10  5.34
ATOM    979  CA  ASP A  94      10.014  -5.687  -6.440  0.10  5.34
ATOM    981  C   ASP A  94       8.596  -5.745  -5.839  0.10  5.34
ATOM    982  O   ASP A  94       7.659  -6.045  -6.574  0.10  5.34
ATOM    983  CB  ASP A  94      10.515  -7.112  -6.799  0.10  5.34
ATOM    986  CG  ASP A  94      10.239  -8.237  -5.797  0.10  5.34
ATOM    987  OD1 ASP A  94      10.908  -8.289  -4.750  0.10  5.34
ATOM    988  OD2 ASP A  94       9.448  -9.147  -6.136  0.10  5.34
ATOM    989  N   PHE A  95       8.433  -5.462  -4.540  0.10  8.03
ATOM    991  CA  PHE A  95       7.147  -5.413  -3.856  0.10  8.03
ATOM    993  C   PHE A  95       6.621  -3.975  -3.913  0.10  8.03
ATOM    994  O   PHE A  95       6.993  -3.129  -3.099  0.10  8.03
ATOM    995  CB  PHE A  95       7.325  -5.854  -2.383  0.10  8.03
ATOM    998  CG  PHE A  95       7.239  -7.354  -2.138  0.10  8.03
ATOM    999  CD1 PHE A  95       7.599  -8.287  -3.137  0.10  8.03
ATOM   1001  CD2 PHE A  95       6.772  -7.826  -0.893  0.10  8.03
ATOM   1003  CE1 PHE A  95       7.460  -9.665  -2.913  0.10  8.03
ATOM   1005  CE2 PHE A  95       6.639  -9.209  -0.666  0.10  8.03
ATOM   1007  CZ  PHE A  95       6.970 -10.127  -1.681  0.10  8.03
ATOM   1009  N   ASP A  96       5.750  -3.704  -4.890  0.10  4.52
ATOM   1011  CA  ASP A  96       5.118  -2.399  -5.092  0.10  4.52
ATOM   1013  C   ASP A  96       3.807  -2.323  -4.266  0.10  4.52
ATOM   1014  O   ASP A  96       3.044  -3.294  -4.285  0.10  4.52
ATOM   1015  CB  ASP A  96       4.803  -2.243  -6.598  0.10  4.52
ATOM   1018  CG  ASP A  96       4.199  -0.883  -6.928  0.10  4.52
ATOM   1019  OD1 ASP A  96       2.991  -0.712  -6.664  0.10  4.52
ATOM   1020  OD2 ASP A  96       4.954  -0.005  -7.384  0.10  4.52
ATOM   1021  N   PRO A  97       3.512  -1.209  -3.555  0.10  6.31
ATOM   1022  CA  PRO A  97       2.324  -1.081  -2.696  0.10  6.31
ATOM   1024  C   PRO A  97       1.007  -0.713  -3.414  0.10  6.31
ATOM   1025  O   PRO A  97      -0.001  -0.548  -2.718  0.10  6.31
ATOM   1026  CB  PRO A  97       2.705   0.032  -1.708  0.10  6.31
ATOM   1029  CG  PRO A  97       3.585   0.949  -2.535  0.10  6.31
ATOM   1032  CD  PRO A  97       4.359  -0.017  -3.434  0.10  6.31
ATOM   1035  N   SER A  98       0.954  -0.556  -4.750  0.10  4.01
ATOM   1037  CA  SER A  98      -0.291  -0.253  -5.472  0.10  4.01
ATOM   1039  C   SER A  98      -1.308  -1.408  -5.375  0.10  4.01
ATOM   1040  O   SER A  98      -2.493  -1.166  -5.127  0.10  4.01
ATOM   1041  CB  SER A  98       0.003   0.128  -6.939  0.10  4.01
ATOM   1044  OG  SER A  98       0.632  -0.911  -7.665  0.10  4.01
ATOM   1046  N   GLU A  99      -0.833  -2.657  -5.427  0.10 11.86
ATOM   1048  CA  GLU A  99      -1.603  -3.875  -5.183  0.10 11.86
ATOM   1050  C   GLU A  99      -1.590  -4.200  -3.673  0.10 11.86
ATOM   1051  O   GLU A  99      -1.074  -3.432  -2.849  0.10 11.86
ATOM   1052  CB  GLU A  99      -0.947  -5.029  -5.987  0.10 11.86
ATOM   1055  CG  GLU A  99      -1.813  -5.506  -7.175  0.10 11.86
ATOM   1058  CD  GLU A  99      -3.104  -6.221  -6.775  0.10 11.86
ATOM   1059  OE1 GLU A  99      -3.418  -6.243  -5.566  0.10 11.86
ATOM   1060  OE2 GLU A  99      -3.773  -6.742  -7.687  0.10 11.86
ATOM   1061  N   LYS A 100      -2.249  -5.294  -3.291  0.10 12.87
ATOM   1063  CA  LYS A 100      -2.403  -5.760  -1.922  0.10 12.87
ATOM   1065  C   LYS A 100      -2.147  -7.265  -1.793  0.10 12.87
ATOM   1066  O   LYS A 100      -2.493  -8.053  -2.669  0.10 12.87
ATOM   1067  CB  LYS A 100      -3.763  -5.316  -1.331  0.10 12.87
ATOM   1070  CG  LYS A 100      -3.837  -3.829  -0.936  0.10 12.87
ATOM   1073  CD  LYS A 100      -4.491  -2.923  -1.996  0.10 12.87
ATOM   1076  CE  LYS A 100      -4.064  -1.455  -1.845  0.10 12.87
ATOM   1079  NZ  LYS A 100      -2.726  -1.233  -2.413  0.10 12.87
ATOM   1083  N   VAL A 101      -1.603  -7.640  -0.635  0.10  3.67
ATOM   1085  CA  VAL A 101      -1.439  -8.991  -0.116  0.10  3.67
ATOM   1087  C   VAL A 101      -2.838  -9.472   0.312  0.10  3.67
ATOM   1088  O   VAL A 101      -3.658  -8.643   0.719  0.10  3.67
ATOM   1089  CB  VAL A 101      -0.521  -8.899   1.147  0.10  3.67
ATOM   1091  CG1 VAL A 101      -0.105 -10.265   1.727  0.10  3.67
ATOM   1095  CG2 VAL A 101       0.745  -8.060   0.902  0.10  3.67
ATOM   1099  N   THR A 102      -3.095 -10.783   0.292  0.10 10.01
ATOM   1101  CA  THR A 102      -4.301 -11.385   0.852  0.10 10.01
ATOM   1103  C   THR A 102      -3.925 -12.543   1.784  0.10 10.01
ATOM   1104  O   THR A 102      -2.975 -13.282   1.522  0.10 10.01
ATOM   1105  CB  THR A 102      -5.372 -11.690  -0.230  0.10 10.01
ATOM   1107  OG1 THR A 102      -6.567 -12.049   0.433  0.10 10.01
ATOM   1109  CG2 THR A 102      -5.000 -12.799  -1.222  0.10 10.01
ATOM   1113  N   LYS A 103      -4.664 -12.688   2.882  0.10  5.79
ATOM   1115  CA  LYS A 103      -4.495 -13.691   3.915  0.10  5.79
ATOM   1117  C   LYS A 103      -5.895 -14.071   4.406  0.10  5.79
ATOM   1118  O   LYS A 103      -6.799 -13.233   4.419  0.10  5.79
ATOM   1119  CB  LYS A 103      -3.563 -13.129   5.003  0.10  5.79
ATOM   1122  CG  LYS A 103      -3.084 -14.146   6.052  0.10  5.79
ATOM   1125  CD  LYS A 103      -2.321 -13.426   7.168  0.10  5.79
ATOM   1128  CE  LYS A 103      -1.730 -14.339   8.245  0.10  5.79
ATOM   1131  NZ  LYS A 103      -1.503 -13.585   9.492  0.10  5.79
ATOM   1135  N   ILE A 104      -6.084 -15.327   4.816  0.10  9.22
ATOM   1137  CA  ILE A 104      -7.369 -15.852   5.256  0.10  9.22
ATOM   1139  C   ILE A 104      -7.220 -16.293   6.715  0.10  9.22
ATOM   1140  O   ILE A 104      -6.296 -17.025   7.073  0.10  9.22
ATOM   1141  CB  ILE A 104      -7.884 -16.954   4.283  0.10  9.22
ATOM   1143  CG1 ILE A 104      -7.993 -16.459   2.817  0.10  9.22
ATOM   1146  CG2 ILE A 104      -9.242 -17.535   4.734  0.10  9.22
ATOM   1150  CD1 ILE A 104      -6.762 -16.777   1.952  0.10  9.22
ATOM   1154  N   CYS A 105      -8.141 -15.831   7.557  0.10  5.28
ATOM   1156  CA  CYS A 105      -8.378 -16.264   8.925  0.10  5.28
ATOM   1158  C   CYS A 105      -9.262 -17.508   8.794  0.10  5.28
ATOM   1159  O   CYS A 105     -10.326 -17.433   8.179  0.10  5.28
ATOM   1160  CB  CYS A 105      -9.165 -15.130   9.599  0.10  5.28
ATOM   1161  SG  CYS A 105      -9.617 -15.300  11.339  0.10  5.28
ATOM   1164  N   ASP A 106      -8.806 -18.660   9.285  0.10  6.43
ATOM   1166  CA  ASP A 106      -9.463 -19.951   9.083  0.10  6.43
ATOM   1168  C   ASP A 106     -10.604 -20.130  10.100  0.10  6.43
ATOM   1169  O   ASP A 106     -10.716 -19.382  11.073  0.10  6.43
ATOM   1170  CB  ASP A 106      -8.417 -21.080   9.236  0.10  6.43
ATOM   1173  CG  ASP A 106      -8.733 -22.321   8.402  0.10  6.43
ATOM   1174  OD1 ASP A 106      -7.775 -22.918   7.872  0.10  6.43
ATOM   1175  OD2 ASP A 106      -9.934 -22.631   8.245  0.10  6.43
ATOM   1176  N   GLN A 107     -11.480 -21.105   9.853  0.10  5.58
ATOM   1178  CA  GLN A 107     -12.710 -21.353  10.603  0.10  5.58
ATOM   1180  C   GLN A 107     -12.466 -22.045  11.960  0.10  5.58
ATOM   1181  O   GLN A 107     -13.392 -22.145  12.763  0.10  5.58
ATOM   1182  CB  GLN A 107     -13.661 -22.207   9.730  0.10  5.58
ATOM   1185  CG  GLN A 107     -13.184 -23.645   9.403  0.10  5.58
ATOM   1188  CD  GLN A 107     -14.160 -24.469   8.559  0.10  5.58
ATOM   1189  OE1 GLN A 107     -13.886 -25.626   8.259  0.10  5.58
ATOM   1190  NE2 GLN A 107     -15.304 -23.919   8.169  0.10  5.58
ATOM   1193  N   ASP A 108     -11.249 -22.539  12.214  0.10  8.40
ATOM   1195  CA  ASP A 108     -10.879 -23.311  13.403  0.10  8.40
ATOM   1197  C   ASP A 108     -10.460 -22.391  14.571  0.10  8.40
ATOM   1198  O   ASP A 108     -10.570 -22.801  15.726  0.10  8.40
ATOM   1199  CB  ASP A 108      -9.711 -24.274  13.043  0.10  8.40
ATOM   1202  CG  ASP A 108      -8.340 -23.667  12.731  0.10  8.40
ATOM   1203  OD1 ASP A 108      -8.265 -22.445  12.473  0.10  8.40
ATOM   1204  OD2 ASP A 108      -7.354 -24.433  12.784  0.10  8.40
ATOM   1205  N   GLY A 109     -10.000 -21.167  14.288  0.10  4.15
ATOM   1207  CA  GLY A 109      -9.493 -20.212  15.267  0.10  4.15
ATOM   1210  C   GLY A 109      -8.032 -19.800  15.046  0.10  4.15
ATOM   1211  O   GLY A 109      -7.474 -19.127  15.909  0.10  4.15
ATOM   1212  N   ASN A 110      -7.395 -20.148  13.918  0.10 11.75
ATOM   1214  CA  ASN A 110      -6.088 -19.609  13.509  0.10 11.75
ATOM   1216  C   ASN A 110      -6.118 -19.124  12.055  0.10 11.75
ATOM   1217  O   ASN A 110      -7.186 -18.816  11.526  0.10 11.75
ATOM   1218  CB  ASN A 110      -4.872 -20.468  13.959  0.10 11.75
ATOM   1221  CG  ASN A 110      -4.820 -21.867  13.347  0.10 11.75
ATOM   1222  OD1 ASN A 110      -4.157 -22.093  12.335  0.10 11.75
ATOM   1223  ND2 ASN A 110      -5.490 -22.814  13.983  0.10 11.75
ATOM   1226  N   TRP A 111      -4.955 -18.929  11.433  0.10  7.90
ATOM   1228  CA  TRP A 111      -4.827 -18.392  10.083  0.10  7.90
ATOM   1230  C   TRP A 111      -4.639 -19.561   9.109  0.10  7.90
ATOM   1231  O   TRP A 111      -4.011 -20.561   9.453  0.10  7.90
ATOM   1232  CB  TRP A 111      -3.621 -17.436  10.042  0.10  7.90
ATOM   1235  CG  TRP A 111      -3.837 -16.149  10.793  0.10  7.90
ATOM   1236  CD1 TRP A 111      -3.469 -15.906  12.074  0.10  7.90
ATOM   1238  CD2 TRP A 111      -4.495 -14.924  10.335  0.10  7.90
ATOM   1239  NE1 TRP A 111      -3.877 -14.637  12.438  0.10  7.90
ATOM   1241  CE3 TRP A 111      -5.098 -14.509   9.126  0.10  7.90
ATOM   1243  CE2 TRP A 111      -4.502 -13.981  11.405  0.10  7.90
ATOM   1244  CZ3 TRP A 111      -5.665 -13.226   8.982  0.10  7.90
ATOM   1246  CZ2 TRP A 111      -5.068 -12.703  11.284  0.10  7.90
ATOM   1248  CH2 TRP A 111      -5.653 -12.324  10.063  0.10  7.90
ATOM   1250  N   PHE A 112      -5.220 -19.425   7.911  0.10  5.96
ATOM   1252  CA  PHE A 112      -5.337 -20.442   6.867  0.10  5.96
ATOM   1254  C   PHE A 112      -3.978 -20.986   6.414  0.10  5.96
ATOM   1255  O   PHE A 112      -2.960 -20.292   6.476  0.10  5.96
ATOM   1256  CB  PHE A 112      -6.119 -19.843   5.680  0.10  5.96
ATOM   1259  CG  PHE A 112      -6.368 -20.768   4.497  0.10  5.96
ATOM   1260  CD1 PHE A 112      -7.252 -21.859   4.623  0.10  5.96
ATOM   1262  CD2 PHE A 112      -5.693 -20.556   3.276  0.10  5.96
ATOM   1264  CE1 PHE A 112      -7.444 -22.744   3.545  0.10  5.96
ATOM   1266  CE2 PHE A 112      -5.885 -21.443   2.197  0.10  5.96
ATOM   1268  CZ  PHE A 112      -6.758 -22.538   2.333  0.10  5.96
ATOM   1270  N   ARG A 113      -3.995 -22.232   5.941  0.10 14.08
ATOM   1272  CA  ARG A 113      -2.855 -23.040   5.565  0.10 14.08
ATOM   1274  C   ARG A 113      -3.149 -23.714   4.230  0.10 14.08
ATOM   1275  O   ARG A 113      -4.233 -24.264   4.044  0.10 14.08
ATOM   1276  CB  ARG A 113      -2.497 -23.992   6.724  0.10 14.08
ATOM   1279  CG  ARG A 113      -3.644 -24.882   7.247  0.10 14.08
ATOM   1282  CD  ARG A 113      -3.248 -25.630   8.527  0.10 14.08
ATOM   1285  NE  ARG A 113      -3.056 -24.684   9.638  0.10 14.08
ATOM   1287  CZ  ARG A 113      -1.900 -24.256  10.159  0.10 14.08
ATOM   1288  NH1 ARG A 113      -0.724 -24.703   9.704  0.10 14.08
ATOM   1291  NH2 ARG A 113      -1.931 -23.358  11.143  0.10 14.08
ATOM   1294  N   HIS A 114      -2.204 -23.644   3.287  0.10  4.88
ATOM   1296  CA  HIS A 114      -2.433 -24.071   1.909  0.10  4.88
ATOM   1298  C   HIS A 114      -2.200 -25.595   1.817  0.10  4.88
ATOM   1299  O   HIS A 114      -1.111 -26.042   2.192  0.10  4.88
ATOM   1300  CB  HIS A 114      -1.432 -23.359   0.968  0.10  4.88
ATOM   1303  CG  HIS A 114      -1.949 -23.198  -0.442  0.10  4.88
ATOM   1304  ND1 HIS A 114      -2.247 -21.965  -1.002  0.10  4.88
ATOM   1306  CD2 HIS A 114      -2.247 -24.119  -1.423  0.10  4.88
ATOM   1308  CE1 HIS A 114      -2.679 -22.178  -2.246  0.10  4.88
ATOM   1310  NE2 HIS A 114      -2.706 -23.466  -2.565  0.10  4.88
ATOM   1311  N   PRO A 115      -3.160 -26.400   1.295  0.10 15.15
ATOM   1312  CA  PRO A 115      -3.033 -27.860   1.091  0.10 15.15
ATOM   1314  C   PRO A 115      -1.770 -28.368   0.361  0.10 15.15
ATOM   1315  O   PRO A 115      -1.423 -29.539   0.490  0.10 15.15
ATOM   1316  CB  PRO A 115      -4.277 -28.259   0.283  0.10 15.15
ATOM   1319  CG  PRO A 115      -5.319 -27.211   0.625  0.10 15.15
ATOM   1322  CD  PRO A 115      -4.515 -25.953   0.951  0.10 15.15
ATOM   1325  N   ALA A 116      -1.071 -27.500  -0.385  0.10  4.04
ATOM   1327  CA  ALA A 116       0.172 -27.779  -1.103  0.10  4.04
ATOM   1329  C   ALA A 116       1.387 -27.956  -0.170  0.10  4.04
ATOM   1330  O   ALA A 116       2.461 -28.332  -0.634  0.10  4.04
ATOM   1331  CB  ALA A 116       0.451 -26.595  -2.044  0.10  4.04
ATOM   1335  N   SER A 117       1.233 -27.690   1.132  0.10  5.66
ATOM   1337  CA  SER A 117       2.248 -27.922   2.152  0.10  5.66
ATOM   1339  C   SER A 117       1.636 -28.229   3.525  0.10  5.66
ATOM   1340  O   SER A 117       2.125 -29.102   4.238  0.10  5.66
ATOM   1341  CB  SER A 117       3.260 -26.760   2.161  0.10  5.66
ATOM   1344  OG  SER A 117       2.623 -25.528   2.469  0.10  5.66
ATOM   1346  N   ASN A 118       0.584 -27.489   3.900  0.10  9.22
ATOM   1348  CA  ASN A 118      -0.084 -27.451   5.211  0.10  9.22
ATOM   1350  C   ASN A 118       0.597 -26.477   6.187  0.10  9.22
ATOM   1351  O   ASN A 118       0.177 -26.335   7.339  0.10  9.22
ATOM   1352  CB  ASN A 118      -0.478 -28.823   5.810  0.10  9.22
ATOM   1355  CG  ASN A 118      -1.457 -29.583   4.917  0.10  9.22
ATOM   1356  OD1 ASN A 118      -2.628 -29.229   4.829  0.10  9.22
ATOM   1357  ND2 ASN A 118      -0.987 -30.610   4.220  0.10  9.22
ATOM   1360  N   ARG A 119       1.591 -25.732   5.680  0.10  7.94
ATOM   1362  CA  ARG A 119       2.103 -24.489   6.247  0.10  7.94
ATOM   1364  C   ARG A 119       1.038 -23.406   6.015  0.10  7.94
ATOM   1365  O   ARG A 119       0.178 -23.565   5.140  0.10  7.94
ATOM   1366  CB  ARG A 119       3.393 -24.077   5.499  0.10  7.94
ATOM   1369  CG  ARG A 119       4.521 -25.119   5.582  0.10  7.94
ATOM   1372  CD  ARG A 119       5.713 -24.805   4.665  0.10  7.94
ATOM   1375  NE  ARG A 119       6.671 -25.919   4.691  0.10  7.94
ATOM   1377  CZ  ARG A 119       7.701 -26.142   3.864  0.10  7.94
ATOM   1378  NH1 ARG A 119       8.010 -25.294   2.882  0.10  7.94
ATOM   1381  NH2 ARG A 119       8.412 -27.253   4.037  0.10  7.94
ATOM   1384  N   THR A 120       1.091 -22.325   6.796  0.10  4.61
ATOM   1386  CA  THR A 120       0.272 -21.122   6.672  0.10  4.61
ATOM   1388  C   THR A 120       0.284 -20.511   5.249  0.10  4.61
ATOM   1389  O   THR A 120       1.079 -20.911   4.393  0.10  4.61
ATOM   1390  CB  THR A 120       0.693 -20.156   7.804  0.10  4.61
ATOM   1392  OG1 THR A 120       2.098 -20.003   7.835  0.10  4.61
ATOM   1394  CG2 THR A 120       0.237 -20.635   9.192  0.10  4.61
ATOM   1398  N   TRP A 121      -0.654 -19.600   4.967  0.10  8.88
ATOM   1400  CA  TRP A 121      -0.755 -18.938   3.679  0.10  8.88
ATOM   1402  C   TRP A 121      -1.110 -17.462   3.841  0.10  8.88
ATOM   1403  O   TRP A 121      -2.235 -17.122   4.219  0.10  8.88
ATOM   1404  CB  TRP A 121      -1.698 -19.733   2.763  0.10  8.88
ATOM   1407  CG  TRP A 121      -1.803 -19.319   1.321  0.10  8.88
ATOM   1408  CD1 TRP A 121      -2.965 -19.280   0.631  0.10  8.88
ATOM   1410  CD2 TRP A 121      -0.767 -18.887   0.374  0.10  8.88
ATOM   1411  NE1 TRP A 121      -2.723 -18.915  -0.676  0.10  8.88
ATOM   1413  CE3 TRP A 121       0.630 -18.653   0.440  0.10  8.88
ATOM   1415  CE2 TRP A 121      -1.391 -18.639  -0.889  0.10  8.88
ATOM   1416  CZ3 TRP A 121       1.349 -18.176  -0.674  0.10  8.88
ATOM   1418  CZ2 TRP A 121      -0.677 -18.201  -2.017  0.10  8.88
ATOM   1420  CH2 TRP A 121       0.702 -17.958  -1.904  0.10  8.88
ATOM   1422  N   THR A 122      -0.156 -16.603   3.495  0.10 11.33
ATOM   1424  CA  THR A 122      -0.310 -15.181   3.233  0.10 11.33
ATOM   1426  C   THR A 122       0.229 -14.982   1.802  0.10 11.33
ATOM   1427  O   THR A 122       1.372 -15.314   1.485  0.10 11.33
ATOM   1428  CB  THR A 122       0.349 -14.368   4.380  0.10 11.33
ATOM   1430  OG1 THR A 122       0.251 -12.970   4.180  0.10 11.33
ATOM   1432  CG2 THR A 122       1.803 -14.761   4.632  0.10 11.33
ATOM   1436  N   ASN A 123      -0.645 -14.556   0.889  0.10  6.72
ATOM   1438  CA  ASN A 123      -0.396 -14.515  -0.543  0.10  6.72
ATOM   1440  C   ASN A 123       0.126 -13.112  -0.877  0.10  6.72
ATOM   1441  O   ASN A 123      -0.625 -12.139  -0.815  0.10  6.72
ATOM   1442  CB  ASN A 123      -1.748 -14.750  -1.256  0.10  6.72
ATOM   1445  CG  ASN A 123      -1.630 -14.932  -2.770  0.10  6.72
ATOM   1446  OD1 ASN A 123      -0.570 -14.758  -3.362  0.10  6.72
ATOM   1447  ND2 ASN A 123      -2.723 -15.300  -3.430  0.10  6.72
ATOM   1450  N   TYR A 124       1.412 -13.040  -1.237  0.10 11.12
ATOM   1452  CA  TYR A 124       2.130 -11.832  -1.647  0.10 11.12
ATOM   1454  C   TYR A 124       2.401 -11.828  -3.170  0.10 11.12
ATOM   1455  O   TYR A 124       3.185 -11.003  -3.641  0.10 11.12
ATOM   1456  CB  TYR A 124       3.488 -11.778  -0.894  0.10 11.12
ATOM   1459  CG  TYR A 124       3.429 -11.370   0.569  0.10 11.12
ATOM   1460  CD1 TYR A 124       3.611 -10.019   0.935  0.10 11.12
ATOM   1462  CD2 TYR A 124       3.226 -12.337   1.576  0.10 11.12
ATOM   1464  CE1 TYR A 124       3.573  -9.636   2.290  0.10 11.12
ATOM   1466  CE2 TYR A 124       3.181 -11.946   2.928  0.10 11.12
ATOM   1468  CZ  TYR A 124       3.336 -10.598   3.287  0.10 11.12
ATOM   1469  OH  TYR A 124       3.260 -10.214   4.591  0.10 11.12
ATOM   1471  N   THR A 125       1.806 -12.733  -3.969  0.10  7.18
ATOM   1473  CA  THR A 125       2.064 -12.839  -5.419  0.10  7.18
ATOM   1475  C   THR A 125       1.686 -11.563  -6.205  0.10  7.18
ATOM   1476  O   THR A 125       2.321 -11.241  -7.208  0.10  7.18
ATOM   1477  CB  THR A 125       1.367 -14.091  -6.012  0.10  7.18
ATOM   1479  OG1 THR A 125      -0.041 -14.047  -5.887  0.10  7.18
ATOM   1481  CG2 THR A 125       1.876 -15.415  -5.430  0.10  7.18
ATOM   1485  N   GLN A 126       0.706 -10.812  -5.690  0.10  9.06
ATOM   1487  CA  GLN A 126       0.139  -9.578  -6.217  0.10  9.06
ATOM   1489  C   GLN A 126       1.120  -8.396  -6.131  0.10  9.06
ATOM   1490  O   GLN A 126       0.941  -7.398  -6.822  0.10  9.06
ATOM   1491  CB  GLN A 126      -1.095  -9.214  -5.357  0.10  9.06
ATOM   1494  CG  GLN A 126      -2.294 -10.188  -5.413  0.10  9.06
ATOM   1497  CD  GLN A 126      -2.169 -11.432  -4.526  0.10  9.06
ATOM   1498  OE1 GLN A 126      -1.164 -11.652  -3.856  0.10  9.06
ATOM   1499  NE2 GLN A 126      -3.179 -12.290  -4.532  0.10  9.06
ATOM   1502  N   CYS A 127       2.152  -8.487  -5.282  0.10  4.52
ATOM   1504  CA  CYS A 127       3.096  -7.399  -5.023  0.10  4.52
ATOM   1506  C   CYS A 127       4.116  -7.221  -6.159  0.10  4.52
ATOM   1507  O   CYS A 127       4.731  -6.162  -6.267  0.10  4.52
ATOM   1508  CB  CYS A 127       3.852  -7.719  -3.722  0.10  4.52
ATOM   1509  SG  CYS A 127       2.779  -7.982  -2.280  0.10  4.52
ATOM   1512  N   ASN A 128       4.253  -8.244  -7.007  0.10  5.65
ATOM   1514  CA  ASN A 128       5.029  -8.313  -8.242  0.10  5.65
ATOM   1516  C   ASN A 128       4.022  -8.808  -9.309  0.10  5.65
ATOM   1517  O   ASN A 128       2.812  -8.690  -9.127  0.10  5.65
ATOM   1518  CB  ASN A 128       6.230  -9.263  -7.980  0.10  5.65
ATOM   1521  CG  ASN A 128       7.366  -9.241  -9.013  0.10  5.65
ATOM   1522  OD1 ASN A 128       7.158  -9.169 -10.220  0.10  5.65
ATOM   1523  ND2 ASN A 128       8.609  -9.324  -8.578  0.10  5.65
ATOM   1526  N   VAL A 129       4.485  -9.372 -10.429  0.10 12.37
ATOM   1528  CA  VAL A 129       3.643 -10.034 -11.426  0.10 12.37
ATOM   1530  C   VAL A 129       3.196 -11.427 -10.920  0.10 12.37
ATOM   1531  O   VAL A 129       2.146 -11.921 -11.326  0.10 12.37
ATOM   1532  CB  VAL A 129       4.441 -10.128 -12.764  0.10 12.37
ATOM   1534  CG1 VAL A 129       5.667 -11.064 -12.736  0.10 12.37
ATOM   1538  CG2 VAL A 129       3.545 -10.480 -13.964  0.10 12.37
ATOM   1542  N   ASN A 130       3.989 -12.063 -10.044  0.10  9.10
ATOM   1544  CA  ASN A 130       3.784 -13.409  -9.515  0.10  9.10
ATOM   1546  C   ASN A 130       4.812 -13.651  -8.395  0.10  9.10
ATOM   1547  O   ASN A 130       5.635 -12.783  -8.098  0.10  9.10
ATOM   1548  CB  ASN A 130       3.975 -14.456 -10.647  0.10  9.10
ATOM   1551  CG  ASN A 130       3.101 -15.699 -10.509  0.10  9.10
ATOM   1552  OD1 ASN A 130       2.817 -16.143  -9.400  0.10  9.10
ATOM   1553  ND2 ASN A 130       2.671 -16.269 -11.626  0.10  9.10
ATOM   1556  N   THR A 131       4.827 -14.871  -7.842  0.10 23.05
ATOM   1558  CA  THR A 131       5.975 -15.488  -7.178  0.10 23.05
ATOM   1560  C   THR A 131       7.095 -15.737  -8.228  0.10 23.05
ATOM   1561  O   THR A 131       7.818 -14.809  -8.604  0.10 23.05
ATOM   1562  CB  THR A 131       5.503 -16.746  -6.364  0.10 23.05
ATOM   1564  OG1 THR A 131       6.575 -17.557  -5.909  0.10 23.05
ATOM   1566  CG2 THR A 131       4.539 -17.705  -7.089  0.10 23.05
ATOM   1570  N   HIS A 132       7.259 -16.980  -8.689  0.10 21.39
ATOM   1572  CA  HIS A 132       8.289 -17.444  -9.611  0.10 21.39
ATOM   1574  C   HIS A 132       7.846 -17.122 -11.050  0.10 21.39
ATOM   1575  O   HIS A 132       7.180 -17.931 -11.697  0.10 21.39
ATOM   1576  CB  HIS A 132       8.422 -18.981  -9.466  0.10 21.39
ATOM   1579  CG  HIS A 132       8.987 -19.521  -8.170  0.10 21.39
ATOM   1580  ND1 HIS A 132       8.379 -19.388  -6.928  0.10 21.39
ATOM   1582  CD2 HIS A 132      10.123 -20.263  -7.933  0.10 21.39
ATOM   1584  CE1 HIS A 132       9.111 -20.066  -6.042  0.10 21.39
ATOM   1586  NE2 HIS A 132      10.199 -20.601  -6.580  0.10 21.39
ATOM   1587  N   GLU A 133       8.191 -15.930 -11.546  0.10 12.25
ATOM   1589  CA  GLU A 133       7.926 -15.465 -12.904  0.10 12.25
ATOM   1591  C   GLU A 133       8.988 -14.422 -13.296  0.10 12.25
ATOM   1592  O   GLU A 133       9.827 -14.042 -12.477  0.10 12.25
ATOM   1593  CB  GLU A 133       6.445 -15.029 -13.037  0.10 12.25
ATOM   1596  CG  GLU A 133       5.964 -14.624 -14.448  0.10 12.25
ATOM   1599  CD  GLU A 133       4.447 -14.530 -14.598  0.10 12.25
ATOM   1600  OE1 GLU A 133       3.723 -15.243 -13.872  0.10 12.25
ATOM   1601  OE2 GLU A 133       4.027 -13.746 -15.470  0.10 12.25
ATOM   1602  N   LYS A 134       8.955 -13.964 -14.551  0.10 14.31
ATOM   1604  CA  LYS A 134       9.744 -12.881 -15.136  0.10 14.31
ATOM   1606  C   LYS A 134       9.373 -11.521 -14.505  0.10 14.31
ATOM   1607  O   LYS A 134       8.585 -10.760 -15.061  0.10 14.31
ATOM   1608  CB  LYS A 134       9.586 -12.903 -16.685  0.10 14.31
ATOM   1611  CG  LYS A 134       8.238 -13.378 -17.292  0.10 14.31
ATOM   1614  CD  LYS A 134       7.104 -12.336 -17.296  0.10 14.31
ATOM   1617  CE  LYS A 134       5.819 -12.831 -17.982  0.10 14.31
ATOM   1620  NZ  LYS A 134       5.986 -12.975 -19.440  0.10 14.31
ATOM   1624  N   VAL A 135       9.933 -11.272 -13.315  0.10 12.71
ATOM   1626  CA  VAL A 135       9.716 -10.153 -12.400  0.10 12.71
ATOM   1628  C   VAL A 135       9.481  -8.761 -13.026  0.10 12.71
ATOM   1629  O   VAL A 135      10.201  -8.319 -13.928  0.10 12.71
ATOM   1630  CB  VAL A 135      10.778 -10.163 -11.268  0.10 12.71
ATOM   1632  CG1 VAL A 135      10.611 -11.372 -10.328  0.10 12.71
ATOM   1636  CG2 VAL A 135      12.228 -10.101 -11.781  0.10 12.71
ATOM   1640  N   LYS A 136       8.494  -8.046 -12.473  0.10 20.95
ATOM   1642  CA  LYS A 136       7.986  -6.746 -12.912  0.10 20.95
ATOM   1644  C   LYS A 136       8.918  -5.573 -12.522  0.10 20.95
ATOM   1645  O   LYS A 136       8.492  -4.420 -12.511  0.10 20.95
ATOM   1646  CB  LYS A 136       6.567  -6.554 -12.302  0.10 20.95
ATOM   1649  CG  LYS A 136       5.487  -6.070 -13.294  0.10 20.95
ATOM   1652  CD  LYS A 136       5.614  -4.611 -13.776  0.10 20.95
ATOM   1655  CE  LYS A 136       5.417  -3.545 -12.683  0.10 20.95
ATOM   1658  NZ  LYS A 136       4.039  -3.538 -12.167  0.10 20.95
ATOM   1662  N   THR A 137      10.190  -5.843 -12.211  0.10 14.97
ATOM   1664  CA  THR A 137      11.239  -4.845 -12.041  0.10 14.97
ATOM   1666  C   THR A 137      11.756  -4.373 -13.418  0.10 14.97
ATOM   1667  O   THR A 137      12.210  -3.235 -13.540  0.10 14.97
ATOM   1668  CB  THR A 137      12.384  -5.507 -11.231  0.10 14.97
ATOM   1670  OG1 THR A 137      12.761  -6.752 -11.803  0.10 14.97
ATOM   1672  CG2 THR A 137      12.011  -5.761  -9.764  0.10 14.97
ATOM   1676  N   ALA A 138      11.659  -5.221 -14.457  0.10  9.32
ATOM   1678  CA  ALA A 138      12.072  -4.913 -15.824  0.10  9.32
ATOM   1680  C   ALA A 138      11.637  -5.970 -16.848  0.10  9.32
ATOM   1681  O   ALA A 138      11.348  -5.630 -17.996  0.10  9.32
ATOM   1682  CB  ALA A 138      13.602  -4.743 -15.891  0.10  9.32
ATOM   1686  N   LEU A 139      11.669  -7.256 -16.470  0.10  8.79
ATOM   1688  CA  LEU A 139      11.698  -8.391 -17.403  0.10  8.79
ATOM   1690  C   LEU A 139      10.374  -8.611 -18.153  0.10  8.79
ATOM   1691  O   LEU A 139      10.363  -9.222 -19.222  0.10  8.79
ATOM   1692  CB  LEU A 139      12.045  -9.683 -16.634  0.10  8.79
ATOM   1695  CG  LEU A 139      13.335  -9.644 -15.784  0.10  8.79
ATOM   1697  CD1 LEU A 139      13.558 -11.002 -15.105  0.10  8.79
ATOM   1701  CD2 LEU A 139      14.578  -9.245 -16.597  0.10  8.79
ATOM   1705  N   ASN A 140       9.275  -8.063 -17.629  0.10  6.36
ATOM   1707  CA  ASN A 140       7.949  -8.017 -18.245  0.10  6.36
ATOM   1709  C   ASN A 140       7.941  -7.284 -19.601  0.10  6.36
ATOM   1710  O   ASN A 140       7.176  -7.646 -20.495  0.10  6.36
ATOM   1711  CB  ASN A 140       6.922  -7.374 -17.277  0.10  6.36
ATOM   1714  CG  ASN A 140       7.245  -5.929 -16.868  0.10  6.36
ATOM   1715  OD1 ASN A 140       8.280  -5.668 -16.267  0.10  6.36
ATOM   1716  ND2 ASN A 140       6.397  -4.968 -17.215  0.10  6.36
ATOM   1719  N   LEU A 141       8.809  -6.276 -19.772  0.10 10.28
ATOM   1721  CA  LEU A 141       8.819  -5.391 -20.935  0.10 10.28
ATOM   1723  C   LEU A 141       9.430  -6.082 -22.168  0.10 10.28
ATOM   1724  O   LEU A 141       9.102  -5.715 -23.295  0.10 10.28
ATOM   1725  CB  LEU A 141       9.625  -4.124 -20.570  0.10 10.28
ATOM   1728  CG  LEU A 141       9.302  -2.831 -21.357  0.10 10.28
ATOM   1730  CD1 LEU A 141       9.906  -2.746 -22.762  0.10 10.28
ATOM   1734  CD2 LEU A 141       7.814  -2.451 -21.362  0.10 10.28
ATOM   1738  N   PHE A 142      10.237  -7.141 -21.997  0.10  8.10
ATOM   1740  CA  PHE A 142      10.773  -7.943 -23.106  0.10  8.10
ATOM   1742  C   PHE A 142       9.656  -8.606 -23.941  0.10  8.10
ATOM   1743  O   PHE A 142       9.778  -8.740 -25.158  0.10  8.10
ATOM   1744  CB  PHE A 142      11.744  -9.019 -22.577  0.10  8.10
ATOM   1747  CG  PHE A 142      13.105  -8.520 -22.110  0.10  8.10
ATOM   1748  CD1 PHE A 142      13.907  -7.729 -22.963  0.10  8.10
ATOM   1750  CD2 PHE A 142      13.610  -8.910 -20.851  0.10  8.10
ATOM   1752  CE1 PHE A 142      15.201  -7.341 -22.566  0.10  8.10
ATOM   1754  CE2 PHE A 142      14.909  -8.530 -20.458  0.10  8.10
ATOM   1756  CZ  PHE A 142      15.707  -7.750 -21.319  0.10  8.10
ATOM   1758  N   TYR A 143       8.523  -8.919 -23.302  0.10  7.42
ATOM   1760  CA  TYR A 143       7.347  -9.531 -23.917  0.10  7.42
ATOM   1762  C   TYR A 143       6.499  -8.493 -24.678  0.10  7.42
ATOM   1763  O   TYR A 143       5.729  -8.866 -25.560  0.10  7.42
ATOM   1764  CB  TYR A 143       6.505 -10.192 -22.806  0.10  7.42
ATOM   1767  CG  TYR A 143       7.250 -11.336 -22.132  0.10  7.42
ATOM   1768  CD1 TYR A 143       7.107 -12.652 -22.618  0.10  7.42
ATOM   1770  CD2 TYR A 143       8.164 -11.077 -21.087  0.10  7.42
ATOM   1772  CE1 TYR A 143       7.892 -13.692 -22.085  0.10  7.42
ATOM   1774  CE2 TYR A 143       8.968 -12.110 -20.573  0.10  7.42
ATOM   1776  CZ  TYR A 143       8.835 -13.419 -21.076  0.10  7.42
ATOM   1777  OH  TYR A 143       9.592 -14.432 -20.574  0.10  7.42
ATOM   1779  N   LEU A 144       6.685  -7.196 -24.400  0.10  4.91
ATOM   1781  CA  LEU A 144       6.105  -6.089 -25.162  0.10  4.91
ATOM   1783  C   LEU A 144       7.089  -5.605 -26.249  0.10  4.91
ATOM   1784  O   LEU A 144       6.665  -5.049 -27.259  0.10  4.91
ATOM   1785  CB  LEU A 144       5.801  -4.926 -24.190  0.10  4.91
ATOM   1788  CG  LEU A 144       4.664  -5.234 -23.184  0.10  4.91
ATOM   1790  CD1 LEU A 144       4.648  -4.227 -22.025  0.10  4.91
ATOM   1794  CD2 LEU A 144       3.286  -5.274 -23.867  0.10  4.91
ATOM   1798  N   THR A 145       8.395  -5.857 -26.084  0.10  6.40
ATOM   1800  CA  THR A 145       9.445  -5.496 -27.038  0.10  6.40
ATOM   1802  C   THR A 145       9.352  -6.392 -28.298  0.10  6.40
ATOM   1803  O   THR A 145       9.427  -5.883 -29.420  0.10  6.40
ATOM   1804  CB  THR A 145      10.820  -5.652 -26.326  0.10  6.40
ATOM   1806  OG1 THR A 145      10.892  -4.761 -25.221  0.10  6.40
ATOM   1808  CG2 THR A 145      12.057  -5.354 -27.187  0.10  6.40
ATOM   1812  N   ILE A 146       9.167  -7.713 -28.129  0.10 13.27
ATOM   1814  CA  ILE A 146       9.129  -8.708 -29.210  0.10 13.27
ATOM   1816  C   ILE A 146       7.965  -8.480 -30.200  0.10 13.27
ATOM   1817  O   ILE A 146       8.170  -8.540 -31.411  0.10 13.27
ATOM   1818  CB  ILE A 146       9.132 -10.145 -28.601  0.10 13.27
ATOM   1820  CG1 ILE A 146       9.176 -11.288 -29.645  0.10 13.27
ATOM   1823  CG2 ILE A 146       7.973 -10.403 -27.620  0.10 13.27
ATOM   1827  CD1 ILE A 146      10.416 -11.278 -30.546  0.10 13.27
ATOM   1831  N   ILE A 147       6.759  -8.168 -29.704  0.10  3.88
ATOM   1833  CA  ILE A 147       5.569  -7.917 -30.528  0.10  3.88
ATOM   1835  C   ILE A 147       5.687  -6.599 -31.330  0.10  3.88
ATOM   1836  O   ILE A 147       5.117  -6.490 -32.416  0.10  3.88
ATOM   1837  CB  ILE A 147       4.292  -7.977 -29.639  0.10  3.88
ATOM   1839  CG1 ILE A 147       2.988  -7.804 -30.454  0.10  3.88
ATOM   1842  CG2 ILE A 147       4.337  -7.022 -28.431  0.10  3.88
ATOM   1846  CD1 ILE A 147       1.722  -8.277 -29.723  0.10  3.88
ATOM   1850  N   GLY A 148       6.512  -5.649 -30.868  0.10  2.10
ATOM   1852  CA  GLY A 148       6.756  -4.390 -31.566  0.10  2.10
ATOM   1855  C   GLY A 148       7.756  -4.584 -32.709  0.10  2.10
ATOM   1856  O   GLY A 148       7.577  -4.012 -33.783  0.10  2.10
ATOM   1857  N   HIS A 149       8.724  -5.495 -32.527  0.10  5.05
ATOM   1859  CA  HIS A 149       9.590  -5.995 -33.596  0.10  5.05
ATOM   1861  C   HIS A 149       8.759  -6.797 -34.609  0.10  5.05
ATOM   1862  O   HIS A 149       8.842  -6.535 -35.804  0.10  5.05
ATOM   1863  CB  HIS A 149      10.714  -6.879 -33.024  0.10  5.05
ATOM   1866  CG  HIS A 149      11.794  -6.130 -32.288  0.10  5.05
ATOM   1867  ND1 HIS A 149      11.627  -5.551 -31.041  0.10  5.05
ATOM   1869  CD2 HIS A 149      13.088  -5.845 -32.652  0.10  5.05
ATOM   1871  CE1 HIS A 149      12.778  -4.962 -30.713  0.10  5.05
ATOM   1873  NE2 HIS A 149      13.719  -5.128 -31.632  0.10  5.05
ATOM   1874  N   GLY A 150       7.903  -7.714 -34.128  0.10  1.71
ATOM   1876  CA  GLY A 150       6.798  -8.378 -34.830  0.10  1.71
ATOM   1879  C   GLY A 150       6.062  -7.506 -35.859  0.10  1.71
ATOM   1880  O   GLY A 150       6.044  -7.814 -37.051  0.10  1.71
ATOM   1881  N   LEU A 151       5.499  -6.385 -35.392  0.10  4.72
ATOM   1883  CA  LEU A 151       4.796  -5.389 -36.203  0.10  4.72
ATOM   1885  C   LEU A 151       5.707  -4.691 -37.230  0.10  4.72
ATOM   1886  O   LEU A 151       5.272  -4.414 -38.348  0.10  4.72
ATOM   1887  CB  LEU A 151       4.168  -4.341 -35.259  0.10  4.72
ATOM   1890  CG  LEU A 151       2.919  -4.843 -34.500  0.10  4.72
ATOM   1892  CD1 LEU A 151       2.638  -3.975 -33.266  0.10  4.72
ATOM   1896  CD2 LEU A 151       1.679  -4.892 -35.409  0.10  4.72
ATOM   1900  N   SER A 152       6.972  -4.447 -36.869  0.10  2.93
ATOM   1902  CA  SER A 152       7.983  -3.825 -37.720  0.10  2.93
ATOM   1904  C   SER A 152       8.475  -4.776 -38.838  0.10  2.93
ATOM   1905  O   SER A 152       8.944  -4.303 -39.871  0.10  2.93
ATOM   1906  CB  SER A 152       9.128  -3.338 -36.803  0.10  2.93
ATOM   1909  OG  SER A 152      10.074  -2.502 -37.443  0.10  2.93
ATOM   1911  N   ILE A 153       8.310  -6.101 -38.684  0.10  3.40
ATOM   1913  CA  ILE A 153       8.523  -7.095 -39.740  0.10  3.40
ATOM   1915  C   ILE A 153       7.248  -7.160 -40.613  0.10  3.40
ATOM   1916  O   ILE A 153       7.342  -7.078 -41.837  0.10  3.40
ATOM   1917  CB  ILE A 153       8.805  -8.501 -39.107  0.10  3.40
ATOM   1919  CG1 ILE A 153      10.058  -8.501 -38.202  0.10  3.40
ATOM   1922  CG2 ILE A 153       8.951  -9.630 -40.152  0.10  3.40
ATOM   1926  CD1 ILE A 153      10.094  -9.653 -37.188  0.10  3.40
ATOM   1930  N   ALA A 154       6.076  -7.331 -39.977  0.10  2.36
ATOM   1932  CA  ALA A 154       4.766  -7.653 -40.554  0.10  2.36
ATOM   1934  C   ALA A 154       4.403  -6.932 -41.863  0.10  2.36
ATOM   1935  O   ALA A 154       4.438  -7.527 -42.940  0.10  2.36
ATOM   1936  CB  ALA A 154       3.670  -7.524 -39.483  0.10  2.36
ATOM   1940  N   SER A 155       4.078  -5.640 -41.774  0.10  2.57
ATOM   1942  CA  SER A 155       3.634  -4.821 -42.904  0.10  2.57
ATOM   1944  C   SER A 155       4.803  -4.445 -43.840  0.10  2.57
ATOM   1945  O   SER A 155       4.598  -4.111 -45.012  0.10  2.57
ATOM   1946  CB  SER A 155       3.021  -3.536 -42.322  0.10  2.57
ATOM   1949  OG  SER A 155       1.912  -3.861 -41.498  0.10  2.57
ATOM   1951  N   LEU A 156       6.042  -4.545 -43.341  0.10 10.06
ATOM   1953  CA  LEU A 156       7.268  -4.290 -44.085  0.10 10.06
ATOM   1955  C   LEU A 156       7.466  -5.406 -45.128  0.10 10.06
ATOM   1956  O   LEU A 156       7.693  -5.106 -46.297  0.10 10.06
ATOM   1957  CB  LEU A 156       8.452  -4.223 -43.096  0.10 10.06
ATOM   1960  CG  LEU A 156       9.658  -3.367 -43.535  0.10 10.06
ATOM   1962  CD1 LEU A 156      10.058  -3.565 -44.994  0.10 10.06
ATOM   1966  CD2 LEU A 156       9.462  -1.875 -43.254  0.10 10.06
ATOM   1970  N   LEU A 157       7.304  -6.680 -44.742  0.10  8.48
ATOM   1972  CA  LEU A 157       7.403  -7.852 -45.623  0.10  8.48
ATOM   1974  C   LEU A 157       6.468  -7.779 -46.845  0.10  8.48
ATOM   1975  O   LEU A 157       6.852  -8.169 -47.947  0.10  8.48
ATOM   1976  CB  LEU A 157       7.154  -9.146 -44.802  0.10  8.48
ATOM   1979  CG  LEU A 157       8.411  -9.992 -44.503  0.10  8.48
ATOM   1981  CD1 LEU A 157       8.960 -10.682 -45.763  0.10  8.48
ATOM   1985  CD2 LEU A 157       9.507  -9.201 -43.776  0.10  8.48
ATOM   1989  N   ILE A 158       5.263  -7.229 -46.650  0.10  8.94
ATOM   1991  CA  ILE A 158       4.268  -6.989 -47.691  0.10  8.94
ATOM   1993  C   ILE A 158       4.772  -5.893 -48.655  0.10  8.94
ATOM   1994  O   ILE A 158       4.930  -6.146 -49.850  0.10  8.94
ATOM   1995  CB  ILE A 158       2.908  -6.619 -47.022  0.10  8.94
ATOM   1997  CG1 ILE A 158       2.422  -7.670 -45.993  0.10  8.94
ATOM   2000  CG2 ILE A 158       1.789  -6.306 -48.034  0.10  8.94
ATOM   2004  CD1 ILE A 158       2.146  -9.067 -46.572  0.10  8.94
ATOM   2008  N   SER A 159       5.054  -4.688 -48.138  0.10  2.66
ATOM   2010  CA  SER A 159       5.517  -3.533 -48.915  0.10  2.66
ATOM   2012  C   SER A 159       6.861  -3.771 -49.643  0.10  2.66
ATOM   2013  O   SER A 159       6.976  -3.441 -50.825  0.10  2.66
ATOM   2014  CB  SER A 159       5.511  -2.272 -48.019  0.10  2.66
ATOM   2017  OG  SER A 159       6.190  -2.458 -46.791  0.10  2.66
ATOM   2019  N   LEU A 160       7.832  -4.433 -48.994  0.10 10.03
ATOM   2021  CA  LEU A 160       9.125  -4.847 -49.555  0.10 10.03
ATOM   2023  C   LEU A 160       8.963  -5.769 -50.776  0.10 10.03
ATOM   2024  O   LEU A 160       9.712  -5.636 -51.744  0.10 10.03
ATOM   2025  CB  LEU A 160       9.966  -5.500 -48.428  0.10 10.03
ATOM   2028  CG  LEU A 160      11.412  -5.987 -48.726  0.10 10.03
ATOM   2030  CD1 LEU A 160      11.475  -7.424 -49.273  0.10 10.03
ATOM   2034  CD2 LEU A 160      12.255  -5.022 -49.577  0.10 10.03
ATOM   2038  N   GLY A 161       7.948  -6.642 -50.776  0.10  1.61
ATOM   2040  CA  GLY A 161       7.741  -7.629 -51.829  0.10  1.61
ATOM   2043  C   GLY A 161       6.905  -7.046 -52.970  0.10  1.61
ATOM   2044  O   GLY A 161       7.234  -7.260 -54.137  0.10  1.61
ATOM   2045  N   ILE A 162       5.889  -6.231 -52.650  0.10  3.70
ATOM   2047  CA  ILE A 162       5.102  -5.428 -53.592  0.10  3.70
ATOM   2049  C   ILE A 162       5.995  -4.523 -54.474  0.10  3.70
ATOM   2050  O   ILE A 162       5.773  -4.426 -55.681  0.10  3.70
ATOM   2051  CB  ILE A 162       3.984  -4.679 -52.806  0.10  3.70
ATOM   2053  CG1 ILE A 162       2.875  -5.667 -52.374  0.10  3.70
ATOM   2056  CG2 ILE A 162       3.379  -3.477 -53.553  0.10  3.70
ATOM   2060  CD1 ILE A 162       1.790  -5.048 -51.481  0.10  3.70
ATOM   2064  N   PHE A 163       7.067  -3.951 -53.908  0.10  5.40
ATOM   2066  CA  PHE A 163       8.081  -3.147 -54.601  0.10  5.40
ATOM   2068  C   PHE A 163       8.958  -3.927 -55.616  0.10  5.40
ATOM   2069  O   PHE A 163       9.921  -3.371 -56.151  0.10  5.40
ATOM   2070  CB  PHE A 163       8.952  -2.409 -53.552  0.10  5.40
ATOM   2073  CG  PHE A 163       8.483  -0.992 -53.259  0.10  5.40
ATOM   2074  CD1 PHE A 163       9.290   0.113 -53.608  0.10  5.40
ATOM   2076  CD2 PHE A 163       7.224  -0.769 -52.663  0.10  5.40
ATOM   2078  CE1 PHE A 163       8.834   1.423 -53.363  0.10  5.40
ATOM   2080  CE2 PHE A 163       6.785   0.542 -52.402  0.10  5.40
ATOM   2082  CZ  PHE A 163       7.586   1.639 -52.756  0.10  5.40
ATOM   2084  N   PHE A 164       8.656  -5.197 -55.915  0.10  5.10
ATOM   2086  CA  PHE A 164       9.189  -5.946 -57.060  0.10  5.10
ATOM   2088  C   PHE A 164       8.115  -6.187 -58.139  0.10  5.10
ATOM   2089  O   PHE A 164       8.462  -6.615 -59.237  0.10  5.10
ATOM   2090  CB  PHE A 164       9.754  -7.301 -56.585  0.10  5.10
ATOM   2093  CG  PHE A 164      11.057  -7.194 -55.809  0.10  5.10
ATOM   2094  CD1 PHE A 164      12.296  -7.355 -56.465  0.10  5.10
ATOM   2096  CD2 PHE A 164      11.030  -6.956 -54.420  0.10  5.10
ATOM   2098  CE1 PHE A 164      13.497  -7.284 -55.732  0.10  5.10
ATOM   2100  CE2 PHE A 164      12.229  -6.882 -53.688  0.10  5.10
ATOM   2102  CZ  PHE A 164      13.465  -7.048 -54.344  0.10  5.10
ATOM   2104  N   TYR A 165       6.836  -5.902 -57.864  0.10  4.86
ATOM   2106  CA  TYR A 165       5.720  -6.075 -58.800  0.10  4.86
ATOM   2108  C   TYR A 165       5.248  -4.730 -59.383  0.10  4.86
ATOM   2109  O   TYR A 165       4.393  -4.710 -60.271  0.10  4.86
ATOM   2110  CB  TYR A 165       4.542  -6.724 -58.050  0.10  4.86
ATOM   2113  CG  TYR A 165       4.691  -8.212 -57.794  0.10  4.86
ATOM   2114  CD1 TYR A 165       4.290  -9.140 -58.778  0.10  4.86
ATOM   2116  CD2 TYR A 165       5.216  -8.676 -56.571  0.10  4.86
ATOM   2118  CE1 TYR A 165       4.417 -10.522 -58.540  0.10  4.86
ATOM   2120  CE2 TYR A 165       5.347 -10.057 -56.333  0.10  4.86
ATOM   2122  CZ  TYR A 165       4.947 -10.981 -57.319  0.10  4.86
ATOM   2123  OH  TYR A 165       5.069 -12.321 -57.099  0.10  4.86
ATOM   2125  N   PHE A 166       5.789  -3.602 -58.909  0.10  8.12
ATOM   2127  CA  PHE A 166       5.529  -2.277 -59.459  0.10  8.12
ATOM   2129  C   PHE A 166       6.469  -2.048 -60.649  0.10  8.12
ATOM   2130  O   PHE A 166       7.691  -2.064 -60.501  0.10  8.12
ATOM   2131  CB  PHE A 166       5.846  -1.207 -58.391  0.10  8.12
ATOM   2134  CG  PHE A 166       4.884  -1.072 -57.220  0.10  8.12
ATOM   2135  CD1 PHE A 166       3.575  -1.610 -57.246  0.10  8.12
ATOM   2137  CD2 PHE A 166       5.303  -0.334 -56.093  0.10  8.12
ATOM   2139  CE1 PHE A 166       2.693  -1.384 -56.174  0.10  8.12
ATOM   2141  CE2 PHE A 166       4.421  -0.118 -55.021  0.10  8.12
ATOM   2143  CZ  PHE A 166       3.111  -0.625 -55.066  0.10  8.12
ATOM   2145  N   LYS A 167       5.892  -1.775 -61.826  0.10 14.96
ATOM   2147  CA  LYS A 167       6.587  -1.475 -63.084  0.10 14.96
ATOM   2149  C   LYS A 167       7.385  -0.145 -63.013  0.10 14.96
ATOM   2150  O   LYS A 167       8.266   0.112 -63.837  0.10 14.96
ATOM   2151  CB  LYS A 167       5.525  -1.425 -64.218  0.10 14.96
ATOM   2154  CG  LYS A 167       5.906  -2.158 -65.526  0.10 14.96
ATOM   2157  CD  LYS A 167       7.192  -1.676 -66.219  0.10 14.96
ATOM   2160  CE  LYS A 167       7.118  -0.234 -66.756  0.10 14.96
ATOM   2163  NZ  LYS A 167       8.417   0.439 -66.636  0.10 14.96
ATOM   2167  N   SER A 168       7.097   0.688 -62.010  0.10  4.49
ATOM   2169  CA  SER A 168       7.710   1.974 -61.694  0.10  4.49
ATOM   2171  C   SER A 168       9.168   1.847 -61.185  0.10  4.49
ATOM   2172  O   SER A 168       9.852   2.861 -61.071  0.10  4.49
ATOM   2173  CB  SER A 168       6.831   2.605 -60.591  0.10  4.49
ATOM   2176  OG  SER A 168       5.454   2.539 -60.937  0.10  4.49
ATOM   2178  N   LEU A 169       9.652   0.619 -60.917  0.10 10.09
ATOM   2180  CA  LEU A 169      10.969   0.211 -60.391  0.10 10.09
ATOM   2182  C   LEU A 169      12.199   0.949 -60.960  0.10 10.09
ATOM   2183  O   LEU A 169      13.180   1.152 -60.248  0.10 10.09
ATOM   2184  CB  LEU A 169      11.057  -1.337 -60.464  0.10 10.09
ATOM   2187  CG  LEU A 169      12.232  -2.073 -59.767  0.10 10.09
ATOM   2189  CD1 LEU A 169      13.517  -2.149 -60.610  0.10 10.09
ATOM   2193  CD2 LEU A 169      12.506  -1.592 -58.332  0.10 10.09
ATOM   2197  N   SER A 170      12.140   1.362 -62.231  0.10  2.98
ATOM   2199  CA  SER A 170      13.219   2.045 -62.948  0.10  2.98
ATOM   2201  C   SER A 170      13.315   3.549 -62.582  0.10  2.98
ATOM   2202  O   SER A 170      14.335   4.185 -62.848  0.10  2.98
ATOM   2203  CB  SER A 170      12.923   1.872 -64.458  0.10  2.98
ATOM   2206  OG  SER A 170      14.019   2.198 -65.293  0.10  2.98
ATOM   2208  N   CYS A 171      12.282   4.134 -61.957  0.10  4.22
ATOM   2210  CA  CYS A 171      12.300   5.505 -61.453  0.10  4.22
ATOM   2212  C   CYS A 171      12.929   5.452 -60.051  0.10  4.22
ATOM   2213  O   CYS A 171      12.445   4.686 -59.212  0.10  4.22
ATOM   2214  CB  CYS A 171      10.838   5.998 -61.347  0.10  4.22
ATOM   2217  SG  CYS A 171      10.773   7.800 -61.114  0.10  4.22
ATOM   2219  N   GLN A 172      13.993   6.247 -59.813  0.10  6.70
ATOM   2221  CA  GLN A 172      14.873   6.209 -58.633  0.10  6.70
ATOM   2223  C   GLN A 172      14.166   6.026 -57.288  0.10  6.70
ATOM   2224  O   GLN A 172      14.590   5.204 -56.491  0.10  6.70
ATOM   2225  CB  GLN A 172      15.853   7.400 -58.583  0.10  6.70
ATOM   2228  CG  GLN A 172      17.109   7.207 -59.455  0.10  6.70
ATOM   2231  CD  GLN A 172      18.235   8.188 -59.118  0.10  6.70
ATOM   2232  OE1 GLN A 172      18.154   9.004 -58.199  0.10  6.70
ATOM   2233  NE2 GLN A 172      19.335   8.118 -59.848  0.10  6.70
ATOM   2236  N   ARG A 173      13.055   6.732 -57.068  0.10 18.18
ATOM   2238  CA  ARG A 173      12.155   6.585 -55.923  0.10 18.18
ATOM   2240  C   ARG A 173      11.817   5.133 -55.524  0.10 18.18
ATOM   2241  O   ARG A 173      11.861   4.786 -54.346  0.10 18.18
ATOM   2242  CB  ARG A 173      10.904   7.473 -56.109  0.10 18.18
ATOM   2245  CG  ARG A 173      10.329   7.575 -57.536  0.10 18.18
ATOM   2248  CD  ARG A 173       9.045   8.418 -57.605  0.10 18.18
ATOM   2251  NE  ARG A 173       7.871   7.595 -57.312  0.10 18.18
ATOM   2253  CZ  ARG A 173       7.221   7.469 -56.152  0.10 18.18
ATOM   2254  NH1 ARG A 173       7.583   8.133 -55.058  0.10 18.18
ATOM   2257  NH2 ARG A 173       6.185   6.649 -56.056  0.10 18.18
ATOM   2260  N   ILE A 174      11.547   4.270 -56.508  0.10 10.58
ATOM   2262  CA  ILE A 174      11.142   2.883 -56.289  0.10 10.58
ATOM   2264  C   ILE A 174      12.374   1.963 -56.247  0.10 10.58
ATOM   2265  O   ILE A 174      12.321   0.898 -55.631  0.10 10.58
ATOM   2266  CB  ILE A 174      10.179   2.458 -57.430  0.10 10.58
ATOM   2268  CG1 ILE A 174       9.083   3.509 -57.692  0.10 10.58
ATOM   2271  CG2 ILE A 174       9.522   1.077 -57.198  0.10 10.58
ATOM   2275  CD1 ILE A 174       8.245   3.862 -56.461  0.10 10.58
ATOM   2279  N   THR A 175      13.493   2.378 -56.853  0.10 12.19
ATOM   2281  CA  THR A 175      14.781   1.702 -56.759  0.10 12.19
ATOM   2283  C   THR A 175      15.380   1.938 -55.351  0.10 12.19
ATOM   2284  O   THR A 175      15.958   1.023 -54.772  0.10 12.19
ATOM   2285  CB  THR A 175      15.732   2.294 -57.835  0.10 12.19
ATOM   2287  OG1 THR A 175      15.040   2.727 -58.998  0.10 12.19
ATOM   2289  CG2 THR A 175      16.830   1.315 -58.270  0.10 12.19
ATOM   2293  N   LEU A 176      15.207   3.152 -54.804  0.10  6.04
ATOM   2295  CA  LEU A 176      15.647   3.613 -53.491  0.10  6.04
ATOM   2297  C   LEU A 176      14.836   2.916 -52.394  0.10  6.04
ATOM   2298  O   LEU A 176      15.367   1.970 -51.823  0.10  6.04
ATOM   2299  CB  LEU A 176      15.516   5.154 -53.398  0.10  6.04
ATOM   2302  CG  LEU A 176      16.719   5.980 -53.928  0.10  6.04
ATOM   2304  CD1 LEU A 176      17.686   6.355 -52.797  0.10  6.04
ATOM   2308  CD2 LEU A 176      17.506   5.353 -55.089  0.10  6.04
ATOM   2312  N   HIS A 177      13.566   3.314 -52.165  0.10  6.76
ATOM   2314  CA  HIS A 177      12.713   3.003 -50.993  0.10  6.76
ATOM   2316  C   HIS A 177      12.781   1.571 -50.441  0.10  6.76
ATOM   2317  O   HIS A 177      12.684   1.337 -49.234  0.10  6.76
ATOM   2318  CB  HIS A 177      11.235   3.359 -51.266  0.10  6.76
ATOM   2321  CG  HIS A 177      10.830   4.813 -51.333  0.10  6.76
ATOM   2322  ND1 HIS A 177       9.501   5.197 -51.253  0.10  6.76
ATOM   2324  CD2 HIS A 177      11.537   5.982 -51.511  0.10  6.76
ATOM   2326  CE1 HIS A 177       9.455   6.524 -51.368  0.10  6.76
ATOM   2328  NE2 HIS A 177      10.657   7.069 -51.519  0.10  6.76
ATOM   2329  N   LYS A 178      12.927   0.593 -51.342  0.10 11.18
ATOM   2331  CA  LYS A 178      13.052  -0.812 -51.002  0.10 11.18
ATOM   2333  C   LYS A 178      14.384  -1.174 -50.309  0.10 11.18
ATOM   2334  O   LYS A 178      14.473  -2.251 -49.723  0.10 11.18
ATOM   2335  CB  LYS A 178      12.792  -1.673 -52.249  0.10 11.18
ATOM   2338  CG  LYS A 178      13.747  -1.466 -53.441  0.10 11.18
ATOM   2341  CD  LYS A 178      13.220  -2.109 -54.734  0.10 11.18
ATOM   2344  CE  LYS A 178      13.072  -3.636 -54.648  0.10 11.18
ATOM   2347  NZ  LYS A 178      12.480  -4.198 -55.870  0.10 11.18
ATOM   2351  N   ASN A 179      15.389  -0.291 -50.316  0.10  4.14
ATOM   2353  CA  ASN A 179      16.655  -0.450 -49.600  0.10  4.14
ATOM   2355  C   ASN A 179      16.486  -0.063 -48.127  0.10  4.14
ATOM   2356  O   ASN A 179      16.885  -0.855 -47.271  0.10  4.14
ATOM   2357  CB  ASN A 179      17.759   0.427 -50.206  0.10  4.14
ATOM   2360  CG  ASN A 179      18.326  -0.137 -51.504  0.10  4.14
ATOM   2361  OD1 ASN A 179      19.222  -0.979 -51.483  0.10  4.14
ATOM   2362  ND2 ASN A 179      17.820   0.310 -52.643  0.10  4.14
ATOM   2365  N   LEU A 180      15.813   1.058 -47.801  0.10  5.70
ATOM   2367  CA  LEU A 180      15.365   1.365 -46.436  0.10  5.70
ATOM   2369  C   LEU A 180      14.467   0.248 -45.880  0.10  5.70
ATOM   2370  O   LEU A 180      14.650  -0.162 -44.735  0.10  5.70
ATOM   2371  CB  LEU A 180      14.672   2.747 -46.366  0.10  5.70
ATOM   2374  CG  LEU A 180      14.118   3.182 -44.986  0.10  5.70
ATOM   2376  CD1 LEU A 180      15.200   3.254 -43.894  0.10  5.70
ATOM   2380  CD2 LEU A 180      13.409   4.537 -45.110  0.10  5.70
ATOM   2384  N   PHE A 181      13.574  -0.319 -46.704  0.10  5.03
ATOM   2386  CA  PHE A 181      12.796  -1.510 -46.359  0.10  5.03
ATOM   2388  C   PHE A 181      13.687  -2.743 -46.094  0.10  5.03
ATOM   2389  O   PHE A 181      13.508  -3.413 -45.076  0.10  5.03
ATOM   2390  CB  PHE A 181      11.780  -1.845 -47.472  0.10  5.03
ATOM   2393  CG  PHE A 181      10.571  -0.944 -47.683  0.10  5.03
ATOM   2394  CD1 PHE A 181       9.850  -1.044 -48.894  0.10  5.03
ATOM   2396  CD2 PHE A 181      10.125  -0.045 -46.691  0.10  5.03
ATOM   2398  CE1 PHE A 181       8.709  -0.251 -49.117  0.10  5.03
ATOM   2400  CE2 PHE A 181       8.974   0.734 -46.909  0.10  5.03
ATOM   2402  CZ  PHE A 181       8.267   0.637 -48.121  0.10  5.03
ATOM   2404  N   PHE A 182      14.667  -3.033 -46.963  0.10  4.95
ATOM   2406  CA  PHE A 182      15.605  -4.154 -46.812  0.10  4.95
ATOM   2408  C   PHE A 182      16.497  -3.994 -45.561  0.10  4.95
ATOM   2409  O   PHE A 182      16.800  -4.970 -44.876  0.10  4.95
ATOM   2410  CB  PHE A 182      16.461  -4.302 -48.086  0.10  4.95
ATOM   2413  CG  PHE A 182      17.173  -5.638 -48.213  0.10  4.95
ATOM   2414  CD1 PHE A 182      16.444  -6.786 -48.591  0.10  4.95
ATOM   2416  CD2 PHE A 182      18.555  -5.744 -47.951  0.10  4.95
ATOM   2418  CE1 PHE A 182      17.092  -8.031 -48.702  0.10  4.95
ATOM   2420  CE2 PHE A 182      19.202  -6.990 -48.062  0.10  4.95
ATOM   2422  CZ  PHE A 182      18.472  -8.134 -48.437  0.10  4.95
ATOM   2424  N   SER A 183      16.847  -2.751 -45.209  0.10  3.27
ATOM   2426  CA  SER A 183      17.503  -2.399 -43.957  0.10  3.27
ATOM   2428  C   SER A 183      16.541  -2.640 -42.775  0.10  3.27
ATOM   2429  O   SER A 183      16.918  -3.286 -41.796  0.10  3.27
ATOM   2430  CB  SER A 183      17.976  -0.927 -44.046  0.10  3.27
ATOM   2433  OG  SER A 183      18.768  -0.543 -42.941  0.10  3.27
ATOM   2435  N   PHE A 184      15.283  -2.184 -42.880  0.10 12.09
ATOM   2437  CA  PHE A 184      14.303  -2.267 -41.803  0.10 12.09
ATOM   2439  C   PHE A 184      13.872  -3.690 -41.434  0.10 12.09
ATOM   2440  O   PHE A 184      13.692  -3.954 -40.246  0.10 12.09
ATOM   2441  CB  PHE A 184      13.064  -1.383 -42.063  0.10 12.09
ATOM   2444  CG  PHE A 184      13.022  -0.253 -41.058  0.10 12.09
ATOM   2445  CD1 PHE A 184      12.526  -0.502 -39.764  0.10 12.09
ATOM   2447  CD2 PHE A 184      13.604   0.993 -41.366  0.10 12.09
ATOM   2449  CE1 PHE A 184      12.639   0.485 -38.771  0.10 12.09
ATOM   2451  CE2 PHE A 184      13.716   1.981 -40.368  0.10 12.09
ATOM   2453  CZ  PHE A 184      13.247   1.719 -39.067  0.10 12.09
ATOM   2455  N   VAL A 185      13.748  -4.627 -42.389  0.10  4.40
ATOM   2457  CA  VAL A 185      13.459  -6.035 -42.070  0.10  4.40
ATOM   2459  C   VAL A 185      14.604  -6.656 -41.247  0.10  4.40
ATOM   2460  O   VAL A 185      14.339  -7.330 -40.256  0.10  4.40
ATOM   2461  CB  VAL A 185      13.130  -6.874 -43.335  0.10  4.40
ATOM   2463  CG1 VAL A 185      11.849  -6.368 -44.005  0.10  4.40
ATOM   2467  CG2 VAL A 185      14.254  -6.951 -44.380  0.10  4.40
ATOM   2471  N   CYS A 186      15.857  -6.332 -41.597  0.10  2.66
ATOM   2473  CA  CYS A 186      17.071  -6.695 -40.869  0.10  2.66
ATOM   2475  C   CYS A 186      17.107  -6.058 -39.466  0.10  2.66
ATOM   2476  O   CYS A 186      17.347  -6.747 -38.473  0.10  2.66
ATOM   2477  CB  CYS A 186      18.305  -6.279 -41.700  0.10  2.66
ATOM   2480  SG  CYS A 186      18.891  -7.684 -42.690  0.10  2.66
ATOM   2482  N   ASN A 187      16.778  -4.762 -39.371  0.10  4.07
ATOM   2484  CA  ASN A 187      16.703  -3.980 -38.130  0.10  4.07
ATOM   2486  C   ASN A 187      15.632  -4.514 -37.164  0.10  4.07
ATOM   2487  O   ASN A 187      15.780  -4.401 -35.950  0.10  4.07
ATOM   2488  CB  ASN A 187      16.362  -2.521 -38.493  0.10  4.07
ATOM   2491  CG  ASN A 187      16.524  -1.547 -37.325  0.10  4.07
ATOM   2492  OD1 ASN A 187      17.551  -1.547 -36.654  0.10  4.07
ATOM   2493  ND2 ASN A 187      15.513  -0.730 -37.056  0.10  4.07
ATOM   2496  N   SER A 188      14.561  -5.109 -37.694  0.10  3.39
ATOM   2498  CA  SER A 188      13.448  -5.630 -36.907  0.10  3.39
ATOM   2500  C   SER A 188      13.694  -7.088 -36.461  0.10  3.39
ATOM   2501  O   SER A 188      12.846  -7.643 -35.765  0.10  3.39
ATOM   2502  CB  SER A 188      12.178  -5.587 -37.776  0.10  3.39
ATOM   2505  OG  SER A 188      11.945  -4.276 -38.266  0.10  3.39
ATOM   2507  N   VAL A 189      14.835  -7.705 -36.819  0.10  3.73
ATOM   2509  CA  VAL A 189      15.202  -9.064 -36.411  0.10  3.73
ATOM   2511  C   VAL A 189      16.570  -9.142 -35.716  0.10  3.73
ATOM   2512  O   VAL A 189      16.755 -10.024 -34.879  0.10  3.73
ATOM   2513  CB  VAL A 189      15.051 -10.092 -37.566  0.10  3.73
ATOM   2515  CG1 VAL A 189      13.610 -10.175 -38.096  0.10  3.73
ATOM   2519  CG2 VAL A 189      16.041  -9.887 -38.726  0.10  3.73
ATOM   2523  N   VAL A 190      17.536  -8.268 -36.046  0.10 10.38
ATOM   2525  CA  VAL A 190      18.925  -8.355 -35.575  0.10 10.38
ATOM   2527  C   VAL A 190      19.063  -8.412 -34.039  0.10 10.38
ATOM   2528  O   VAL A 190      19.843  -9.209 -33.526  0.10 10.38
ATOM   2529  CB  VAL A 190      19.793  -7.242 -36.223  0.10 10.38
ATOM   2531  CG1 VAL A 190      19.406  -5.808 -35.804  0.10 10.38
ATOM   2535  CG2 VAL A 190      21.294  -7.496 -35.997  0.10 10.38
ATOM   2539  N   THR A 191      18.255  -7.632 -33.319  0.10  4.58
ATOM   2541  CA  THR A 191      18.145  -7.551 -31.867  0.10  4.58
ATOM   2543  C   THR A 191      17.748  -8.905 -31.247  0.10  4.58
ATOM   2544  O   THR A 191      18.464  -9.464 -30.416  0.10  4.58
ATOM   2545  CB  THR A 191      17.078  -6.463 -31.582  0.10  4.58
ATOM   2547  OG1 THR A 191      15.941  -6.707 -32.399  0.10  4.58
ATOM   2549  CG2 THR A 191      17.550  -5.037 -31.867  0.10  4.58
ATOM   2553  N   ILE A 192      16.608  -9.445 -31.687  0.10 11.01
ATOM   2555  CA  ILE A 192      15.995 -10.673 -31.191  0.10 11.01
ATOM   2557  C   ILE A 192      16.738 -11.939 -31.677  0.10 11.01
ATOM   2558  O   ILE A 192      16.610 -12.987 -31.048  0.10 11.01
ATOM   2559  CB  ILE A 192      14.481 -10.666 -31.553  0.10 11.01
ATOM   2561  CG1 ILE A 192      14.194 -10.530 -33.066  0.10 11.01
ATOM   2564  CG2 ILE A 192      13.764  -9.549 -30.760  0.10 11.01
ATOM   2568  CD1 ILE A 192      12.723 -10.725 -33.461  0.10 11.01
ATOM   2572  N   ILE A 193      17.567 -11.841 -32.728  0.10 13.05
ATOM   2574  CA  ILE A 193      18.544 -12.863 -33.116  0.10 13.05
ATOM   2576  C   ILE A 193      19.782 -12.755 -32.198  0.10 13.05
ATOM   2577  O   ILE A 193      20.221 -13.764 -31.655  0.10 13.05
ATOM   2578  CB  ILE A 193      18.924 -12.686 -34.620  0.10 13.05
ATOM   2580  CG1 ILE A 193      17.720 -13.040 -35.528  0.10 13.05
ATOM   2583  CG2 ILE A 193      20.160 -13.513 -35.053  0.10 13.05
ATOM   2587  CD1 ILE A 193      17.886 -12.602 -36.991  0.10 13.05
ATOM   2591  N   HIS A 194      20.332 -11.545 -32.003  0.10  9.01
ATOM   2593  CA  HIS A 194      21.508 -11.251 -31.167  0.10  9.01
ATOM   2595  C   HIS A 194      21.293 -11.635 -29.689  0.10  9.01
ATOM   2596  O   HIS A 194      22.238 -12.042 -29.018  0.10  9.01
ATOM   2597  CB  HIS A 194      21.864  -9.756 -31.342  0.10  9.01
ATOM   2600  CG  HIS A 194      23.081  -9.194 -30.647  0.10  9.01
ATOM   2601  ND1 HIS A 194      24.318  -9.813 -30.630  0.10  9.01
ATOM   2603  CD2 HIS A 194      23.276  -7.985 -30.019  0.10  9.01
ATOM   2605  CE1 HIS A 194      25.176  -8.995 -30.021  0.10  9.01
ATOM   2607  NE2 HIS A 194      24.616  -7.852 -29.655  0.10  9.01
ATOM   2608  N   LEU A 195      20.033 -11.593 -29.226  0.10  4.87
ATOM   2610  CA  LEU A 195      19.493 -11.983 -27.919  0.10  4.87
ATOM   2612  C   LEU A 195      20.154 -13.212 -27.261  0.10  4.87
ATOM   2613  O   LEU A 195      20.502 -13.176 -26.079  0.10  4.87
ATOM   2614  CB  LEU A 195      17.957 -12.095 -28.022  0.10  4.87
ATOM   2617  CG  LEU A 195      17.184 -12.253 -26.693  0.10  4.87
ATOM   2619  CD1 LEU A 195      17.285 -10.999 -25.808  0.10  4.87
ATOM   2623  CD2 LEU A 195      15.711 -12.585 -26.972  0.10  4.87
ATOM   2627  N   THR A 196      20.373 -14.287 -28.025  0.10  2.84
ATOM   2629  CA  THR A 196      20.931 -15.552 -27.550  0.10  2.84
ATOM   2631  C   THR A 196      22.440 -15.469 -27.224  0.10  2.84
ATOM   2632  O   THR A 196      22.948 -16.310 -26.481  0.10  2.84
ATOM   2633  CB  THR A 196      20.652 -16.618 -28.638  0.10  2.84
ATOM   2635  OG1 THR A 196      21.189 -16.209 -29.882  0.10  2.84
ATOM   2637  CG2 THR A 196      19.154 -16.898 -28.833  0.10  2.84
ATOM   2641  N   ALA A 197      23.150 -14.449 -27.725  0.10  3.27
ATOM   2643  CA  ALA A 197      24.567 -14.210 -27.465  0.10  3.27
ATOM   2645  C   ALA A 197      24.775 -13.168 -26.349  0.10  3.27
ATOM   2646  O   ALA A 197      25.919 -12.858 -26.025  0.10  3.27
ATOM   2647  CB  ALA A 197      25.204 -13.665 -28.756  0.10  3.27
ATOM   2651  N   VAL A 198      23.698 -12.606 -25.780  0.10  7.09
ATOM   2653  CA  VAL A 198      23.758 -11.442 -24.892  0.10  7.09
ATOM   2655  C   VAL A 198      22.950 -11.621 -23.596  0.10  7.09
ATOM   2656  O   VAL A 198      23.357 -11.123 -22.549  0.10  7.09
ATOM   2657  CB  VAL A 198      23.396 -10.155 -25.674  0.10  7.09
ATOM   2659  CG1 VAL A 198      24.257  -9.950 -26.927  0.10  7.09
ATOM   2663  CG2 VAL A 198      21.928 -10.106 -26.106  0.10  7.09
ATOM   2667  N   ALA A 199      21.821 -12.345 -23.636  0.10  4.65
ATOM   2669  CA  ALA A 199      20.910 -12.545 -22.503  0.10  4.65
ATOM   2671  C   ALA A 199      21.379 -13.687 -21.574  0.10  4.65
ATOM   2672  O   ALA A 199      20.568 -14.375 -20.955  0.10  4.65
ATOM   2673  CB  ALA A 199      19.515 -12.878 -23.064  0.10  4.65
ATOM   2677  N   ASN A 200      22.691 -13.908 -21.489  0.10  6.52
ATOM   2679  CA  ASN A 200      23.375 -14.903 -20.676  0.10  6.52
ATOM   2681  C   ASN A 200      24.813 -14.440 -20.455  0.10  6.52
ATOM   2682  O   ASN A 200      25.355 -13.691 -21.266  0.10  6.52
ATOM   2683  CB  ASN A 200      23.278 -16.336 -21.262  0.10  6.52
ATOM   2686  CG  ASN A 200      23.843 -16.477 -22.679  0.10  6.52
ATOM   2687  OD1 ASN A 200      25.054 -16.562 -22.867  0.10  6.52
ATOM   2688  ND2 ASN A 200      22.969 -16.504 -23.677  0.10  6.52
ATOM   2691  N   ASN A 201      25.451 -14.913 -19.382  0.10  8.75
ATOM   2693  CA  ASN A 201      26.869 -14.671 -19.108  0.10  8.75
ATOM   2695  C   ASN A 201      27.771 -15.598 -19.943  0.10  8.75
ATOM   2696  O   ASN A 201      28.933 -15.270 -20.163  0.10  8.75
ATOM   2697  CB  ASN A 201      27.181 -14.905 -17.605  0.10  8.75
ATOM   2700  CG  ASN A 201      26.854 -16.310 -17.079  0.10  8.75
ATOM   2701  OD1 ASN A 201      25.709 -16.749 -17.151  0.10  8.75
ATOM   2702  ND2 ASN A 201      27.848 -17.046 -16.599  0.10  8.75
ATOM   2705  N   GLN A 202      27.250 -16.750 -20.395  0.10 11.12
ATOM   2707  CA  GLN A 202      27.975 -17.820 -21.080  0.10 11.12
ATOM   2709  C   GLN A 202      28.665 -17.332 -22.365  0.10 11.12
ATOM   2710  O   GLN A 202      29.866 -17.533 -22.533  0.10 11.12
ATOM   2711  CB  GLN A 202      27.016 -19.002 -21.334  0.10 11.12
ATOM   2714  CG  GLN A 202      27.680 -20.239 -21.975  0.10 11.12
ATOM   2717  CD  GLN A 202      26.742 -21.443 -22.043  0.10 11.12
ATOM   2718  OE1 GLN A 202      25.523 -21.303 -22.044  0.10 11.12
ATOM   2719  NE2 GLN A 202      27.295 -22.646 -22.085  0.10 11.12
ATOM   2722  N   ALA A 203      27.926 -16.633 -23.234  0.10  3.03
ATOM   2724  CA  ALA A 203      28.422 -16.087 -24.497  0.10  3.03
ATOM   2726  C   ALA A 203      29.300 -14.832 -24.317  0.10  3.03
ATOM   2727  O   ALA A 203      29.972 -14.418 -25.260  0.10  3.03
ATOM   2728  CB  ALA A 203      27.204 -15.718 -25.349  0.10  3.03
ATOM   2732  N   LEU A 204      29.317 -14.244 -23.113  0.10  8.05
ATOM   2734  CA  LEU A 204      30.189 -13.134 -22.741  0.10  8.05
ATOM   2736  C   LEU A 204      31.529 -13.689 -22.224  0.10  8.05
ATOM   2737  O   LEU A 204      32.579 -13.260 -22.699  0.10  8.05
ATOM   2738  CB  LEU A 204      29.507 -12.295 -21.629  0.10  8.05
ATOM   2741  CG  LEU A 204      28.691 -11.084 -22.131  0.10  8.05
ATOM   2743  CD1 LEU A 204      27.565 -11.472 -23.104  0.10  8.05
ATOM   2747  CD2 LEU A 204      28.119 -10.310 -20.933  0.10  8.05
ATOM   2751  N   VAL A 205      31.517 -14.656 -21.287  0.10  3.61
ATOM   2753  CA  VAL A 205      32.744 -15.239 -20.722  0.10  3.61
ATOM   2755  C   VAL A 205      33.449 -16.183 -21.719  0.10  3.61
ATOM   2756  O   VAL A 205      34.668 -16.342 -21.655  0.10  3.61
ATOM   2757  CB  VAL A 205      32.459 -15.961 -19.374  0.10  3.61
ATOM   2759  CG1 VAL A 205      31.880 -14.995 -18.324  0.10  3.61
ATOM   2763  CG2 VAL A 205      31.604 -17.238 -19.480  0.10  3.61
ATOM   2767  N   ALA A 206      32.715 -16.757 -22.683  0.10  4.07
ATOM   2769  CA  ALA A 206      33.267 -17.400 -23.870  0.10  4.07
ATOM   2771  C   ALA A 206      33.588 -16.285 -24.881  0.10  4.07
ATOM   2772  O   ALA A 206      32.864 -16.069 -25.850  0.10  4.07
ATOM   2773  CB  ALA A 206      32.221 -18.366 -24.455  0.10  4.07
ATOM   2777  N   THR A 207      34.677 -15.553 -24.632  0.10 12.30
ATOM   2779  CA  THR A 207      35.089 -14.345 -25.345  0.10 12.30
ATOM   2781  C   THR A 207      35.556 -14.624 -26.791  0.10 12.30
ATOM   2782  O   THR A 207      35.664 -13.709 -27.613  0.10 12.30
ATOM   2783  CB  THR A 207      36.256 -13.720 -24.527  0.10 12.30
ATOM   2785  OG1 THR A 207      37.328 -14.640 -24.348  0.10 12.30
ATOM   2787  CG2 THR A 207      35.845 -13.233 -23.132  0.10 12.30
ATOM   2791  N   ASN A 208      35.881 -15.886 -27.093  0.10  6.07
ATOM   2793  CA  ASN A 208      36.641 -16.361 -28.244  0.10  6.07
ATOM   2795  C   ASN A 208      36.055 -17.676 -28.781  0.10  6.07
ATOM   2796  O   ASN A 208      35.380 -18.368 -28.015  0.10  6.07
ATOM   2797  CB  ASN A 208      38.145 -16.455 -27.876  0.10  6.07
ATOM   2800  CG  ASN A 208      38.844 -15.096 -27.876  0.10  6.07
ATOM   2801  OD1 ASN A 208      39.134 -14.545 -28.935  0.10  6.07
ATOM   2802  ND2 ASN A 208      39.062 -14.497 -26.714  0.10  6.07
ATOM   2805  N   PRO A 209      36.308 -18.067 -30.054  0.10  7.90
ATOM   2806  CA  PRO A 209      37.048 -17.325 -31.088  0.10  7.90
ATOM   2808  C   PRO A 209      36.195 -16.205 -31.715  0.10  7.90
ATOM   2809  O   PRO A 209      36.427 -15.028 -31.440  0.10  7.90
ATOM   2810  CB  PRO A 209      37.444 -18.398 -32.119  0.10  7.90
ATOM   2813  CG  PRO A 209      36.384 -19.487 -31.994  0.10  7.90
ATOM   2816  CD  PRO A 209      35.915 -19.394 -30.539  0.10  7.90
ATOM   2819  N   VAL A 210      35.194 -16.563 -32.524  0.10 11.25
ATOM   2821  CA  VAL A 210      34.318 -15.639 -33.247  0.10 11.25
ATOM   2823  C   VAL A 210      33.137 -15.164 -32.364  0.10 11.25
ATOM   2824  O   VAL A 210      32.546 -14.126 -32.655  0.10 11.25
ATOM   2825  CB  VAL A 210      33.823 -16.395 -34.516  0.10 11.25
ATOM   2827  CG1 VAL A 210      32.956 -17.641 -34.230  0.10 11.25
ATOM   2831  CG2 VAL A 210      33.124 -15.474 -35.527  0.10 11.25
ATOM   2835  N   SER A 211      32.866 -15.906 -31.275  0.10 11.94
ATOM   2837  CA  SER A 211      31.721 -15.925 -30.356  0.10 11.94
ATOM   2839  C   SER A 211      30.670 -14.804 -30.520  0.10 11.94
ATOM   2840  O   SER A 211      29.929 -14.793 -31.504  0.10 11.94
ATOM   2841  CB  SER A 211      32.239 -16.210 -28.925  0.10 11.94
ATOM   2844  OG  SER A 211      31.207 -16.330 -27.968  0.10 11.94
ATOM   2846  N   CYS A 212      30.608 -13.850 -29.583  0.10  9.49
ATOM   2848  CA  CYS A 212      29.686 -12.717 -29.658  0.10  9.49
ATOM   2850  C   CYS A 212      30.231 -11.606 -30.586  0.10  9.49
ATOM   2851  O   CYS A 212      29.475 -10.704 -30.945  0.10  9.49
ATOM   2852  CB  CYS A 212      29.431 -12.155 -28.239  0.10  9.49
ATOM   2853  SG  CYS A 212      27.916 -11.154 -28.128  0.10  9.49
ATOM   2856  N   LYS A 213      31.499 -11.687 -31.037  0.10  6.92
ATOM   2858  CA  LYS A 213      32.180 -10.668 -31.846  0.10  6.92
ATOM   2860  C   LYS A 213      31.457 -10.403 -33.176  0.10  6.92
ATOM   2861  O   LYS A 213      31.203  -9.253 -33.525  0.10  6.92
ATOM   2862  CB  LYS A 213      33.644 -11.053 -32.167  0.10  6.92
ATOM   2865  CG  LYS A 213      34.558 -11.419 -30.983  0.10  6.92
ATOM   2868  CD  LYS A 213      36.035 -11.378 -31.420  0.10  6.92
ATOM   2871  CE  LYS A 213      37.061 -11.599 -30.299  0.10  6.92
ATOM   2874  NZ  LYS A 213      37.044 -12.981 -29.814  0.10  6.92
ATOM   2878  N   VAL A 214      31.087 -11.472 -33.894  0.10 10.01
ATOM   2880  CA  VAL A 214      30.347 -11.384 -35.155  0.10 10.01
ATOM   2882  C   VAL A 214      28.907 -10.878 -34.920  0.10 10.01
ATOM   2883  O   VAL A 214      28.342 -10.188 -35.765  0.10 10.01
ATOM   2884  CB  VAL A 214      30.372 -12.773 -35.852  0.10 10.01
ATOM   2886  CG1 VAL A 214      29.694 -13.906 -35.050  0.10 10.01
ATOM   2890  CG2 VAL A 214      29.821 -12.727 -37.289  0.10 10.01
ATOM   2894  N   SER A 215      28.328 -11.193 -33.756  0.10  7.98
ATOM   2896  CA  SER A 215      26.954 -10.876 -33.402  0.10  7.98
ATOM   2898  C   SER A 215      26.819  -9.356 -33.160  0.10  7.98
ATOM   2899  O   SER A 215      25.989  -8.708 -33.800  0.10  7.98
ATOM   2900  CB  SER A 215      26.574 -11.726 -32.162  0.10  7.98
ATOM   2903  OG  SER A 215      25.178 -11.952 -32.065  0.10  7.98
ATOM   2905  N   GLN A 216      27.688  -8.766 -32.320  0.10 13.61
ATOM   2907  CA  GLN A 216      27.701  -7.326 -32.037  0.10 13.61
ATOM   2909  C   GLN A 216      28.126  -6.482 -33.260  0.10 13.61
ATOM   2910  O   GLN A 216      27.566  -5.408 -33.476  0.10 13.61
ATOM   2911  CB  GLN A 216      28.538  -7.039 -30.767  0.10 13.61
ATOM   2914  CG  GLN A 216      30.022  -7.471 -30.759  0.10 13.61
ATOM   2917  CD  GLN A 216      31.028  -6.390 -31.153  0.10 13.61
ATOM   2918  OE1 GLN A 216      30.713  -5.432 -31.845  0.10 13.61
ATOM   2919  NE2 GLN A 216      32.270  -6.534 -30.715  0.10 13.61
ATOM   2922  N   PHE A 217      29.022  -7.006 -34.114  0.10  9.63
ATOM   2924  CA  PHE A 217      29.444  -6.420 -35.396  0.10  9.63
ATOM   2926  C   PHE A 217      28.233  -6.201 -36.320  0.10  9.63
ATOM   2927  O   PHE A 217      28.001  -5.097 -36.820  0.10  9.63
ATOM   2928  CB  PHE A 217      30.500  -7.367 -36.026  0.10  9.63
ATOM   2931  CG  PHE A 217      31.192  -7.004 -37.338  0.10  9.63
ATOM   2932  CD1 PHE A 217      32.597  -6.859 -37.362  0.10  9.63
ATOM   2934  CD2 PHE A 217      30.475  -6.922 -38.554  0.10  9.63
ATOM   2936  CE1 PHE A 217      33.273  -6.634 -38.576  0.10  9.63
ATOM   2938  CE2 PHE A 217      31.148  -6.671 -39.765  0.10  9.63
ATOM   2940  CZ  PHE A 217      32.548  -6.532 -39.778  0.10  9.63
ATOM   2942  N   ILE A 218      27.436  -7.260 -36.514  0.10 10.06
ATOM   2944  CA  ILE A 218      26.219  -7.247 -37.317  0.10 10.06
ATOM   2946  C   ILE A 218      25.124  -6.387 -36.647  0.10 10.06
ATOM   2947  O   ILE A 218      24.388  -5.703 -37.359  0.10 10.06
ATOM   2948  CB  ILE A 218      25.793  -8.719 -37.593  0.10 10.06
ATOM   2950  CG1 ILE A 218      26.823  -9.462 -38.486  0.10 10.06
ATOM   2953  CG2 ILE A 218      24.377  -8.883 -38.174  0.10 10.06
ATOM   2957  CD1 ILE A 218      26.875  -9.010 -39.956  0.10 10.06
ATOM   2961  N   HIS A 219      25.056  -6.353 -35.306  0.10  5.73
ATOM   2963  CA  HIS A 219      24.159  -5.485 -34.534  0.10  5.73
ATOM   2965  C   HIS A 219      24.439  -3.997 -34.804  0.10  5.73
ATOM   2966  O   HIS A 219      23.525  -3.269 -35.191  0.10  5.73
ATOM   2967  CB  HIS A 219      24.235  -5.812 -33.026  0.10  5.73
ATOM   2970  CG  HIS A 219      23.024  -5.371 -32.241  0.10  5.73
ATOM   2971  ND1 HIS A 219      22.987  -4.261 -31.407  0.10  5.73
ATOM   2973  CD2 HIS A 219      21.759  -5.913 -32.179  0.10  5.73
ATOM   2975  CE1 HIS A 219      21.753  -4.175 -30.910  0.10  5.73
ATOM   2977  NE2 HIS A 219      20.962  -5.160 -31.319  0.10  5.73
ATOM   2978  N   LEU A 220      25.707  -3.560 -34.701  0.10  7.28
ATOM   2980  CA  LEU A 220      26.143  -2.195 -35.019  0.10  7.28
ATOM   2982  C   LEU A 220      25.826  -1.814 -36.476  0.10  7.28
ATOM   2983  O   LEU A 220      25.293  -0.734 -36.729  0.10  7.28
ATOM   2984  CB  LEU A 220      27.662  -2.027 -34.768  0.10  7.28
ATOM   2987  CG  LEU A 220      28.124  -2.045 -33.295  0.10  7.28
ATOM   2989  CD1 LEU A 220      29.662  -2.089 -33.233  0.10  7.28
ATOM   2993  CD2 LEU A 220      27.585  -0.853 -32.487  0.10  7.28
ATOM   2997  N   TYR A 221      26.124  -2.721 -37.416  0.10  7.37
ATOM   2999  CA  TYR A 221      25.898  -2.556 -38.850  0.10  7.37
ATOM   3001  C   TYR A 221      24.401  -2.412 -39.191  0.10  7.37
ATOM   3002  O   TYR A 221      23.999  -1.390 -39.747  0.10  7.37
ATOM   3003  CB  TYR A 221      26.543  -3.749 -39.594  0.10  7.37
ATOM   3006  CG  TYR A 221      26.350  -3.786 -41.103  0.10  7.37
ATOM   3007  CD1 TYR A 221      26.706  -2.674 -41.894  0.10  7.37
ATOM   3009  CD2 TYR A 221      25.789  -4.925 -41.719  0.10  7.37
ATOM   3011  CE1 TYR A 221      26.483  -2.693 -43.284  0.10  7.37
ATOM   3013  CE2 TYR A 221      25.570  -4.944 -43.111  0.10  7.37
ATOM   3015  CZ  TYR A 221      25.910  -3.823 -43.893  0.10  7.37
ATOM   3016  OH  TYR A 221      25.684  -3.824 -45.238  0.10  7.37
ATOM   3018  N   LEU A 222      23.565  -3.400 -38.835  0.10  5.23
ATOM   3020  CA  LEU A 222      22.160  -3.453 -39.252  0.10  5.23
ATOM   3022  C   LEU A 222      21.244  -2.516 -38.445  0.10  5.23
ATOM   3023  O   LEU A 222      20.098  -2.320 -38.848  0.10  5.23
ATOM   3024  CB  LEU A 222      21.621  -4.897 -39.144  0.10  5.23
ATOM   3027  CG  LEU A 222      22.304  -5.930 -40.069  0.10  5.23
ATOM   3029  CD1 LEU A 222      21.701  -7.327 -39.851  0.10  5.23
ATOM   3033  CD2 LEU A 222      22.238  -5.546 -41.559  0.10  5.23
ATOM   3037  N   MET A 223      21.745  -1.891 -37.370  0.10  7.02
ATOM   3039  CA  MET A 223      21.155  -0.685 -36.792  0.10  7.02
ATOM   3041  C   MET A 223      21.614   0.517 -37.637  0.10  7.02
ATOM   3042  O   MET A 223      20.776   1.207 -38.215  0.10  7.02
ATOM   3043  CB  MET A 223      21.660  -0.464 -35.354  0.10  7.02
ATOM   3046  CG  MET A 223      20.952  -1.313 -34.292  0.10  7.02
ATOM   3049  SD  MET A 223      21.350  -0.806 -32.595  0.10  7.02
ATOM   3050  CE  MET A 223      23.156  -0.954 -32.629  0.10  7.02
ATOM   3054  N   GLY A 224      22.938   0.744 -37.704  0.10  2.41
ATOM   3056  CA  GLY A 224      23.694   1.699 -38.522  0.10  2.41
ATOM   3059  C   GLY A 224      23.059   2.092 -39.857  0.10  2.41
ATOM   3060  O   GLY A 224      22.765   3.266 -40.085  0.10  2.41
ATOM   3061  N   CYS A 225      22.820   1.091 -40.714  0.10  3.20
ATOM   3063  CA  CYS A 225      22.235   1.191 -42.055  0.10  3.20
ATOM   3065  C   CYS A 225      20.997   2.096 -42.165  0.10  3.20
ATOM   3066  O   CYS A 225      20.901   2.899 -43.090  0.10  3.20
ATOM   3067  CB  CYS A 225      21.946  -0.218 -42.608  0.10  3.20
ATOM   3070  SG  CYS A 225      23.489  -1.096 -42.957  0.10  3.20
ATOM   3072  N   ASN A 226      20.074   2.015 -41.199  0.10  5.30
ATOM   3074  CA  ASN A 226      18.737   2.628 -41.267  0.10  5.30
ATOM   3076  C   ASN A 226      18.806   4.152 -41.173  0.10  5.30
ATOM   3077  O   ASN A 226      17.987   4.839 -41.774  0.10  5.30
ATOM   3078  CB  ASN A 226      17.837   2.133 -40.114  0.10  5.30
ATOM   3081  CG  ASN A 226      17.730   0.618 -40.099  0.10  5.30
ATOM   3082  OD1 ASN A 226      17.000   0.016 -40.880  0.10  5.30
ATOM   3083  ND2 ASN A 226      18.556  -0.013 -39.284  0.10  5.30
ATOM   3086  N   TYR A 227      19.810   4.682 -40.466  0.10  7.04
ATOM   3088  CA  TYR A 227      20.039   6.114 -40.287  0.10  7.04
ATOM   3090  C   TYR A 227      20.585   6.722 -41.587  0.10  7.04
ATOM   3091  O   TYR A 227      20.214   7.835 -41.955  0.10  7.04
ATOM   3092  CB  TYR A 227      21.087   6.328 -39.176  0.10  7.04
ATOM   3095  CG  TYR A 227      20.686   5.815 -37.803  0.10  7.04
ATOM   3096  CD1 TYR A 227      20.220   6.702 -36.810  0.10  7.04
ATOM   3098  CD2 TYR A 227      20.810   4.443 -37.500  0.10  7.04
ATOM   3100  CE1 TYR A 227      19.878   6.215 -35.534  0.10  7.04
ATOM   3102  CE2 TYR A 227      20.463   3.955 -36.230  0.10  7.04
ATOM   3104  CZ  TYR A 227      20.001   4.843 -35.245  0.10  7.04
ATOM   3105  OH  TYR A 227      19.689   4.369 -34.009  0.10  7.04
ATOM   3107  N   PHE A 228      21.427   5.968 -42.307  0.10  6.23
ATOM   3109  CA  PHE A 228      21.972   6.375 -43.596  0.10  6.23
ATOM   3111  C   PHE A 228      20.949   6.110 -44.709  0.10  6.23
ATOM   3112  O   PHE A 228      20.839   6.927 -45.614  0.10  6.23
ATOM   3113  CB  PHE A 228      23.266   5.598 -43.891  0.10  6.23
ATOM   3116  CG  PHE A 228      24.351   5.810 -42.848  0.10  6.23
ATOM   3117  CD1 PHE A 228      24.726   4.749 -42.004  0.10  6.23
ATOM   3119  CD2 PHE A 228      24.959   7.073 -42.687  0.10  6.23
ATOM   3121  CE1 PHE A 228      25.687   4.944 -40.993  0.10  6.23
ATOM   3123  CE2 PHE A 228      25.914   7.272 -41.669  0.10  6.23
ATOM   3125  CZ  PHE A 228      26.280   6.208 -40.824  0.10  6.23
ATOM   3127  N   TRP A 229      20.132   5.049 -44.634  0.10  7.45
ATOM   3129  CA  TRP A 229      19.034   4.825 -45.577  0.10  7.45
ATOM   3131  C   TRP A 229      17.905   5.858 -45.427  0.10  7.45
ATOM   3132  O   TRP A 229      17.379   6.320 -46.434  0.10  7.45
ATOM   3133  CB  TRP A 229      18.514   3.377 -45.519  0.10  7.45
ATOM   3136  CG  TRP A 229      19.356   2.453 -46.342  0.10  7.45
ATOM   3137  CD1 TRP A 229      20.130   1.446 -45.887  0.10  7.45
ATOM   3139  CD2 TRP A 229      19.598   2.519 -47.777  0.10  7.45
ATOM   3140  NE1 TRP A 229      20.884   0.941 -46.928  0.10  7.45
ATOM   3142  CE3 TRP A 229      19.062   3.285 -48.833  0.10  7.45
ATOM   3144  CE2 TRP A 229      20.641   1.612 -48.109  0.10  7.45
ATOM   3145  CZ3 TRP A 229      19.588   3.223 -50.138  0.10  7.45
ATOM   3147  CZ2 TRP A 229      21.203   1.562 -49.397  0.10  7.45
ATOM   3149  CH2 TRP A 229      20.675   2.374 -50.418  0.10  7.45
ATOM   3151  N   MET A 230      17.632   6.339 -44.204  0.10  4.87
ATOM   3153  CA  MET A 230      16.757   7.491 -43.943  0.10  4.87
ATOM   3155  C   MET A 230      17.342   8.817 -44.476  0.10  4.87
ATOM   3156  O   MET A 230      16.607   9.794 -44.614  0.10  4.87
ATOM   3157  CB  MET A 230      16.508   7.639 -42.423  0.10  4.87
ATOM   3160  CG  MET A 230      15.382   6.750 -41.874  0.10  4.87
ATOM   3163  SD  MET A 230      13.709   7.272 -42.347  0.10  4.87
ATOM   3164  CE  MET A 230      12.724   6.219 -41.245  0.10  4.87
ATOM   3168  N   LEU A 231      18.649   8.867 -44.778  0.10  4.11
ATOM   3170  CA  LEU A 231      19.273   9.955 -45.520  0.10  4.11
ATOM   3172  C   LEU A 231      19.184   9.661 -47.026  0.10  4.11
ATOM   3173  O   LEU A 231      18.759  10.550 -47.753  0.10  4.11
ATOM   3174  CB  LEU A 231      20.740  10.148 -45.065  0.10  4.11
ATOM   3177  CG  LEU A 231      21.571  11.176 -45.865  0.10  4.11
ATOM   3179  CD1 LEU A 231      20.971  12.590 -45.798  0.10  4.11
ATOM   3183  CD2 LEU A 231      23.025  11.167 -45.378  0.10  4.11
ATOM   3187  N   CYS A 232      19.527   8.455 -47.508  0.10  4.30
ATOM   3189  CA  CYS A 232      19.455   8.042 -48.922  0.10  4.30
ATOM   3191  C   CYS A 232      18.096   8.334 -49.570  0.10  4.30
ATOM   3192  O   CYS A 232      18.024   9.008 -50.601  0.10  4.30
ATOM   3193  CB  CYS A 232      19.783   6.554 -49.093  0.10  4.30
ATOM   3196  SG  CYS A 232      21.526   6.211 -48.730  0.10  4.30
ATOM   3198  N   GLU A 233      17.025   7.925 -48.880  0.10 14.09
ATOM   3200  CA  GLU A 233      15.633   8.047 -49.296  0.10 14.09
ATOM   3202  C   GLU A 233      15.132   9.512 -49.175  0.10 14.09
ATOM   3203  O   GLU A 233      13.983   9.802 -49.500  0.10 14.09
ATOM   3204  CB  GLU A 233      14.783   7.078 -48.432  0.10 14.09
ATOM   3207  CG  GLU A 233      14.506   5.682 -49.051  0.10 14.09
ATOM   3210  CD  GLU A 233      15.697   4.779 -49.390  0.10 14.09
ATOM   3211  OE1 GLU A 233      16.692   5.284 -49.948  0.10 14.09
ATOM   3212  OE2 GLU A 233      15.566   3.553 -49.174  0.10 14.09
ATOM   3213  N   GLY A 234      16.005  10.447 -48.778  0.10  3.04
ATOM   3215  CA  GLY A 234      15.805  11.889 -48.796  0.10  3.04
ATOM   3218  C   GLY A 234      16.791  12.585 -49.745  0.10  3.04
ATOM   3219  O   GLY A 234      16.406  13.515 -50.452  0.10  3.04
ATOM   3220  N   ILE A 235      18.055  12.138 -49.798  0.10  6.11
ATOM   3222  CA  ILE A 235      19.146  12.736 -50.574  0.10  6.11
ATOM   3224  C   ILE A 235      18.937  12.574 -52.096  0.10  6.11
ATOM   3225  O   ILE A 235      19.455  13.380 -52.867  0.10  6.11
ATOM   3226  CB  ILE A 235      20.523  12.201 -50.064  0.10  6.11
ATOM   3228  CG1 ILE A 235      21.597  13.313 -50.078  0.10  6.11
ATOM   3231  CG2 ILE A 235      21.038  10.939 -50.785  0.10  6.11
ATOM   3235  CD1 ILE A 235      22.896  12.933 -49.349  0.10  6.11
ATOM   3239  N   TYR A 236      18.148  11.583 -52.551  0.10 11.32
ATOM   3241  CA  TYR A 236      17.648  11.560 -53.931  0.10 11.32
ATOM   3243  C   TYR A 236      16.522  12.609 -54.070  0.10 11.32
ATOM   3244  O   TYR A 236      16.501  13.392 -55.022  0.10 11.32
ATOM   3245  CB  TYR A 236      17.158  10.136 -54.341  0.10 11.32
ATOM   3248  CG  TYR A 236      15.706   9.760 -54.068  0.10 11.32
ATOM   3249  CD1 TYR A 236      15.339   9.135 -52.862  0.10 11.32
ATOM   3251  CD2 TYR A 236      14.706  10.084 -55.010  0.10 11.32
ATOM   3253  CE1 TYR A 236      13.988   8.851 -52.588  0.10 11.32
ATOM   3255  CE2 TYR A 236      13.351   9.852 -54.713  0.10 11.32
ATOM   3257  CZ  TYR A 236      12.991   9.229 -53.504  0.10 11.32
ATOM   3258  OH  TYR A 236      11.678   8.985 -53.235  0.10 11.32
ATOM   3260  N   LEU A 237      15.592  12.616 -53.103  0.10  9.18
ATOM   3262  CA  LEU A 237      14.291  13.270 -53.141  0.10  9.18
ATOM   3264  C   LEU A 237      14.403  14.782 -53.339  0.10  9.18
ATOM   3265  O   LEU A 237      13.759  15.313 -54.245  0.10  9.18
ATOM   3266  CB  LEU A 237      13.478  12.908 -51.875  0.10  9.18
ATOM   3269  CG  LEU A 237      12.018  13.415 -51.842  0.10  9.18
ATOM   3271  CD1 LEU A 237      11.194  12.888 -53.025  0.10  9.18
ATOM   3275  CD2 LEU A 237      11.343  13.025 -50.519  0.10  9.18
ATOM   3279  N   HIS A 238      15.248  15.474 -52.553  0.10  9.45
ATOM   3281  CA  HIS A 238      15.419  16.931 -52.663  0.10  9.45
ATOM   3283  C   HIS A 238      16.064  17.416 -53.983  0.10  9.45
ATOM   3284  O   HIS A 238      16.115  18.627 -54.202  0.10  9.45
ATOM   3285  CB  HIS A 238      15.932  17.601 -51.341  0.10  9.45
ATOM   3288  CG  HIS A 238      17.431  17.277 -51.437  0.10  9.45
ATOM   3289  ND1 HIS A 238      18.376  18.044 -52.124  0.10  9.45
ATOM   3291  CD2 HIS A 238      18.168  16.269 -50.855  0.10  9.45
ATOM   3293  CE1 HIS A 238      19.573  17.483 -51.940  0.10  9.45
ATOM   3295  NE2 HIS A 238      19.520  16.411 -51.162  0.10  9.45
ATOM   3296  N   THR A 239      16.525  16.506 -54.851  0.10  5.67
ATOM   3298  CA  THR A 239      16.906  16.816 -56.224  0.10  5.67
ATOM   3300  C   THR A 239      15.765  16.376 -57.162  0.10  5.67
ATOM   3301  O   THR A 239      15.347  17.171 -58.001  0.10  5.67
ATOM   3302  CB  THR A 239      18.276  16.167 -56.570  0.10  5.67
ATOM   3304  OG1 THR A 239      18.256  14.757 -56.705  0.10  5.67
ATOM   3306  CG2 THR A 239      19.388  16.547 -55.582  0.10  5.67
ATOM   3310  N   LEU A 240      15.213  15.163 -56.987  0.10 12.77
ATOM   3312  CA  LEU A 240      14.172  14.515 -57.797  0.10 12.77
ATOM   3314  C   LEU A 240      12.915  15.376 -58.024  0.10 12.77
ATOM   3315  O   LEU A 240      12.357  15.367 -59.124  0.10 12.77
ATOM   3316  CB  LEU A 240      13.859  13.133 -57.168  0.10 12.77
ATOM   3319  CG  LEU A 240      12.932  12.145 -57.925  0.10 12.77
ATOM   3321  CD1 LEU A 240      11.435  12.350 -57.629  0.10 12.77
ATOM   3325  CD2 LEU A 240      13.228  12.032 -59.430  0.10 12.77
ATOM   3329  N   ILE A 241      12.478  16.151 -57.019  0.10 15.60
ATOM   3331  CA  ILE A 241      11.320  17.040 -57.162  0.10 15.60
ATOM   3333  C   ILE A 241      11.682  18.406 -57.785  0.10 15.60
ATOM   3334  O   ILE A 241      10.779  19.195 -58.048  0.10 15.60
ATOM   3335  CB  ILE A 241      10.523  17.177 -55.823  0.10 15.60
ATOM   3337  CG1 ILE A 241      10.929  18.304 -54.839  0.10 15.60
ATOM   3340  CG2 ILE A 241      10.307  15.831 -55.103  0.10 15.60
ATOM   3344  CD1 ILE A 241      12.237  18.067 -54.086  0.10 15.60
ATOM   3348  N   VAL A 242      12.968  18.688 -58.043  0.10  9.41
ATOM   3350  CA  VAL A 242      13.465  19.946 -58.603  0.10  9.41
ATOM   3352  C   VAL A 242      13.971  19.707 -60.039  0.10  9.41
ATOM   3353  O   VAL A 242      13.633  20.466 -60.942  0.10  9.41
ATOM   3354  CB  VAL A 242      14.595  20.521 -57.698  0.10  9.41
ATOM   3356  CG1 VAL A 242      14.982  21.957 -58.099  0.10  9.41
ATOM   3360  CG2 VAL A 242      14.222  20.489 -56.204  0.10  9.41
ATOM   3364  N   VAL A 243      14.732  18.629 -60.285  0.10 11.94
ATOM   3366  CA  VAL A 243      15.291  18.282 -61.600  0.10 11.94
ATOM   3368  C   VAL A 243      14.268  17.519 -62.476  0.10 11.94
ATOM   3369  O   VAL A 243      14.640  16.993 -63.521  0.10 11.94
ATOM   3370  CB  VAL A 243      16.594  17.442 -61.411  0.10 11.94
ATOM   3372  CG1 VAL A 243      17.623  18.164 -60.519  0.10 11.94
ATOM   3376  CG2 VAL A 243      16.383  15.988 -60.937  0.10 11.94
ATOM   3380  N   ALA A 244      13.005  17.472 -62.031  0.10  7.41
ATOM   3382  CA  ALA A 244      11.821  16.694 -62.409  0.10  7.41
ATOM   3384  C   ALA A 244      11.565  16.274 -63.870  0.10  7.41
ATOM   3385  O   ALA A 244      10.734  15.399 -64.100  0.10  7.41
ATOM   3386  CB  ALA A 244      10.590  17.345 -61.763  0.10  7.41
ATOM   3390  N   VAL A 245      12.257  16.848 -64.860  0.10 10.28
ATOM   3392  CA  VAL A 245      12.279  16.344 -66.236  0.10 10.28
ATOM   3394  C   VAL A 245      13.200  15.102 -66.330  0.10 10.28
ATOM   3395  O   VAL A 245      12.993  14.236 -67.178  0.10 10.28
ATOM   3396  CB  VAL A 245      12.742  17.492 -67.183  0.10 10.28
ATOM   3398  CG1 VAL A 245      14.165  18.022 -66.920  0.10 10.28
ATOM   3402  CG2 VAL A 245      12.566  17.143 -68.672  0.10 10.28
ATOM   3406  N   PHE A 246      14.194  15.006 -65.440  0.10  7.42
ATOM   3408  CA  PHE A 246      15.104  13.886 -65.281  0.10  7.42
ATOM   3410  C   PHE A 246      14.643  13.077 -64.056  0.10  7.42
ATOM   3411  O   PHE A 246      14.349  13.651 -63.007  0.10  7.42
ATOM   3412  CB  PHE A 246      16.511  14.447 -64.974  0.10  7.42
ATOM   3415  CG  PHE A 246      17.087  15.397 -66.013  0.10  7.42
ATOM   3416  CD1 PHE A 246      17.254  16.765 -65.707  0.10  7.42
ATOM   3418  CD2 PHE A 246      17.441  14.921 -67.293  0.10  7.42
ATOM   3420  CE1 PHE A 246      17.762  17.652 -66.676  0.10  7.42
ATOM   3422  CE2 PHE A 246      17.946  15.809 -68.263  0.10  7.42
ATOM   3424  CZ  PHE A 246      18.105  17.174 -67.955  0.10  7.42
ATOM   3426  N   ALA A 247      14.615  11.743 -64.173  0.10  4.89
ATOM   3428  CA  ALA A 247      14.316  10.813 -63.076  0.10  4.89
ATOM   3430  C   ALA A 247      15.602  10.318 -62.377  0.10  4.89
ATOM   3431  O   ALA A 247      15.530   9.524 -61.440  0.10  4.89
ATOM   3432  CB  ALA A 247      13.608   9.585 -63.675  0.10  4.89
ATOM   3436  N   GLU A 248      16.769  10.768 -62.849  0.10 10.34
ATOM   3438  CA  GLU A 248      18.112  10.444 -62.392  0.10 10.34
ATOM   3440  C   GLU A 248      18.997  11.664 -62.690  0.10 10.34
ATOM   3441  O   GLU A 248      18.841  12.276 -63.747  0.10 10.34
ATOM   3442  CB  GLU A 248      18.564   9.092 -63.004  0.10 10.34
ATOM   3445  CG  GLU A 248      20.085   8.867 -63.125  0.10 10.34
ATOM   3448  CD  GLU A 248      20.449   7.392 -63.097  0.10 10.34
ATOM   3449  OE1 GLU A 248      20.462   6.823 -61.984  0.10 10.34
ATOM   3450  OE2 GLU A 248      20.768   6.835 -64.161  0.10 10.34
ATOM   3451  N   LYS A 249      19.900  12.039 -61.780  0.10 12.89
ATOM   3453  CA  LYS A 249      20.829  13.161 -61.931  0.10 12.89
ATOM   3455  C   LYS A 249      22.064  12.882 -61.067  0.10 12.89
ATOM   3456  O   LYS A 249      23.186  12.812 -61.565  0.10 12.89
ATOM   3457  CB  LYS A 249      20.116  14.508 -61.646  0.10 12.89
ATOM   3460  CG  LYS A 249      20.843  15.755 -62.191  0.10 12.89
ATOM   3463  CD  LYS A 249      20.353  16.231 -63.573  0.10 12.89
ATOM   3466  CE  LYS A 249      20.674  15.266 -64.727  0.10 12.89
ATOM   3469  NZ  LYS A 249      20.345  15.846 -66.038  0.10 12.89
ATOM   3473  N   GLN A 250      21.812  12.593 -59.788  0.10  7.24
ATOM   3475  CA  GLN A 250      22.632  11.720 -58.949  0.10  7.24
ATOM   3477  C   GLN A 250      22.278  10.271 -59.341  0.10  7.24
ATOM   3478  O   GLN A 250      21.205  10.052 -59.908  0.10  7.24
ATOM   3479  CB  GLN A 250      22.192  11.943 -57.494  0.10  7.24
ATOM   3482  CG  GLN A 250      22.641  13.297 -56.910  0.10  7.24
ATOM   3485  CD  GLN A 250      21.954  13.678 -55.597  0.10  7.24
ATOM   3486  OE1 GLN A 250      22.300  14.691 -55.002  0.10  7.24
ATOM   3487  NE2 GLN A 250      20.994  12.897 -55.114  0.10  7.24
ATOM   3490  N   HIS A 251      23.139   9.291 -59.052  0.10  5.28
ATOM   3492  CA  HIS A 251      22.997   7.901 -59.495  0.10  5.28
ATOM   3494  C   HIS A 251      23.122   6.929 -58.313  0.10  5.28
ATOM   3495  O   HIS A 251      23.663   7.278 -57.260  0.10  5.28
ATOM   3496  CB  HIS A 251      23.944   7.620 -60.683  0.10  5.28
ATOM   3499  CG  HIS A 251      23.918   6.203 -61.210  0.10  5.28
ATOM   3500  ND1 HIS A 251      22.782   5.617 -61.743  0.10  5.28
ATOM   3502  CD2 HIS A 251      24.886   5.224 -61.258  0.10  5.28
ATOM   3504  CE1 HIS A 251      23.098   4.377 -62.114  0.10  5.28
ATOM   3506  NE2 HIS A 251      24.353   4.060 -61.818  0.10  5.28
ATOM   3507  N   LEU A 252      22.590   5.712 -58.501  0.10  8.42
ATOM   3509  CA  LEU A 252      22.374   4.664 -57.506  0.10  8.42
ATOM   3511  C   LEU A 252      23.620   4.275 -56.701  0.10  8.42
ATOM   3512  O   LEU A 252      23.514   4.014 -55.502  0.10  8.42
ATOM   3513  CB  LEU A 252      21.737   3.412 -58.157  0.10  8.42
ATOM   3516  CG  LEU A 252      20.265   3.524 -58.629  0.10  8.42
ATOM   3518  CD1 LEU A 252      19.315   4.044 -57.544  0.10  8.42
ATOM   3522  CD2 LEU A 252      20.077   4.309 -59.933  0.10  8.42
ATOM   3526  N   MET A 253      24.798   4.266 -57.341  0.10 12.02
ATOM   3528  CA  MET A 253      26.086   3.903 -56.744  0.10 12.02
ATOM   3530  C   MET A 253      26.427   4.714 -55.480  0.10 12.02
ATOM   3531  O   MET A 253      27.016   4.179 -54.542  0.10 12.02
ATOM   3532  CB  MET A 253      27.210   3.956 -57.814  0.10 12.02
ATOM   3535  CG  MET A 253      27.923   5.307 -58.038  0.10 12.02
ATOM   3538  SD  MET A 253      26.875   6.663 -58.632  0.10 12.02
ATOM   3539  CE  MET A 253      28.067   8.027 -58.583  0.10 12.02
ATOM   3543  N   TRP A 254      26.020   5.990 -55.446  0.10  4.71
ATOM   3545  CA  TRP A 254      26.280   6.914 -54.351  0.10  4.71
ATOM   3547  C   TRP A 254      25.417   6.553 -53.133  0.10  4.71
ATOM   3548  O   TRP A 254      25.943   6.436 -52.027  0.10  4.71
ATOM   3549  CB  TRP A 254      25.963   8.347 -54.824  0.10  4.71
ATOM   3552  CG  TRP A 254      26.430   9.453 -53.925  0.10  4.71
ATOM   3553  CD1 TRP A 254      27.673   9.566 -53.401  0.10  4.71
ATOM   3555  CD2 TRP A 254      25.685  10.610 -53.434  0.10  4.71
ATOM   3556  NE1 TRP A 254      27.748  10.705 -52.627  0.10  4.71
ATOM   3558  CE3 TRP A 254      24.362  11.084 -53.599  0.10  4.71
ATOM   3560  CE2 TRP A 254      26.555  11.394 -52.616  0.10  4.71
ATOM   3561  CZ3 TRP A 254      23.934  12.279 -52.985  0.10  4.71
ATOM   3563  CZ2 TRP A 254      26.140  12.589 -52.003  0.10  4.71
ATOM   3565  CH2 TRP A 254      24.822  13.036 -52.197  0.10  4.71
ATOM   3567  N   TYR A 255      24.120   6.286 -53.341  0.10  6.14
ATOM   3569  CA  TYR A 255      23.180   5.924 -52.276  0.10  6.14
ATOM   3571  C   TYR A 255      23.506   4.517 -51.741  0.10  6.14
ATOM   3572  O   TYR A 255      23.496   4.287 -50.535  0.10  6.14
ATOM   3573  CB  TYR A 255      21.733   5.910 -52.815  0.10  6.14
ATOM   3576  CG  TYR A 255      21.306   7.064 -53.711  0.10  6.14
ATOM   3577  CD1 TYR A 255      21.493   8.414 -53.343  0.10  6.14
ATOM   3579  CD2 TYR A 255      20.665   6.768 -54.928  0.10  6.14
ATOM   3581  CE1 TYR A 255      21.028   9.446 -54.186  0.10  6.14
ATOM   3583  CE2 TYR A 255      20.221   7.795 -55.779  0.10  6.14
ATOM   3585  CZ  TYR A 255      20.384   9.137 -55.402  0.10  6.14
ATOM   3586  OH  TYR A 255      19.888  10.126 -56.200  0.10  6.14
ATOM   3588  N   TYR A 256      23.858   3.581 -52.633  0.10  4.84
ATOM   3590  CA  TYR A 256      24.236   2.215 -52.274  0.10  4.84
ATOM   3592  C   TYR A 256      25.594   2.180 -51.546  0.10  4.84
ATOM   3593  O   TYR A 256      25.766   1.373 -50.637  0.10  4.84
ATOM   3594  CB  TYR A 256      24.257   1.322 -53.533  0.10  4.84
ATOM   3597  CG  TYR A 256      22.894   0.770 -53.948  0.10  4.84
ATOM   3598  CD1 TYR A 256      21.805   1.630 -54.218  0.10  4.84
ATOM   3600  CD2 TYR A 256      22.705  -0.625 -54.057  0.10  4.84
ATOM   3602  CE1 TYR A 256      20.552   1.107 -54.586  0.10  4.84
ATOM   3604  CE2 TYR A 256      21.450  -1.151 -54.422  0.10  4.84
ATOM   3606  CZ  TYR A 256      20.372  -0.284 -54.686  0.10  4.84
ATOM   3607  OH  TYR A 256      19.149  -0.783 -55.027  0.10  4.84
ATOM   3609  N   PHE A 257      26.531   3.090 -51.854  0.10  3.86
ATOM   3611  CA  PHE A 257      27.755   3.271 -51.069  0.10  3.86
ATOM   3613  C   PHE A 257      27.428   3.892 -49.697  0.10  3.86
ATOM   3614  O   PHE A 257      27.913   3.408 -48.675  0.10  3.86
ATOM   3615  CB  PHE A 257      28.758   4.169 -51.828  0.10  3.86
ATOM   3618  CG  PHE A 257      30.056   4.418 -51.073  0.10  3.86
ATOM   3619  CD1 PHE A 257      31.008   3.385 -50.943  0.10  3.86
ATOM   3621  CD2 PHE A 257      30.287   5.663 -50.448  0.10  3.86
ATOM   3623  CE1 PHE A 257      32.177   3.591 -50.184  0.10  3.86
ATOM   3625  CE2 PHE A 257      31.455   5.867 -49.689  0.10  3.86
ATOM   3627  CZ  PHE A 257      32.399   4.831 -49.555  0.10  3.86
ATOM   3629  N   LEU A 258      26.579   4.926 -49.661  0.10  7.38
ATOM   3631  CA  LEU A 258      26.154   5.627 -48.449  0.10  7.38
ATOM   3633  C   LEU A 258      25.377   4.717 -47.474  0.10  7.38
ATOM   3634  O   LEU A 258      25.463   4.925 -46.268  0.10  7.38
ATOM   3635  CB  LEU A 258      25.335   6.867 -48.879  0.10  7.38
ATOM   3638  CG  LEU A 258      24.814   7.810 -47.770  0.10  7.38
ATOM   3640  CD1 LEU A 258      25.934   8.341 -46.859  0.10  7.38
ATOM   3644  CD2 LEU A 258      24.044   8.979 -48.409  0.10  7.38
ATOM   3648  N   GLY A 259      24.677   3.689 -47.970  0.10  4.99
ATOM   3650  CA  GLY A 259      23.811   2.836 -47.161  0.10  4.99
ATOM   3653  C   GLY A 259      24.239   1.365 -47.049  0.10  4.99
ATOM   3654  O   GLY A 259      23.780   0.699 -46.124  0.10  4.99
ATOM   3655  N   TRP A 260      25.111   0.842 -47.926  0.10 18.54
ATOM   3657  CA  TRP A 260      25.634  -0.537 -47.861  0.10 18.54
ATOM   3659  C   TRP A 260      27.171  -0.595 -47.834  0.10 18.54
ATOM   3660  O   TRP A 260      27.739  -1.684 -47.786  0.10 18.54
ATOM   3661  CB  TRP A 260      25.079  -1.434 -48.996  0.10 18.54
ATOM   3664  CG  TRP A 260      23.593  -1.581 -49.141  0.10 18.54
ATOM   3665  CD1 TRP A 260      22.907  -1.416 -50.297  0.10 18.54
ATOM   3667  CD2 TRP A 260      22.597  -1.941 -48.133  0.10 18.54
ATOM   3668  NE1 TRP A 260      21.560  -1.625 -50.070  0.10 18.54
ATOM   3670  CE3 TRP A 260      22.639  -2.252 -46.752  0.10 18.54
ATOM   3672  CE2 TRP A 260      21.311  -1.949 -48.756  0.10 18.54
ATOM   3673  CZ3 TRP A 260      21.464  -2.543 -46.030  0.10 18.54
ATOM   3675  CZ2 TRP A 260      20.133  -2.228 -48.047  0.10 18.54
ATOM   3677  CH2 TRP A 260      20.214  -2.531 -46.677  0.10 18.54
ATOM   3679  N   GLY A 261      27.857   0.552 -47.858  0.10  3.83
ATOM   3681  CA  GLY A 261      29.312   0.651 -47.795  0.10  3.83
ATOM   3684  C   GLY A 261      29.704   1.387 -46.520  0.10  3.83
ATOM   3685  O   GLY A 261      30.253   0.794 -45.594  0.10  3.83
ATOM   3686  N   PHE A 262      29.364   2.679 -46.458  0.10 13.85
ATOM   3688  CA  PHE A 262      29.565   3.597 -45.336  0.10 13.85
ATOM   3690  C   PHE A 262      29.252   3.045 -43.921  0.10 13.85
ATOM   3691  O   PHE A 262      30.139   3.139 -43.074  0.10 13.85
ATOM   3692  CB  PHE A 262      28.928   4.966 -45.642  0.10 13.85
ATOM   3695  CG  PHE A 262      29.469   6.113 -44.808  0.10 13.85
ATOM   3696  CD1 PHE A 262      28.708   6.640 -43.745  0.10 13.85
ATOM   3698  CD2 PHE A 262      30.742   6.651 -45.092  0.10 13.85
ATOM   3700  CE1 PHE A 262      29.220   7.697 -42.968  0.10 13.85
ATOM   3702  CE2 PHE A 262      31.254   7.705 -44.311  0.10 13.85
ATOM   3704  CZ  PHE A 262      30.493   8.229 -43.248  0.10 13.85
ATOM   3706  N   PRO A 263      28.086   2.408 -43.640  0.10 15.51
ATOM   3707  CA  PRO A 263      27.804   1.812 -42.322  0.10 15.51
ATOM   3709  C   PRO A 263      28.671   0.610 -41.908  0.10 15.51
ATOM   3710  O   PRO A 263      28.671   0.279 -40.722  0.10 15.51
ATOM   3711  CB  PRO A 263      26.316   1.434 -42.327  0.10 15.51
ATOM   3714  CG  PRO A 263      25.908   1.411 -43.788  0.10 15.51
ATOM   3717  CD  PRO A 263      26.920   2.286 -44.519  0.10 15.51
ATOM   3720  N   LEU A 264      29.438  -0.024 -42.812  0.10  6.51
ATOM   3722  CA  LEU A 264      30.397  -1.065 -42.432  0.10  6.51
ATOM   3724  C   LEU A 264      31.600  -0.429 -41.719  0.10  6.51
ATOM   3725  O   LEU A 264      32.044  -0.951 -40.700  0.10  6.51
ATOM   3726  CB  LEU A 264      30.934  -1.811 -43.678  0.10  6.51
ATOM   3729  CG  LEU A 264      29.900  -2.674 -44.427  0.10  6.51
ATOM   3731  CD1 LEU A 264      30.377  -2.991 -45.851  0.10  6.51
ATOM   3735  CD2 LEU A 264      29.595  -3.979 -43.670  0.10  6.51
ATOM   3739  N   ILE A 265      32.101   0.692 -42.263  0.10  5.12
ATOM   3741  CA  ILE A 265      33.298   1.437 -41.857  0.10  5.12
ATOM   3743  C   ILE A 265      33.425   1.675 -40.330  0.10  5.12
ATOM   3744  O   ILE A 265      34.411   1.211 -39.756  0.10  5.12
ATOM   3745  CB  ILE A 265      33.514   2.699 -42.752  0.10  5.12
ATOM   3747  CG1 ILE A 265      33.463   2.356 -44.264  0.10  5.12
ATOM   3750  CG2 ILE A 265      34.821   3.446 -42.401  0.10  5.12
ATOM   3754  CD1 ILE A 265      33.571   3.571 -45.199  0.10  5.12
ATOM   3758  N   PRO A 266      32.468   2.337 -39.635  0.10 12.33
ATOM   3759  CA  PRO A 266      32.551   2.486 -38.180  0.10 12.33
ATOM   3761  C   PRO A 266      32.257   1.158 -37.464  0.10 12.33
ATOM   3762  O   PRO A 266      32.977   0.808 -36.532  0.10 12.33
ATOM   3763  CB  PRO A 266      31.526   3.577 -37.832  0.10 12.33
ATOM   3766  CG  PRO A 266      30.486   3.501 -38.940  0.10 12.33
ATOM   3769  CD  PRO A 266      31.265   2.992 -40.155  0.10 12.33
ATOM   3772  N   ALA A 267      31.240   0.402 -37.912  0.10  9.54
ATOM   3774  CA  ALA A 267      30.785  -0.848 -37.306  0.10  9.54
ATOM   3776  C   ALA A 267      31.898  -1.894 -37.157  0.10  9.54
ATOM   3777  O   ALA A 267      32.057  -2.449 -36.072  0.10  9.54
ATOM   3778  CB  ALA A 267      29.598  -1.419 -38.097  0.10  9.54
ATOM   3782  N   CYS A 268      32.697  -2.131 -38.209  0.10 12.85
ATOM   3784  CA  CYS A 268      33.779  -3.113 -38.179  0.10 12.85
ATOM   3786  C   CYS A 268      34.941  -2.672 -37.269  0.10 12.85
ATOM   3787  O   CYS A 268      35.416  -3.472 -36.463  0.10 12.85
ATOM   3788  CB  CYS A 268      34.256  -3.456 -39.612  0.10 12.85
ATOM   3791  SG  CYS A 268      35.040  -2.096 -40.534  0.10 12.85
ATOM   3793  N   ILE A 269      35.354  -1.397 -37.340  0.10  7.67
ATOM   3795  CA  ILE A 269      36.424  -0.813 -36.526  0.10  7.67
ATOM   3797  C   ILE A 269      36.023  -0.829 -35.040  0.10  7.67
ATOM   3798  O   ILE A 269      36.797  -1.278 -34.194  0.10  7.67
ATOM   3799  CB  ILE A 269      36.766   0.619 -37.044  0.10  7.67
ATOM   3801  CG1 ILE A 269      37.349   0.557 -38.478  0.10  7.67
ATOM   3804  CG2 ILE A 269      37.728   1.392 -36.111  0.10  7.67
ATOM   3808  CD1 ILE A 269      37.553   1.925 -39.150  0.10  7.67
ATOM   3812  N   HIS A 270      34.797  -0.397 -34.727  0.10 12.32
ATOM   3814  CA  HIS A 270      34.273  -0.363 -33.367  0.10 12.32
ATOM   3816  C   HIS A 270      33.997  -1.757 -32.806  0.10 12.32
ATOM   3817  O   HIS A 270      34.199  -1.963 -31.614  0.10 12.32
ATOM   3818  CB  HIS A 270      33.000   0.489 -33.314  0.10 12.32
ATOM   3821  CG  HIS A 270      33.334   1.954 -33.258  0.10 12.32
ATOM   3822  ND1 HIS A 270      33.885   2.555 -32.137  0.10 12.32
ATOM   3824  CD2 HIS A 270      33.275   2.942 -34.215  0.10 12.32
ATOM   3826  CE1 HIS A 270      34.178   3.808 -32.474  0.10 12.32
ATOM   3828  NE2 HIS A 270      33.829   4.114 -33.714  0.10 12.32
ATOM   3829  N   ALA A 271      33.627  -2.739 -33.639  0.10  9.12
ATOM   3831  CA  ALA A 271      33.466  -4.126 -33.211  0.10  9.12
ATOM   3833  C   ALA A 271      34.807  -4.753 -32.798  0.10  9.12
ATOM   3834  O   ALA A 271      34.866  -5.473 -31.798  0.10  9.12
ATOM   3835  CB  ALA A 271      32.848  -4.953 -34.342  0.10  9.12
ATOM   3839  N   ILE A 272      35.886  -4.438 -33.530  0.10 11.77
ATOM   3841  CA  ILE A 272      37.263  -4.814 -33.208  0.10 11.77
ATOM   3843  C   ILE A 272      37.733  -4.060 -31.944  0.10 11.77
ATOM   3844  O   ILE A 272      38.254  -4.694 -31.027  0.10 11.77
ATOM   3845  CB  ILE A 272      38.179  -4.558 -34.445  0.10 11.77
ATOM   3847  CG1 ILE A 272      37.801  -5.502 -35.614  0.10 11.77
ATOM   3850  CG2 ILE A 272      39.687  -4.694 -34.134  0.10 11.77
ATOM   3854  CD1 ILE A 272      38.342  -5.057 -36.981  0.10 11.77
ATOM   3858  N   ALA A 273      37.498  -2.740 -31.854  0.10  8.41
ATOM   3860  CA  ALA A 273      37.873  -1.903 -30.707  0.10  8.41
ATOM   3862  C   ALA A 273      37.152  -2.320 -29.414  0.10  8.41
ATOM   3863  O   ALA A 273      37.746  -2.305 -28.335  0.10  8.41
ATOM   3864  CB  ALA A 273      37.555  -0.431 -31.010  0.10  8.41
ATOM   3868  N   ARG A 274      35.888  -2.741 -29.529  0.10 20.32
ATOM   3870  CA  ARG A 274      35.063  -3.260 -28.447  0.10 20.32
ATOM   3872  C   ARG A 274      35.523  -4.655 -27.985  0.10 20.32
ATOM   3873  O   ARG A 274      35.348  -4.993 -26.815  0.10 20.32
ATOM   3874  CB  ARG A 274      33.597  -3.318 -28.946  0.10 20.32
ATOM   3877  CG  ARG A 274      32.592  -4.091 -28.080  0.10 20.32
ATOM   3880  CD  ARG A 274      32.478  -3.600 -26.629  0.10 20.32
ATOM   3883  NE  ARG A 274      32.272  -4.755 -25.747  0.10 20.32
ATOM   3885  CZ  ARG A 274      31.179  -5.051 -25.041  0.10 20.32
ATOM   3886  NH1 ARG A 274      30.206  -4.165 -24.896  0.10 20.32
ATOM   3889  NH2 ARG A 274      31.088  -6.257 -24.497  0.10 20.32
ATOM   3892  N   SER A 275      36.103  -5.475 -28.875  0.10 13.89
ATOM   3894  CA  SER A 275      36.397  -6.892 -28.631  0.10 13.89
ATOM   3896  C   SER A 275      37.488  -7.182 -27.580  0.10 13.89
ATOM   3897  O   SER A 275      37.734  -8.342 -27.253  0.10 13.89
ATOM   3898  CB  SER A 275      36.730  -7.604 -29.958  0.10 13.89
ATOM   3901  OG  SER A 275      35.539  -7.857 -30.682  0.10 13.89
ATOM   3903  N   LEU A 276      38.092  -6.139 -27.004  0.10 11.26
ATOM   3905  CA  LEU A 276      38.932  -6.194 -25.811  0.10 11.26
ATOM   3907  C   LEU A 276      38.084  -6.387 -24.527  0.10 11.26
ATOM   3908  O   LEU A 276      38.637  -6.719 -23.481  0.10 11.26
ATOM   3909  CB  LEU A 276      39.738  -4.866 -25.791  0.10 11.26
ATOM   3912  CG  LEU A 276      40.701  -4.629 -24.600  0.10 11.26
ATOM   3914  CD1 LEU A 276      42.029  -4.019 -25.075  0.10 11.26
ATOM   3918  CD2 LEU A 276      40.074  -3.725 -23.522  0.10 11.26
ATOM   3922  N   TYR A 277      36.756  -6.199 -24.586  0.10 17.14
ATOM   3924  CA  TYR A 277      35.852  -6.175 -23.441  0.10 17.14
ATOM   3926  C   TYR A 277      34.595  -7.009 -23.733  0.10 17.14
ATOM   3927  O   TYR A 277      33.905  -6.762 -24.723  0.10 17.14
ATOM   3928  CB  TYR A 277      35.554  -4.698 -23.119  0.10 17.14
ATOM   3931  CG  TYR A 277      34.714  -4.418 -21.889  0.10 17.14
ATOM   3932  CD1 TYR A 277      35.330  -4.306 -20.626  0.10 17.14
ATOM   3934  CD2 TYR A 277      33.324  -4.216 -22.012  0.10 17.14
ATOM   3936  CE1 TYR A 277      34.559  -3.996 -19.489  0.10 17.14
ATOM   3938  CE2 TYR A 277      32.555  -3.913 -20.874  0.10 17.14
ATOM   3940  CZ  TYR A 277      33.169  -3.812 -19.611  0.10 17.14
ATOM   3941  OH  TYR A 277      32.419  -3.584 -18.495  0.10 17.14
ATOM   3943  N   TYR A 278      34.271  -7.965 -22.853  0.10 15.71
ATOM   3945  CA  TYR A 278      33.065  -8.806 -22.863  0.10 15.71
ATOM   3947  C   TYR A 278      32.544  -9.044 -21.440  0.10 15.71
ATOM   3948  O   TYR A 278      32.046 -10.117 -21.113  0.10 15.71
ATOM   3949  CB  TYR A 278      33.212 -10.065 -23.749  0.10 15.71
ATOM   3952  CG  TYR A 278      33.233  -9.787 -25.243  0.10 15.71
ATOM   3953  CD1 TYR A 278      32.069  -9.314 -25.883  0.10 15.71
ATOM   3955  CD2 TYR A 278      34.420  -9.953 -25.987  0.10 15.71
ATOM   3957  CE1 TYR A 278      32.111  -8.942 -27.239  0.10 15.71
ATOM   3959  CE2 TYR A 278      34.452  -9.604 -27.351  0.10 15.71
ATOM   3961  CZ  TYR A 278      33.305  -9.067 -27.969  0.10 15.71
ATOM   3962  OH  TYR A 278      33.336  -8.641 -29.264  0.10 15.71
ATOM   3964  N   ASN A 279      32.669  -8.023 -20.588  0.10 10.05
ATOM   3966  CA  ASN A 279      32.042  -7.933 -19.272  0.10 10.05
ATOM   3968  C   ASN A 279      30.767  -7.082 -19.438  0.10 10.05
ATOM   3969  O   ASN A 279      30.676  -6.276 -20.363  0.10 10.05
ATOM   3970  CB  ASN A 279      33.042  -7.212 -18.339  0.10 10.05
ATOM   3973  CG  ASN A 279      32.529  -6.972 -16.918  0.10 10.05
ATOM   3974  OD1 ASN A 279      32.241  -7.918 -16.193  0.10 10.05
ATOM   3975  ND2 ASN A 279      32.364  -5.716 -16.524  0.10 10.05
ATOM   3978  N   ASP A 280      29.774  -7.304 -18.568  0.10 11.79
ATOM   3980  CA  ASP A 280      28.541  -6.531 -18.326  0.10 11.79
ATOM   3982  C   ASP A 280      27.500  -6.656 -19.451  0.10 11.79
ATOM   3983  O   ASP A 280      26.314  -6.804 -19.166  0.10 11.79
ATOM   3984  CB  ASP A 280      28.787  -5.074 -17.820  0.10 11.79
ATOM   3987  CG  ASP A 280      28.858  -3.929 -18.833  0.10 11.79
ATOM   3988  OD1 ASP A 280      27.809  -3.534 -19.389  0.10 11.79
ATOM   3989  OD2 ASP A 280      29.963  -3.388 -19.020  0.10 11.79
ATOM   3990  N   ASN A 281      27.928  -6.622 -20.715  0.10 11.25
ATOM   3992  CA  ASN A 281      27.066  -6.596 -21.889  0.10 11.25
ATOM   3994  C   ASN A 281      27.770  -7.217 -23.107  0.10 11.25
ATOM   3995  O   ASN A 281      28.997  -7.349 -23.145  0.10 11.25
ATOM   3996  CB  ASN A 281      26.526  -5.159 -22.135  0.10 11.25
ATOM   3999  CG  ASN A 281      27.544  -4.213 -22.763  0.10 11.25
ATOM   4000  OD1 ASN A 281      27.726  -4.236 -23.974  0.10 11.25
ATOM   4001  ND2 ASN A 281      28.249  -3.411 -21.986  0.10 11.25
ATOM   4004  N   CYS A 282      26.988  -7.493 -24.151  0.10 17.23
ATOM   4006  CA  CYS A 282      27.448  -7.643 -25.532  0.10 17.23
ATOM   4008  C   CYS A 282      26.430  -7.015 -26.501  0.10 17.23
ATOM   4009  O   CYS A 282      26.828  -6.500 -27.542  0.10 17.23
ATOM   4010  CB  CYS A 282      27.931  -9.075 -25.860  0.10 17.23
ATOM   4011  SG  CYS A 282      28.515  -9.295 -27.570  0.10 17.23
ATOM   4014  N   TRP A 283      25.139  -6.952 -26.118  0.10 11.24
ATOM   4016  CA  TRP A 283      24.126  -6.069 -26.706  0.10 11.24
ATOM   4018  C   TRP A 283      24.557  -4.607 -26.547  0.10 11.24
ATOM   4019  O   TRP A 283      24.540  -4.073 -25.439  0.10 11.24
ATOM   4020  CB  TRP A 283      22.697  -6.300 -26.128  0.10 11.24
ATOM   4023  CG  TRP A 283      22.465  -6.813 -24.727  0.10 11.24
ATOM   4024  CD1 TRP A 283      23.347  -6.813 -23.701  0.10 11.24
ATOM   4026  CD2 TRP A 283      21.254  -7.435 -24.188  0.10 11.24
ATOM   4027  NE1 TRP A 283      22.816  -7.481 -22.618  0.10 11.24
ATOM   4029  CE3 TRP A 283      19.953  -7.676 -24.690  0.10 11.24
ATOM   4031  CE2 TRP A 283      21.522  -7.884 -22.859  0.10 11.24
ATOM   4032  CZ3 TRP A 283      18.978  -8.340 -23.914  0.10 11.24
ATOM   4034  CZ2 TRP A 283      20.566  -8.560 -22.081  0.10 11.24
ATOM   4036  CH2 TRP A 283      19.286  -8.790 -22.616  0.10 11.24
ATOM   4038  N   ILE A 284      24.974  -3.999 -27.660  0.10  9.79
ATOM   4040  CA  ILE A 284      25.501  -2.651 -27.742  0.10  9.79
ATOM   4042  C   ILE A 284      24.663  -1.826 -28.719  0.10  9.79
ATOM   4043  O   ILE A 284      24.382  -2.260 -29.838  0.10  9.79
ATOM   4044  CB  ILE A 284      27.008  -2.664 -28.126  0.10  9.79
ATOM   4046  CG1 ILE A 284      27.340  -3.452 -29.416  0.10  9.79
ATOM   4049  CG2 ILE A 284      27.881  -3.110 -26.943  0.10  9.79
ATOM   4053  CD1 ILE A 284      28.807  -3.332 -29.845  0.10  9.79
ATOM   4057  N   SER A 285      24.331  -0.608 -28.290  0.10 10.92
ATOM   4059  CA  SER A 285      23.763   0.486 -29.073  0.10 10.92
ATOM   4061  C   SER A 285      24.884   1.156 -29.899  0.10 10.92
ATOM   4062  O   SER A 285      24.675   1.639 -31.009  0.10 10.92
ATOM   4063  CB  SER A 285      23.282   1.524 -28.038  0.10 10.92
ATOM   4066  OG  SER A 285      22.551   0.893 -26.996  0.10 10.92
ATOM   4068  N   SER A 286      26.087   1.173 -29.324  0.10 13.51
ATOM   4070  CA  SER A 286      27.322   1.776 -29.774  0.10 13.51
ATOM   4072  C   SER A 286      28.433   1.135 -28.925  0.10 13.51
ATOM   4073  O   SER A 286      28.155   0.620 -27.837  0.10 13.51
ATOM   4074  CB  SER A 286      27.201   3.312 -29.685  0.10 13.51
ATOM   4077  OG  SER A 286      26.790   3.749 -28.400  0.10 13.51
ATOM   4079  N   ASP A 287      29.671   1.094 -29.437  0.10  8.69
ATOM   4081  CA  ASP A 287      30.831   0.485 -28.772  0.10  8.69
ATOM   4083  C   ASP A 287      31.111   1.166 -27.419  0.10  8.69
ATOM   4084  O   ASP A 287      31.207   2.387 -27.341  0.10  8.69
ATOM   4085  CB  ASP A 287      32.052   0.485 -29.738  0.10  8.69
ATOM   4088  CG  ASP A 287      33.438   0.742 -29.138  0.10  8.69
ATOM   4089  OD1 ASP A 287      33.781   0.100 -28.124  0.10  8.69
ATOM   4090  OD2 ASP A 287      34.133   1.632 -29.674  0.10  8.69
ATOM   4091  N   THR A 288      31.285   0.355 -26.378  0.10  6.47
ATOM   4093  CA  THR A 288      31.532   0.718 -24.990  0.10  6.47
ATOM   4095  C   THR A 288      32.788   1.596 -24.796  0.10  6.47
ATOM   4096  O   THR A 288      32.858   2.340 -23.818  0.10  6.47
ATOM   4097  CB  THR A 288      31.665  -0.622 -24.218  0.10  6.47
ATOM   4099  OG1 THR A 288      30.658  -1.526 -24.656  0.10  6.47
ATOM   4101  CG2 THR A 288      31.534  -0.497 -22.693  0.10  6.47
ATOM   4105  N   HIS A 289      33.777   1.512 -25.697  0.10 11.34
ATOM   4107  CA  HIS A 289      35.047   2.217 -25.574  0.10 11.34
ATOM   4109  C   HIS A 289      35.012   3.562 -26.307  0.10 11.34
ATOM   4110  O   HIS A 289      35.462   4.559 -25.742  0.10 11.34
ATOM   4111  CB  HIS A 289      36.164   1.330 -26.167  0.10 11.34
ATOM   4114  CG  HIS A 289      36.356   0.034 -25.409  0.10 11.34
ATOM   4115  ND1 HIS A 289      36.899  -1.112 -25.969  0.10 11.34
ATOM   4117  CD2 HIS A 289      36.081  -0.302 -24.100  0.10 11.34
ATOM   4119  CE1 HIS A 289      36.884  -2.060 -25.035  0.10 11.34
ATOM   4121  NE2 HIS A 289      36.416  -1.635 -23.871  0.10 11.34
ATOM   4122  N   LEU A 290      34.497   3.618 -27.544  0.10 17.32
ATOM   4124  CA  LEU A 290      34.613   4.780 -28.427  0.10 17.32
ATOM   4126  C   LEU A 290      33.290   5.177 -29.106  0.10 17.32
ATOM   4127  O   LEU A 290      33.320   5.770 -30.186  0.10 17.32
ATOM   4128  CB  LEU A 290      35.823   4.628 -29.387  0.10 17.32
ATOM   4131  CG  LEU A 290      37.230   4.611 -28.748  0.10 17.32
ATOM   4133  CD1 LEU A 290      38.278   4.172 -29.782  0.10 17.32
ATOM   4137  CD2 LEU A 290      37.614   5.972 -28.144  0.10 17.32
ATOM   4141  N   LEU A 291      32.140   4.915 -28.463  0.10 22.15
ATOM   4143  CA  LEU A 291      30.759   5.277 -28.843  0.10 22.15
ATOM   4145  C   LEU A 291      30.547   6.607 -29.593  0.10 22.15
ATOM   4146  O   LEU A 291      29.771   6.664 -30.548  0.10 22.15
ATOM   4147  CB  LEU A 291      29.743   5.070 -27.687  0.10 22.15
ATOM   4150  CG  LEU A 291      30.229   5.320 -26.239  0.10 22.15
ATOM   4152  CD1 LEU A 291      30.623   6.781 -25.990  0.10 22.15
ATOM   4156  CD2 LEU A 291      29.152   4.887 -25.233  0.10 22.15
ATOM   4160  N   TYR A 292      31.314   7.642 -29.235  0.10  9.72
ATOM   4162  CA  TYR A 292      31.369   8.971 -29.846  0.10  9.72
ATOM   4164  C   TYR A 292      31.569   8.928 -31.374  0.10  9.72
ATOM   4165  O   TYR A 292      31.023   9.759 -32.096  0.10  9.72
ATOM   4166  CB  TYR A 292      32.495   9.811 -29.187  0.10  9.72
ATOM   4169  CG  TYR A 292      32.893   9.428 -27.767  0.10  9.72
ATOM   4170  CD1 TYR A 292      32.172   9.934 -26.666  0.10  9.72
ATOM   4172  CD2 TYR A 292      33.977   8.550 -27.545  0.10  9.72
ATOM   4174  CE1 TYR A 292      32.529   9.561 -25.355  0.10  9.72
ATOM   4176  CE2 TYR A 292      34.324   8.165 -26.236  0.10  9.72
ATOM   4178  CZ  TYR A 292      33.599   8.671 -25.140  0.10  9.72
ATOM   4179  OH  TYR A 292      33.921   8.293 -23.871  0.10  9.72
ATOM   4181  N   ILE A 293      32.323   7.939 -31.874  0.10 11.80
ATOM   4183  CA  ILE A 293      32.682   7.779 -33.284  0.10 11.80
ATOM   4185  C   ILE A 293      31.769   6.730 -33.973  0.10 11.80
ATOM   4186  O   ILE A 293      31.827   6.585 -35.192  0.10 11.80
ATOM   4187  CB  ILE A 293      34.216   7.493 -33.379  0.10 11.80
ATOM   4189  CG1 ILE A 293      35.053   8.607 -32.691  0.10 11.80
ATOM   4192  CG2 ILE A 293      34.736   7.293 -34.818  0.10 11.80
ATOM   4196  CD1 ILE A 293      35.624   8.195 -31.328  0.10 11.80
ATOM   4200  N   ILE A 294      30.821   6.108 -33.248  0.10 16.88
ATOM   4202  CA  ILE A 294      29.616   5.526 -33.854  0.10 16.88
ATOM   4204  C   ILE A 294      28.633   6.690 -34.088  0.10 16.88
ATOM   4205  O   ILE A 294      28.116   6.853 -35.192  0.10 16.88
ATOM   4206  CB  ILE A 294      28.966   4.454 -32.917  0.10 16.88
ATOM   4208  CG1 ILE A 294      29.848   3.200 -32.733  0.10 16.88
ATOM   4211  CG2 ILE A 294      27.525   4.047 -33.312  0.10 16.88
ATOM   4215  CD1 ILE A 294      29.861   2.243 -33.936  0.10 16.88
ATOM   4219  N   HIS A 295      28.381   7.506 -33.055  0.10  9.70
ATOM   4221  CA  HIS A 295      27.367   8.559 -33.083  0.10  9.70
ATOM   4223  C   HIS A 295      27.757   9.741 -33.985  0.10  9.70
ATOM   4224  O   HIS A 295      26.896  10.248 -34.696  0.10  9.70
ATOM   4225  CB  HIS A 295      27.055   9.016 -31.645  0.10  9.70
ATOM   4228  CG  HIS A 295      26.497   7.902 -30.785  0.10  9.70
ATOM   4229  ND1 HIS A 295      25.445   7.089 -31.187  0.10  9.70
ATOM   4231  CD2 HIS A 295      26.852   7.448 -29.535  0.10  9.70
ATOM   4233  CE1 HIS A 295      25.201   6.228 -30.199  0.10  9.70
ATOM   4235  NE2 HIS A 295      26.038   6.369 -29.179  0.10  9.70
ATOM   4236  N   GLY A 296      29.037  10.139 -34.021  0.10  3.72
ATOM   4238  CA  GLY A 296      29.702  10.990 -35.021  0.10  3.72
ATOM   4241  C   GLY A 296      29.148  10.905 -36.461  0.10  3.72
ATOM   4242  O   GLY A 296      28.428  11.816 -36.875  0.10  3.72
ATOM   4243  N   PRO A 297      29.452   9.824 -37.218  0.10  7.34
ATOM   4244  CA  PRO A 297      28.876   9.501 -38.537  0.10  7.34
ATOM   4246  C   PRO A 297      27.345   9.619 -38.651  0.10  7.34
ATOM   4247  O   PRO A 297      26.850  10.144 -39.647  0.10  7.34
ATOM   4248  CB  PRO A 297      29.319   8.057 -38.824  0.10  7.34
ATOM   4251  CG  PRO A 297      30.607   7.888 -38.043  0.10  7.34
ATOM   4254  CD  PRO A 297      30.459   8.829 -36.848  0.10  7.34
ATOM   4257  N   ILE A 298      26.598   9.152 -37.641  0.10  8.84
ATOM   4259  CA  ILE A 298      25.135   9.203 -37.590  0.10  8.84
ATOM   4261  C   ILE A 298      24.662  10.669 -37.475  0.10  8.84
ATOM   4262  O   ILE A 298      23.818  11.108 -38.254  0.10  8.84
ATOM   4263  CB  ILE A 298      24.631   8.317 -36.412  0.10  8.84
ATOM   4265  CG1 ILE A 298      25.095   6.841 -36.528  0.10  8.84
ATOM   4268  CG2 ILE A 298      23.110   8.398 -36.184  0.10  8.84
ATOM   4272  CD1 ILE A 298      24.389   6.011 -37.608  0.10  8.84
ATOM   4276  N   CYS A 299      25.260  11.456 -36.572  0.10  3.44
ATOM   4278  CA  CYS A 299      25.007  12.888 -36.408  0.10  3.44
ATOM   4280  C   CYS A 299      25.409  13.699 -37.653  0.10  3.44
ATOM   4281  O   CYS A 299      24.709  14.640 -38.026  0.10  3.44
ATOM   4282  CB  CYS A 299      25.761  13.411 -35.169  0.10  3.44
ATOM   4285  SG  CYS A 299      24.911  12.874 -33.656  0.10  3.44
ATOM   4287  N   ALA A 300      26.491  13.303 -38.339  0.10  2.38
ATOM   4289  CA  ALA A 300      26.938  13.891 -39.600  0.10  2.38
ATOM   4291  C   ALA A 300      25.952  13.592 -40.743  0.10  2.38
ATOM   4292  O   ALA A 300      25.672  14.476 -41.551  0.10  2.38
ATOM   4293  CB  ALA A 300      28.327  13.341 -39.957  0.10  2.38
ATOM   4297  N   ALA A 301      25.373  12.383 -40.779  0.10  2.61
ATOM   4299  CA  ALA A 301      24.321  12.000 -41.720  0.10  2.61
ATOM   4301  C   ALA A 301      23.018  12.766 -41.445  0.10  2.61
ATOM   4302  O   ALA A 301      22.377  13.247 -42.377  0.10  2.61
ATOM   4303  CB  ALA A 301      24.061  10.491 -41.629  0.10  2.61
ATOM   4307  N   LEU A 302      22.651  12.942 -40.169  0.10  4.61
ATOM   4309  CA  LEU A 302      21.488  13.726 -39.750  0.10  4.61
ATOM   4311  C   LEU A 302      21.659  15.231 -40.039  0.10  4.61
ATOM   4312  O   LEU A 302      20.678  15.904 -40.348  0.10  4.61
ATOM   4313  CB  LEU A 302      21.206  13.489 -38.254  0.10  4.61
ATOM   4316  CG  LEU A 302      20.695  12.064 -37.937  0.10  4.61
ATOM   4318  CD1 LEU A 302      20.867  11.747 -36.447  0.10  4.61
ATOM   4322  CD2 LEU A 302      19.235  11.846 -38.372  0.10  4.61
ATOM   4326  N   LEU A 303      22.891  15.758 -40.018  0.10 10.21
ATOM   4328  CA  LEU A 303      23.217  17.136 -40.395  0.10 10.21
ATOM   4330  C   LEU A 303      22.899  17.398 -41.882  0.10 10.21
ATOM   4331  O   LEU A 303      22.197  18.360 -42.195  0.10 10.21
ATOM   4332  CB  LEU A 303      24.696  17.416 -40.023  0.10 10.21
ATOM   4335  CG  LEU A 303      25.265  18.838 -40.253  0.10 10.21
ATOM   4337  CD1 LEU A 303      25.797  19.056 -41.679  0.10 10.21
ATOM   4341  CD2 LEU A 303      24.320  19.967 -39.809  0.10 10.21
ATOM   4345  N   VAL A 304      23.330  16.521 -42.803  0.10  9.16
ATOM   4347  CA  VAL A 304      22.974  16.638 -44.224  0.10  9.16
ATOM   4349  C   VAL A 304      21.504  16.210 -44.484  0.10  9.16
ATOM   4350  O   VAL A 304      20.901  16.663 -45.456  0.10  9.16
ATOM   4351  CB  VAL A 304      24.013  15.893 -45.110  0.10  9.16
ATOM   4353  CG1 VAL A 304      24.189  14.410 -44.770  0.10  9.16
ATOM   4357  CG2 VAL A 304      23.769  16.071 -46.621  0.10  9.16
ATOM   4361  N   ASN A 305      20.873  15.442 -43.580  0.10  6.29
ATOM   4363  CA  ASN A 305      19.423  15.185 -43.584  0.10  6.29
ATOM   4365  C   ASN A 305      18.666  16.502 -43.314  0.10  6.29
ATOM   4366  O   ASN A 305      17.721  16.826 -44.027  0.10  6.29
ATOM   4367  CB  ASN A 305      19.050  14.113 -42.532  0.10  6.29
ATOM   4370  CG  ASN A 305      17.730  13.406 -42.837  0.10  6.29
ATOM   4371  OD1 ASN A 305      16.665  14.006 -42.773  0.10  6.29
ATOM   4372  ND2 ASN A 305      17.783  12.124 -43.176  0.10  6.29
ATOM   4375  N   LEU A 306      19.150  17.328 -42.375  0.10 10.43
ATOM   4377  CA  LEU A 306      18.667  18.691 -42.144  0.10 10.43
ATOM   4379  C   LEU A 306      18.901  19.625 -43.353  0.10 10.43
ATOM   4380  O   LEU A 306      18.083  20.510 -43.598  0.10 10.43
ATOM   4381  CB  LEU A 306      19.290  19.274 -40.851  0.10 10.43
ATOM   4384  CG  LEU A 306      18.367  19.186 -39.615  0.10 10.43
ATOM   4386  CD1 LEU A 306      18.053  17.739 -39.199  0.10 10.43
ATOM   4390  CD2 LEU A 306      18.968  19.961 -38.433  0.10 10.43
ATOM   4394  N   PHE A 307      19.954  19.414 -44.157  0.10  5.01
ATOM   4396  CA  PHE A 307      20.157  20.149 -45.414  0.10  5.01
ATOM   4398  C   PHE A 307      19.124  19.714 -46.473  0.10  5.01
ATOM   4399  O   PHE A 307      18.552  20.572 -47.143  0.10  5.01
ATOM   4400  CB  PHE A 307      21.580  19.934 -45.978  0.10  5.01
ATOM   4403  CG  PHE A 307      22.763  20.501 -45.200  0.10  5.01
ATOM   4404  CD1 PHE A 307      24.062  20.287 -45.709  0.10  5.01
ATOM   4406  CD2 PHE A 307      22.606  21.247 -44.008  0.10  5.01
ATOM   4408  CE1 PHE A 307      25.186  20.820 -45.050  0.10  5.01
ATOM   4410  CE2 PHE A 307      23.730  21.777 -43.347  0.10  5.01
ATOM   4412  CZ  PHE A 307      25.020  21.573 -43.873  0.10  5.01
ATOM   4414  N   PHE A 308      18.831  18.406 -46.575  0.10  6.48
ATOM   4416  CA  PHE A 308      17.717  17.830 -47.344  0.10  6.48
ATOM   4418  C   PHE A 308      16.375  18.471 -46.939  0.10  6.48
ATOM   4419  O   PHE A 308      15.662  18.986 -47.802  0.10  6.48
ATOM   4420  CB  PHE A 308      17.729  16.276 -47.229  0.10  6.48
ATOM   4423  CG  PHE A 308      16.385  15.549 -47.210  0.10  6.48
ATOM   4424  CD1 PHE A 308      15.520  15.595 -48.322  0.10  6.48
ATOM   4426  CD2 PHE A 308      15.976  14.850 -46.055  0.10  6.48
ATOM   4428  CE1 PHE A 308      14.263  14.963 -48.279  0.10  6.48
ATOM   4430  CE2 PHE A 308      14.720  14.218 -46.006  0.10  6.48
ATOM   4432  CZ  PHE A 308      13.859  14.275 -47.119  0.10  6.48
ATOM   4434  N   LEU A 309      16.090  18.492 -45.627  0.10 12.51
ATOM   4436  CA  LEU A 309      14.925  19.080 -44.962  0.10 12.51
ATOM   4438  C   LEU A 309      14.729  20.544 -45.389  0.10 12.51
ATOM   4439  O   LEU A 309      13.679  20.902 -45.923  0.10 12.51
ATOM   4440  CB  LEU A 309      15.105  18.920 -43.433  0.10 12.51
ATOM   4443  CG  LEU A 309      13.856  19.013 -42.535  0.10 12.51
ATOM   4445  CD1 LEU A 309      14.230  18.555 -41.115  0.10 12.51
ATOM   4449  CD2 LEU A 309      13.233  20.417 -42.471  0.10 12.51
ATOM   4453  N   LEU A 310      15.764  21.378 -45.219  0.10 14.56
ATOM   4455  CA  LEU A 310      15.762  22.784 -45.623  0.10 14.56
ATOM   4457  C   LEU A 310      15.562  22.966 -47.138  0.10 14.56
ATOM   4458  O   LEU A 310      14.845  23.878 -47.547  0.10 14.56
ATOM   4459  CB  LEU A 310      17.065  23.478 -45.151  0.10 14.56
ATOM   4462  CG  LEU A 310      16.946  24.274 -43.829  0.10 14.56
ATOM   4464  CD1 LEU A 310      16.100  25.548 -43.993  0.10 14.56
ATOM   4468  CD2 LEU A 310      16.459  23.428 -42.641  0.10 14.56
ATOM   4472  N   ASN A 311      16.147  22.091 -47.969  0.10  4.89
ATOM   4474  CA  ASN A 311      16.042  22.169 -49.427  0.10  4.89
ATOM   4476  C   ASN A 311      14.625  21.798 -49.904  0.10  4.89
ATOM   4477  O   ASN A 311      14.098  22.494 -50.772  0.10  4.89
ATOM   4478  CB  ASN A 311      17.074  21.235 -50.096  0.10  4.89
ATOM   4481  CG  ASN A 311      17.391  21.663 -51.533  0.10  4.89
ATOM   4482  OD1 ASN A 311      18.142  22.608 -51.740  0.10  4.89
ATOM   4483  ND2 ASN A 311      16.846  20.999 -52.546  0.10  4.89
ATOM   4486  N   ILE A 312      13.985  20.754 -49.338  0.10  3.86
ATOM   4488  CA  ILE A 312      12.585  20.434 -49.651  0.10  3.86
ATOM   4490  C   ILE A 312      11.637  21.542 -49.154  0.10  3.86
ATOM   4491  O   ILE A 312      10.769  21.958 -49.918  0.10  3.86
ATOM   4492  CB  ILE A 312      12.132  19.018 -49.186  0.10  3.86
ATOM   4494  CG1 ILE A 312      12.151  18.759 -47.664  0.10  3.86
ATOM   4497  CG2 ILE A 312      12.902  17.924 -49.943  0.10  3.86
ATOM   4501  CD1 ILE A 312      11.420  17.480 -47.233  0.10  3.86
ATOM   4505  N   VAL A 313      11.838  22.075 -47.936  0.10  4.43
ATOM   4507  CA  VAL A 313      11.074  23.195 -47.374  0.10  4.43
ATOM   4509  C   VAL A 313      11.173  24.460 -48.253  0.10  4.43
ATOM   4510  O   VAL A 313      10.158  25.116 -48.493  0.10  4.43
ATOM   4511  CB  VAL A 313      11.479  23.423 -45.888  0.10  4.43
ATOM   4513  CG1 VAL A 313      11.036  24.777 -45.295  0.10  4.43
ATOM   4517  CG2 VAL A 313      10.921  22.294 -45.001  0.10  4.43
ATOM   4521  N   ARG A 314      12.373  24.770 -48.767  0.10 14.06
ATOM   4523  CA  ARG A 314      12.660  25.911 -49.635  0.10 14.06
ATOM   4525  C   ARG A 314      11.865  25.867 -50.953  0.10 14.06
ATOM   4526  O   ARG A 314      11.271  26.876 -51.340  0.10 14.06
ATOM   4527  CB  ARG A 314      14.184  25.984 -49.884  0.10 14.06
ATOM   4530  CG  ARG A 314      14.654  27.158 -50.765  0.10 14.06
ATOM   4533  CD  ARG A 314      16.184  27.241 -50.869  0.10 14.06
ATOM   4536  NE  ARG A 314      16.784  27.717 -49.612  0.10 14.06
ATOM   4538  CZ  ARG A 314      18.042  28.144 -49.441  0.10 14.06
ATOM   4539  NH1 ARG A 314      18.898  28.176 -50.461  0.10 14.06
ATOM   4542  NH2 ARG A 314      18.441  28.540 -48.235  0.10 14.06
ATOM   4545  N   VAL A 315      11.825  24.716 -51.640  0.10 11.58
ATOM   4547  CA  VAL A 315      11.029  24.581 -52.861  0.10 11.58
ATOM   4549  C   VAL A 315       9.531  24.441 -52.522  0.10 11.58
ATOM   4550  O   VAL A 315       8.710  25.026 -53.226  0.10 11.58
ATOM   4551  CB  VAL A 315      11.546  23.424 -53.758  0.10 11.58
ATOM   4553  CG1 VAL A 315      12.987  23.704 -54.224  0.10 11.58
ATOM   4557  CG2 VAL A 315      11.448  22.014 -53.155  0.10 11.58
ATOM   4561  N   LEU A 316       9.178  23.748 -51.426  0.10  8.23
ATOM   4563  CA  LEU A 316       7.823  23.602 -50.890  0.10  8.23
ATOM   4565  C   LEU A 316       7.134  24.954 -50.707  0.10  8.23
ATOM   4566  O   LEU A 316       6.111  25.169 -51.349  0.10  8.23
ATOM   4567  CB  LEU A 316       7.835  22.724 -49.618  0.10  8.23
ATOM   4570  CG  LEU A 316       6.493  22.470 -48.887  0.10  8.23
ATOM   4572  CD1 LEU A 316       6.517  21.089 -48.212  0.10  8.23
ATOM   4576  CD2 LEU A 316       6.182  23.546 -47.825  0.10  8.23
ATOM   4580  N   ILE A 317       7.705  25.879 -49.916  0.10  8.28
ATOM   4582  CA  ILE A 317       7.116  27.200 -49.653  0.10  8.28
ATOM   4584  C   ILE A 317       6.940  28.031 -50.945  0.10  8.28
ATOM   4585  O   ILE A 317       5.919  28.699 -51.122  0.10  8.28
ATOM   4586  CB  ILE A 317       7.911  27.950 -48.542  0.10  8.28
ATOM   4588  CG1 ILE A 317       7.197  29.218 -48.012  0.10  8.28
ATOM   4591  CG2 ILE A 317       9.352  28.321 -48.942  0.10  8.28
ATOM   4595  CD1 ILE A 317       5.809  28.969 -47.405  0.10  8.28
ATOM   4599  N   THR A 318       7.905  27.923 -51.869  0.10 10.35
ATOM   4601  CA  THR A 318       7.926  28.621 -53.151  0.10 10.35
ATOM   4603  C   THR A 318       6.805  28.100 -54.079  0.10 10.35
ATOM   4604  O   THR A 318       6.116  28.899 -54.716  0.10 10.35
ATOM   4605  CB  THR A 318       9.327  28.437 -53.796  0.10 10.35
ATOM   4607  OG1 THR A 318      10.330  28.928 -52.921  0.10 10.35
ATOM   4609  CG2 THR A 318       9.514  29.204 -55.115  0.10 10.35
ATOM   4613  N   LYS A 319       6.578  26.777 -54.130  0.10 14.02
ATOM   4615  CA  LYS A 319       5.467  26.191 -54.873  0.10 14.02
ATOM   4617  C   LYS A 319       4.130  26.445 -54.143  0.10 14.02
ATOM   4618  O   LYS A 319       3.183  26.903 -54.785  0.10 14.02
ATOM   4619  CB  LYS A 319       5.673  24.670 -55.080  0.10 14.02
ATOM   4622  CG  LYS A 319       6.504  24.265 -56.321  0.10 14.02
ATOM   4625  CD  LYS A 319       8.014  24.150 -56.069  0.10 14.02
ATOM   4628  CE  LYS A 319       8.797  23.487 -57.216  0.10 14.02
ATOM   4631  NZ  LYS A 319       9.209  24.431 -58.265  0.10 14.02
ATOM   4635  N   LEU A 320       4.064  26.173 -52.827  0.10 16.38
ATOM   4637  CA  LEU A 320       2.917  26.290 -51.913  0.10 16.38
ATOM   4639  C   LEU A 320       2.167  27.614 -52.057  0.10 16.38
ATOM   4640  O   LEU A 320       0.954  27.599 -52.265  0.10 16.38
ATOM   4641  CB  LEU A 320       3.370  26.000 -50.458  0.10 16.38
ATOM   4644  CG  LEU A 320       2.389  26.288 -49.296  0.10 16.38
ATOM   4646  CD1 LEU A 320       1.079  25.506 -49.417  0.10 16.38
ATOM   4650  CD2 LEU A 320       3.053  25.994 -47.941  0.10 16.38
ATOM   4654  N   LYS A 321       2.900  28.737 -52.010  0.10 10.08
ATOM   4656  CA  LYS A 321       2.394  30.099 -52.188  0.10 10.08
ATOM   4658  C   LYS A 321       1.543  30.238 -53.459  0.10 10.08
ATOM   4659  O   LYS A 321       0.425  30.745 -53.410  0.10 10.08
ATOM   4660  CB  LYS A 321       3.590  31.086 -52.163  0.10 10.08
ATOM   4663  CG  LYS A 321       3.235  32.588 -52.281  0.10 10.08
ATOM   4666  CD  LYS A 321       3.176  33.126 -53.727  0.10 10.08
ATOM   4669  CE  LYS A 321       2.785  34.609 -53.802  0.10 10.08
ATOM   4672  NZ  LYS A 321       2.545  35.026 -55.192  0.10 10.08
ATOM   4676  N   VAL A 322       2.090  29.776 -54.588  0.10  3.44
ATOM   4678  CA  VAL A 322       1.504  29.909 -55.915  0.10  3.44
ATOM   4680  C   VAL A 322       0.368  28.880 -56.109  0.10  3.44
ATOM   4681  O   VAL A 322      -0.660  29.221 -56.691  0.10  3.44
ATOM   4682  CB  VAL A 322       2.636  29.736 -56.966  0.10  3.44
ATOM   4684  CG1 VAL A 322       2.140  29.808 -58.424  0.10  3.44
ATOM   4688  CG2 VAL A 322       3.768  30.763 -56.762  0.10  3.44
ATOM   4692  N   THR A 323       0.502  27.647 -55.590  0.10  5.51
ATOM   4694  CA  THR A 323      -0.547  26.629 -55.697  0.10  5.51
ATOM   4696  C   THR A 323      -1.759  27.020 -54.818  0.10  5.51
ATOM   4697  O   THR A 323      -2.895  26.821 -55.234  0.10  5.51
ATOM   4698  CB  THR A 323       0.002  25.235 -55.288  0.10  5.51
ATOM   4700  OG1 THR A 323       1.153  24.893 -56.042  0.10  5.51
ATOM   4702  CG2 THR A 323      -0.980  24.088 -55.575  0.10  5.51
ATOM   4706  N   HIS A 324      -1.548  27.655 -53.656  0.10  4.83
ATOM   4708  CA  HIS A 324      -2.595  28.123 -52.737  0.10  4.83
ATOM   4710  C   HIS A 324      -3.310  29.410 -53.227  0.10  4.83
ATOM   4711  O   HIS A 324      -4.146  29.968 -52.522  0.10  4.83
ATOM   4712  CB  HIS A 324      -1.946  28.329 -51.347  0.10  4.83
ATOM   4715  CG  HIS A 324      -2.866  28.643 -50.188  0.10  4.83
ATOM   4716  ND1 HIS A 324      -4.126  28.086 -50.025  0.10  4.83
ATOM   4718  CD2 HIS A 324      -2.694  29.476 -49.105  0.10  4.83
ATOM   4720  CE1 HIS A 324      -4.683  28.669 -48.963  0.10  4.83
ATOM   4722  NE2 HIS A 324      -3.853  29.486 -48.328  0.10  4.83
ATOM   4723  N   GLN A 325      -3.055  29.853 -54.464  0.10  8.98
ATOM   4725  CA  GLN A 325      -3.790  30.908 -55.162  0.10  8.98
ATOM   4727  C   GLN A 325      -4.260  30.411 -56.538  0.10  8.98
ATOM   4728  O   GLN A 325      -4.363  31.182 -57.490  0.10  8.98
ATOM   4729  CB  GLN A 325      -3.036  32.256 -55.107  0.10  8.98
ATOM   4732  CG  GLN A 325      -1.638  32.258 -55.766  0.10  8.98
ATOM   4735  CD  GLN A 325      -0.843  33.555 -55.585  0.10  8.98
ATOM   4736  OE1 GLN A 325       0.323  33.636 -55.966  0.10  8.98
ATOM   4737  NE2 GLN A 325      -1.429  34.589 -54.993  0.10  8.98
ATOM   4740  N   ALA A 326      -4.567  29.110 -56.618  0.10  3.29
ATOM   4742  CA  ALA A 326      -5.149  28.415 -57.761  0.10  3.29
ATOM   4744  C   ALA A 326      -5.942  27.191 -57.282  0.10  3.29
ATOM   4745  O   ALA A 326      -7.077  26.971 -57.698  0.10  3.29
ATOM   4746  CB  ALA A 326      -4.063  28.064 -58.791  0.10  3.29
ATOM   4750  N   GLU A 327      -5.330  26.414 -56.386  0.10 12.50
ATOM   4752  CA  GLU A 327      -5.874  25.272 -55.660  0.10 12.50
ATOM   4754  C   GLU A 327      -6.315  25.780 -54.260  0.10 12.50
ATOM   4755  O   GLU A 327      -6.212  26.969 -53.949  0.10 12.50
ATOM   4756  CB  GLU A 327      -4.708  24.246 -55.547  0.10 12.50
ATOM   4759  CG  GLU A 327      -5.032  22.786 -55.936  0.10 12.50
ATOM   4762  CD  GLU A 327      -5.649  21.972 -54.810  0.10 12.50
ATOM   4763  OE1 GLU A 327      -6.728  22.383 -54.337  0.10 12.50
ATOM   4764  OE2 GLU A 327      -5.012  20.978 -54.395  0.10 12.50
ATOM   4765  N   SER A 328      -6.844  24.870 -53.440  0.10  9.37
ATOM   4767  CA  SER A 328      -7.516  25.070 -52.158  0.10  9.37
ATOM   4769  C   SER A 328      -6.524  25.373 -51.001  0.10  9.37
ATOM   4770  O   SER A 328      -5.447  25.945 -51.197  0.10  9.37
ATOM   4771  CB  SER A 328      -8.318  23.759 -51.919  0.10  9.37
ATOM   4774  OG  SER A 328      -9.202  23.813 -50.808  0.10  9.37
ATOM   4776  N   ASN A 329      -6.905  25.025 -49.763  0.10  8.53
ATOM   4778  CA  ASN A 329      -6.211  25.188 -48.473  0.10  8.53
ATOM   4780  C   ASN A 329      -4.991  24.248 -48.369  0.10  8.53
ATOM   4781  O   ASN A 329      -4.883  23.375 -47.505  0.10  8.53
ATOM   4782  CB  ASN A 329      -7.197  24.951 -47.307  0.10  8.53
ATOM   4785  CG  ASN A 329      -8.307  26.003 -47.242  0.10  8.53
ATOM   4786  OD1 ASN A 329      -9.222  25.991 -48.058  0.10  8.53
ATOM   4787  ND2 ASN A 329      -8.244  26.944 -46.309  0.10  8.53
ATOM   4790  N   LEU A 330      -4.071  24.457 -49.311  0.10 13.13
ATOM   4792  CA  LEU A 330      -2.923  23.658 -49.727  0.10 13.13
ATOM   4794  C   LEU A 330      -1.911  23.376 -48.606  0.10 13.13
ATOM   4795  O   LEU A 330      -1.205  22.368 -48.624  0.10 13.13
ATOM   4796  CB  LEU A 330      -2.276  24.460 -50.886  0.10 13.13
ATOM   4799  CG  LEU A 330      -1.714  23.668 -52.073  0.10 13.13
ATOM   4801  CD1 LEU A 330      -0.387  22.969 -51.791  0.10 13.13
ATOM   4805  CD2 LEU A 330      -2.738  22.695 -52.665  0.10 13.13
ATOM   4809  N   TYR A 331      -1.867  24.246 -47.594  0.10  8.54
ATOM   4811  CA  TYR A 331      -1.044  24.107 -46.398  0.10  8.54
ATOM   4813  C   TYR A 331      -1.362  22.833 -45.592  0.10  8.54
ATOM   4814  O   TYR A 331      -0.447  22.241 -45.027  0.10  8.54
ATOM   4815  CB  TYR A 331      -1.168  25.381 -45.543  0.10  8.54
ATOM   4818  CG  TYR A 331      -2.584  25.817 -45.207  0.10  8.54
ATOM   4819  CD1 TYR A 331      -3.238  26.795 -45.989  0.10  8.54
ATOM   4821  CD2 TYR A 331      -3.243  25.263 -44.092  0.10  8.54
ATOM   4823  CE1 TYR A 331      -4.537  27.218 -45.647  0.10  8.54
ATOM   4825  CE2 TYR A 331      -4.537  25.691 -43.753  0.10  8.54
ATOM   4827  CZ  TYR A 331      -5.184  26.670 -44.526  0.10  8.54
ATOM   4828  OH  TYR A 331      -6.436  27.089 -44.191  0.10  8.54
ATOM   4830  N   MET A 332      -2.612  22.338 -45.605  0.10 16.34
ATOM   4832  CA  MET A 332      -2.980  21.087 -44.929  0.10 16.34
ATOM   4834  C   MET A 332      -2.554  19.845 -45.743  0.10 16.34
ATOM   4835  O   MET A 332      -2.797  18.726 -45.299  0.10 16.34
ATOM   4836  CB  MET A 332      -4.504  21.038 -44.644  0.10 16.34
ATOM   4839  CG  MET A 332      -4.839  20.602 -43.200  0.10 16.34
ATOM   4842  SD  MET A 332      -4.528  18.871 -42.731  0.10 16.34
ATOM   4843  CE  MET A 332      -4.741  18.950 -40.931  0.10 16.34
ATOM   4847  N   LYS A 333      -1.910  20.001 -46.904  0.10  6.53
ATOM   4849  CA  LYS A 333      -1.083  18.951 -47.492  0.10  6.53
ATOM   4851  C   LYS A 333       0.351  19.220 -46.997  0.10  6.53
ATOM   4852  O   LYS A 333       0.885  18.484 -46.169  0.10  6.53
ATOM   4853  CB  LYS A 333      -1.104  19.044 -49.034  0.10  6.53
ATOM   4856  CG  LYS A 333      -2.480  18.947 -49.712  0.10  6.53
ATOM   4859  CD  LYS A 333      -2.255  18.987 -51.228  0.10  6.53
ATOM   4862  CE  LYS A 333      -3.498  19.124 -52.110  0.10  6.53
ATOM   4865  NZ  LYS A 333      -3.107  19.380 -53.506  0.10  6.53
ATOM   4869  N   ALA A 334       0.932  20.341 -47.448  0.10  3.08
ATOM   4871  CA  ALA A 334       2.353  20.667 -47.393  0.10  3.08
ATOM   4873  C   ALA A 334       2.934  20.748 -45.973  0.10  3.08
ATOM   4874  O   ALA A 334       3.959  20.129 -45.682  0.10  3.08
ATOM   4875  CB  ALA A 334       2.545  22.002 -48.128  0.10  3.08
ATOM   4879  N   VAL A 335       2.268  21.491 -45.080  0.10  3.66
ATOM   4881  CA  VAL A 335       2.700  21.705 -43.700  0.10  3.66
ATOM   4883  C   VAL A 335       2.359  20.455 -42.862  0.10  3.66
ATOM   4884  O   VAL A 335       3.120  20.096 -41.966  0.10  3.66
ATOM   4885  CB  VAL A 335       2.019  22.981 -43.121  0.10  3.66
ATOM   4887  CG1 VAL A 335       2.511  23.335 -41.704  0.10  3.66
ATOM   4891  CG2 VAL A 335       2.220  24.206 -44.037  0.10  3.66
ATOM   4895  N   ARG A 336       1.266  19.744 -43.186  0.10 13.65
ATOM   4897  CA  ARG A 336       0.896  18.486 -42.537  0.10 13.65
ATOM   4899  C   ARG A 336       1.928  17.382 -42.820  0.10 13.65
ATOM   4900  O   ARG A 336       2.290  16.667 -41.887  0.10 13.65
ATOM   4901  CB  ARG A 336      -0.518  18.048 -42.983  0.10 13.65
ATOM   4904  CG  ARG A 336      -1.007  16.673 -42.468  0.10 13.65
ATOM   4907  CD  ARG A 336      -1.175  16.571 -40.941  0.10 13.65
ATOM   4910  NE  ARG A 336       0.019  16.011 -40.272  0.10 13.65
ATOM   4912  CZ  ARG A 336       0.067  14.994 -39.397  0.10 13.65
ATOM   4913  NH1 ARG A 336      -0.989  14.209 -39.184  0.10 13.65
ATOM   4916  NH2 ARG A 336       1.187  14.749 -38.720  0.10 13.65
ATOM   4919  N   ALA A 337       2.383  17.258 -44.074  0.10  2.98
ATOM   4921  CA  ALA A 337       3.267  16.201 -44.559  0.10  2.98
ATOM   4923  C   ALA A 337       4.688  16.307 -43.983  0.10  2.98
ATOM   4924  O   ALA A 337       5.258  15.301 -43.562  0.10  2.98
ATOM   4925  CB  ALA A 337       3.335  16.299 -46.090  0.10  2.98
ATOM   4929  N   THR A 338       5.260  17.519 -43.913  0.10 11.37
ATOM   4931  CA  THR A 338       6.568  17.740 -43.285  0.10 11.37
ATOM   4933  C   THR A 338       6.489  17.473 -41.759  0.10 11.37
ATOM   4934  O   THR A 338       7.370  16.821 -41.195  0.10 11.37
ATOM   4935  CB  THR A 338       7.112  19.143 -43.677  0.10 11.37
ATOM   4937  OG1 THR A 338       8.464  19.297 -43.294  0.10 11.37
ATOM   4939  CG2 THR A 338       6.333  20.333 -43.106  0.10 11.37
ATOM   4943  N   LEU A 339       5.359  17.822 -41.118  0.10 13.03
ATOM   4945  CA  LEU A 339       5.033  17.502 -39.725  0.10 13.03
ATOM   4947  C   LEU A 339       4.468  16.069 -39.560  0.10 13.03
ATOM   4948  O   LEU A 339       3.774  15.777 -38.585  0.10 13.03
ATOM   4949  CB  LEU A 339       4.022  18.537 -39.174  0.10 13.03
ATOM   4952  CG  LEU A 339       4.550  19.987 -39.085  0.10 13.03
ATOM   4954  CD1 LEU A 339       3.421  20.938 -38.660  0.10 13.03
ATOM   4958  CD2 LEU A 339       5.751  20.128 -38.133  0.10 13.03
ATOM   4962  N   ILE A 340       4.779  15.158 -40.485  0.10 12.40
ATOM   4964  CA  ILE A 340       4.843  13.720 -40.246  0.10 12.40
ATOM   4966  C   ILE A 340       6.345  13.410 -40.190  0.10 12.40
ATOM   4967  O   ILE A 340       6.870  13.075 -39.129  0.10 12.40
ATOM   4968  CB  ILE A 340       4.139  12.932 -41.394  0.10 12.40
ATOM   4970  CG1 ILE A 340       2.623  13.215 -41.449  0.10 12.40
ATOM   4973  CG2 ILE A 340       4.428  11.414 -41.385  0.10 12.40
ATOM   4977  CD1 ILE A 340       1.756  12.273 -40.602  0.10 12.40
ATOM   4981  N   LEU A 341       7.024  13.562 -41.336  0.10  7.55
ATOM   4983  CA  LEU A 341       8.378  13.095 -41.627  0.10  7.55
ATOM   4985  C   LEU A 341       9.439  13.615 -40.645  0.10  7.55
ATOM   4986  O   LEU A 341      10.204  12.825 -40.090  0.10  7.55
ATOM   4987  CB  LEU A 341       8.742  13.485 -43.078  0.10  7.55
ATOM   4990  CG  LEU A 341       7.807  12.919 -44.175  0.10  7.55
ATOM   4992  CD1 LEU A 341       8.081  13.601 -45.524  0.10  7.55
ATOM   4996  CD2 LEU A 341       7.920  11.392 -44.310  0.10  7.55
ATOM   5000  N   VAL A 342       9.474  14.935 -40.422  0.10 11.69
ATOM   5002  CA  VAL A 342      10.421  15.600 -39.528  0.10 11.69
ATOM   5004  C   VAL A 342      10.277  15.116 -38.059  0.10 11.69
ATOM   5005  O   VAL A 342      11.257  14.570 -37.547  0.10 11.69
ATOM   5006  CB  VAL A 342      10.380  17.139 -39.758  0.10 11.69
ATOM   5008  CG1 VAL A 342      11.232  17.932 -38.749  0.10 11.69
ATOM   5012  CG2 VAL A 342      10.791  17.482 -41.202  0.10 11.69
ATOM   5016  N   PRO A 343       9.102  15.233 -37.388  0.10  7.39
ATOM   5017  CA  PRO A 343       8.813  14.574 -36.101  0.10  7.39
ATOM   5019  C   PRO A 343       9.154  13.072 -36.026  0.10  7.39
ATOM   5020  O   PRO A 343       9.785  12.650 -35.058  0.10  7.39
ATOM   5021  CB  PRO A 343       7.308  14.786 -35.873  0.10  7.39
ATOM   5024  CG  PRO A 343       6.984  16.065 -36.612  0.10  7.39
ATOM   5027  CD  PRO A 343       7.979  16.096 -37.771  0.10  7.39
ATOM   5030  N   LEU A 344       8.735  12.288 -37.033  0.10  4.96
ATOM   5032  CA  LEU A 344       8.868  10.829 -37.105  0.10  4.96
ATOM   5034  C   LEU A 344      10.336  10.374 -37.110  0.10  4.96
ATOM   5035  O   LEU A 344      10.679   9.419 -36.416  0.10  4.96
ATOM   5036  CB  LEU A 344       8.117  10.341 -38.368  0.10  4.96
ATOM   5039  CG  LEU A 344       8.081   8.820 -38.620  0.10  4.96
ATOM   5041  CD1 LEU A 344       7.249   8.079 -37.565  0.10  4.96
ATOM   5045  CD2 LEU A 344       7.534   8.519 -40.023  0.10  4.96
ATOM   5049  N   LEU A 345      11.208  11.076 -37.848  0.10  8.18
ATOM   5051  CA  LEU A 345      12.653  10.858 -37.812  0.10  8.18
ATOM   5053  C   LEU A 345      13.200  11.392 -36.472  0.10  8.18
ATOM   5054  O   LEU A 345      13.850  10.661 -35.725  0.10  8.18
ATOM   5055  CB  LEU A 345      13.300  11.603 -39.007  0.10  8.18
ATOM   5058  CG  LEU A 345      14.818  11.367 -39.191  0.10  8.18
ATOM   5060  CD1 LEU A 345      15.115   9.971 -39.761  0.10  8.18
ATOM   5064  CD2 LEU A 345      15.437  12.446 -40.090  0.10  8.18
ATOM   5068  N   GLY A 346      12.906  12.670 -36.190  0.10  4.35
ATOM   5070  CA  GLY A 346      13.070  13.437 -34.958  0.10  4.35
ATOM   5073  C   GLY A 346      13.178  12.633 -33.662  0.10  4.35
ATOM   5074  O   GLY A 346      14.271  12.456 -33.124  0.10  4.35
ATOM   5075  N   ILE A 347      12.027  12.165 -33.168  0.10 14.00
ATOM   5077  CA  ILE A 347      11.836  11.590 -31.834  0.10 14.00
ATOM   5079  C   ILE A 347      12.605  10.282 -31.557  0.10 14.00
ATOM   5080  O   ILE A 347      12.715   9.898 -30.396  0.10 14.00
ATOM   5081  CB  ILE A 347      10.320  11.394 -31.570  0.10 14.00
ATOM   5083  CG1 ILE A 347       9.632  10.418 -32.559  0.10 14.00
ATOM   5086  CG2 ILE A 347       9.577  12.741 -31.503  0.10 14.00
ATOM   5090  CD1 ILE A 347       8.974   9.225 -31.857  0.10 14.00
ATOM   5094  N   GLU A 348      13.137   9.612 -32.586  0.10 11.33
ATOM   5096  CA  GLU A 348      13.870   8.357 -32.458  0.10 11.33
ATOM   5098  C   GLU A 348      15.327   8.591 -32.861  0.10 11.33
ATOM   5099  O   GLU A 348      16.226   8.555 -32.019  0.10 11.33
ATOM   5100  CB  GLU A 348      13.215   7.231 -33.297  0.10 11.33
ATOM   5103  CG  GLU A 348      11.686   7.340 -33.434  0.10 11.33
ATOM   5106  CD  GLU A 348      11.071   6.127 -34.101  0.10 11.33
ATOM   5107  OE1 GLU A 348      11.680   5.628 -35.069  0.10 11.33
ATOM   5108  OE2 GLU A 348       9.976   5.717 -33.671  0.10 11.33
ATOM   5109  N   PHE A 349      15.550   8.878 -34.151  0.10  9.07
ATOM   5111  CA  PHE A 349      16.843   8.820 -34.825  0.10  9.07
ATOM   5113  C   PHE A 349      17.778   9.961 -34.409  0.10  9.07
ATOM   5114  O   PHE A 349      18.990   9.790 -34.498  0.10  9.07
ATOM   5115  CB  PHE A 349      16.646   8.889 -36.358  0.10  9.07
ATOM   5118  CG  PHE A 349      15.980   7.672 -36.984  0.10  9.07
ATOM   5119  CD1 PHE A 349      14.584   7.491 -36.890  0.10  9.07
ATOM   5121  CD2 PHE A 349      16.752   6.713 -37.675  0.10  9.07
ATOM   5123  CE1 PHE A 349      13.974   6.358 -37.454  0.10  9.07
ATOM   5125  CE2 PHE A 349      16.143   5.580 -38.246  0.10  9.07
ATOM   5127  CZ  PHE A 349      14.751   5.401 -38.134  0.10  9.07
ATOM   5129  N   VAL A 350      17.246  11.100 -33.940  0.10  4.23
ATOM   5131  CA  VAL A 350      18.047  12.227 -33.454  0.10  4.23
ATOM   5133  C   VAL A 350      18.255  12.100 -31.929  0.10  4.23
ATOM   5134  O   VAL A 350      19.271  12.563 -31.410  0.10  4.23
ATOM   5135  CB  VAL A 350      17.329  13.567 -33.796  0.10  4.23
ATOM   5137  CG1 VAL A 350      18.202  14.803 -33.502  0.10  4.23
ATOM   5141  CG2 VAL A 350      16.865  13.624 -35.267  0.10  4.23
ATOM   5145  N   LEU A 351      17.339  11.442 -31.202  0.10 10.92
ATOM   5147  CA  LEU A 351      17.431  11.288 -29.752  0.10 10.92
ATOM   5149  C   LEU A 351      18.381  10.144 -29.357  0.10 10.92
ATOM   5150  O   LEU A 351      19.140  10.314 -28.402  0.10 10.92
ATOM   5151  CB  LEU A 351      16.027  11.063 -29.140  0.10 10.92
ATOM   5154  CG  LEU A 351      15.334  12.377 -28.702  0.10 10.92
ATOM   5156  CD1 LEU A 351      15.028  13.317 -29.876  0.10 10.92
ATOM   5160  CD2 LEU A 351      14.060  12.108 -27.890  0.10 10.92
ATOM   5164  N   ILE A 352      18.376   9.005 -30.065  0.10  8.86
ATOM   5166  CA  ILE A 352      19.280   7.875 -29.807  0.10  8.86
ATOM   5168  C   ILE A 352      20.806   8.194 -29.843  0.10  8.86
ATOM   5169  O   ILE A 352      21.480   7.771 -28.903  0.10  8.86
ATOM   5170  CB  ILE A 352      18.833   6.608 -30.591  0.10  8.86
ATOM   5172  CG1 ILE A 352      19.548   5.319 -30.122  0.10  8.86
ATOM   5175  CG2 ILE A 352      18.875   6.738 -32.116  0.10  8.86
ATOM   5179  CD1 ILE A 352      18.819   4.031 -30.532  0.10  8.86
ATOM   5183  N   PRO A 353      21.382   8.959 -30.810  0.10  9.30
ATOM   5184  CA  PRO A 353      22.792   9.378 -30.744  0.10  9.30
ATOM   5186  C   PRO A 353      23.040  10.571 -29.805  0.10  9.30
ATOM   5187  O   PRO A 353      24.160  10.726 -29.325  0.10  9.30
ATOM   5188  CB  PRO A 353      23.157   9.759 -32.186  0.10  9.30
ATOM   5191  CG  PRO A 353      21.854  10.285 -32.758  0.10  9.30
ATOM   5194  CD  PRO A 353      20.801   9.412 -32.076  0.10  9.30
ATOM   5197  N   TRP A 354      22.025  11.404 -29.518  0.10 14.45
ATOM   5199  CA  TRP A 354      22.109  12.471 -28.519  0.10 14.45
ATOM   5201  C   TRP A 354      22.269  11.851 -27.122  0.10 14.45
ATOM   5202  O   TRP A 354      23.187  12.234 -26.401  0.10 14.45
ATOM   5203  CB  TRP A 354      20.851  13.383 -28.598  0.10 14.45
ATOM   5206  CG  TRP A 354      20.508  14.332 -27.469  0.10 14.45
ATOM   5207  CD1 TRP A 354      21.335  14.799 -26.504  0.10 14.45
ATOM   5209  CD2 TRP A 354      19.204  14.921 -27.164  0.10 14.45
ATOM   5210  NE1 TRP A 354      20.621  15.529 -25.576  0.10 14.45
ATOM   5212  CE3 TRP A 354      17.939  14.905 -27.796  0.10 14.45
ATOM   5214  CE2 TRP A 354      19.304  15.665 -25.947  0.10 14.45
ATOM   5215  CZ3 TRP A 354      16.824  15.555 -27.227  0.10 14.45
ATOM   5217  CZ2 TRP A 354      18.202  16.316 -25.367  0.10 14.45
ATOM   5219  CH2 TRP A 354      16.952  16.252 -26.009  0.10 14.45
ATOM   5221  N   ARG A 355      21.373  10.934 -26.732  0.10 21.31
ATOM   5223  CA  ARG A 355      21.240  10.423 -25.367  0.10 21.31
ATOM   5225  C   ARG A 355      22.525  10.052 -24.591  0.10 21.31
ATOM   5226  O   ARG A 355      22.659  10.551 -23.476  0.10 21.31
ATOM   5227  CB  ARG A 355      20.101   9.394 -25.233  0.10 21.31
ATOM   5230  CG  ARG A 355      19.664   9.146 -23.770  0.10 21.31
ATOM   5233  CD  ARG A 355      19.168  10.381 -23.005  0.10 21.31
ATOM   5236  NE  ARG A 355      18.216  11.150 -23.823  0.10 21.31
ATOM   5238  CZ  ARG A 355      18.376  12.377 -24.331  0.10 21.31
ATOM   5239  NH1 ARG A 355      19.398  13.146 -23.958  0.10 21.31
ATOM   5242  NH2 ARG A 355      17.507  12.824 -25.236  0.10 21.31
ATOM   5245  N   PRO A 356      23.470   9.239 -25.112  0.10 10.06
ATOM   5246  CA  PRO A 356      24.727   8.952 -24.405  0.10 10.06
ATOM   5248  C   PRO A 356      25.731  10.117 -24.429  0.10 10.06
ATOM   5249  O   PRO A 356      26.436  10.323 -23.443  0.10 10.06
ATOM   5250  CB  PRO A 356      25.287   7.707 -25.098  0.10 10.06
ATOM   5253  CG  PRO A 356      24.710   7.748 -26.504  0.10 10.06
ATOM   5256  CD  PRO A 356      23.377   8.479 -26.360  0.10 10.06
ATOM   5259  N   GLU A 357      25.781  10.893 -25.519  0.10 12.43
ATOM   5261  CA  GLU A 357      26.729  11.989 -25.711  0.10 12.43
ATOM   5263  C   GLU A 357      26.318  13.232 -24.894  0.10 12.43
ATOM   5264  O   GLU A 357      27.173  13.942 -24.368  0.10 12.43
ATOM   5265  CB  GLU A 357      26.735  12.366 -27.212  0.10 12.43
ATOM   5268  CG  GLU A 357      27.143  11.222 -28.166  0.10 12.43
ATOM   5271  CD  GLU A 357      28.600  10.811 -28.013  0.10 12.43
ATOM   5272  OE1 GLU A 357      29.472  11.641 -28.339  0.10 12.43
ATOM   5273  OE2 GLU A 357      28.839   9.665 -27.587  0.10 12.43
ATOM   5274  N   GLY A 358      25.011  13.492 -24.786  0.10 11.04
ATOM   5276  CA  GLY A 358      24.399  14.627 -24.106  0.10 11.04
ATOM   5279  C   GLY A 358      23.369  14.166 -23.076  0.10 11.04
ATOM   5280  O   GLY A 358      22.238  14.660 -23.069  0.10 11.04
ATOM   5281  N   LYS A 359      23.758  13.236 -22.193  0.10 22.29
ATOM   5283  CA  LYS A 359      22.951  12.601 -21.138  0.10 22.29
ATOM   5285  C   LYS A 359      22.620  13.561 -19.964  0.10 22.29
ATOM   5286  O   LYS A 359      22.644  13.181 -18.795  0.10 22.29
ATOM   5287  CB  LYS A 359      23.708  11.331 -20.657  0.10 22.29
ATOM   5290  CG  LYS A 359      22.800  10.262 -20.007  0.10 22.29
ATOM   5293  CD  LYS A 359      23.440   8.859 -19.934  0.10 22.29
ATOM   5296  CE  LYS A 359      22.972   7.906 -21.054  0.10 22.29
ATOM   5299  NZ  LYS A 359      21.704   7.243 -20.743  0.10 22.29
ATOM   5303  N   ILE A 360      22.317  14.825 -20.280  0.10 11.12
ATOM   5305  CA  ILE A 360      21.878  15.871 -19.356  0.10 11.12
ATOM   5307  C   ILE A 360      20.356  15.724 -19.142  0.10 11.12
ATOM   5308  O   ILE A 360      19.868  15.885 -18.025  0.10 11.12
ATOM   5309  CB  ILE A 360      22.202  17.263 -19.982  0.10 11.12
ATOM   5311  CG1 ILE A 360      23.667  17.398 -20.472  0.10 11.12
ATOM   5314  CG2 ILE A 360      21.842  18.440 -19.051  0.10 11.12
ATOM   5318  CD1 ILE A 360      24.737  17.183 -19.390  0.10 11.12
ATOM   5322  N   ALA A 361      19.625  15.368 -20.207  0.10  7.08
ATOM   5324  CA  ALA A 361      18.286  14.795 -20.146  0.10  7.08
ATOM   5326  C   ALA A 361      18.491  13.276 -20.214  0.10  7.08
ATOM   5327  O   ALA A 361      19.333  12.813 -20.993  0.10  7.08
ATOM   5328  CB  ALA A 361      17.498  15.234 -21.392  0.10  7.08
ATOM   5332  N   GLU A 362      17.751  12.529 -19.392  0.10 19.91
ATOM   5334  CA  GLU A 362      17.933  11.098 -19.136  0.10 19.91
ATOM   5336  C   GLU A 362      16.605  10.339 -18.941  0.10 19.91
ATOM   5337  O   GLU A 362      16.547   9.116 -19.056  0.10 19.91
ATOM   5338  CB  GLU A 362      19.022  10.908 -18.047  0.10 19.91
ATOM   5341  CG  GLU A 362      19.300   9.476 -17.539  0.10 19.91
ATOM   5344  CD  GLU A 362      19.984   8.572 -18.557  0.10 19.91
ATOM   5345  OE1 GLU A 362      19.850   8.781 -19.783  0.10 19.91
ATOM   5346  OE2 GLU A 362      20.701   7.644 -18.133  0.10 19.91
ATOM   5347  N   GLU A 363      15.505  11.066 -18.706  0.10 10.21
ATOM   5349  CA  GLU A 363      14.133  10.575 -18.596  0.10 10.21
ATOM   5351  C   GLU A 363      13.664   9.988 -19.941  0.10 10.21
ATOM   5352  O   GLU A 363      13.058   8.920 -20.008  0.10 10.21
ATOM   5353  CB  GLU A 363      13.199  11.741 -18.171  0.10 10.21
ATOM   5356  CG  GLU A 363      13.738  12.696 -17.073  0.10 10.21
ATOM   5359  CD  GLU A 363      14.522  13.893 -17.615  0.10 10.21
ATOM   5360  OE1 GLU A 363      15.557  13.658 -18.276  0.10 10.21
ATOM   5361  OE2 GLU A 363      14.080  15.034 -17.384  0.10 10.21
ATOM   5362  N   VAL A 364      14.057  10.662 -21.026  0.10  7.62
ATOM   5364  CA  VAL A 364      14.013  10.242 -22.421  0.10  7.62
ATOM   5366  C   VAL A 364      15.186   9.265 -22.689  0.10  7.62
ATOM   5367  O   VAL A 364      16.067   9.527 -23.511  0.10  7.62
ATOM   5368  CB  VAL A 364      14.079  11.530 -23.300  0.10  7.62
ATOM   5370  CG1 VAL A 364      12.687  12.171 -23.431  0.10  7.62
ATOM   5374  CG2 VAL A 364      15.093  12.590 -22.809  0.10  7.62
ATOM   5378  N   TYR A 365      15.198   8.159 -21.939  0.10 11.18
ATOM   5380  CA  TYR A 365      16.270   7.179 -21.795  0.10 11.18
ATOM   5382  C   TYR A 365      16.542   6.369 -23.085  0.10 11.18
ATOM   5383  O   TYR A 365      15.624   6.094 -23.861  0.10 11.18
ATOM   5384  CB  TYR A 365      15.863   6.222 -20.642  0.10 11.18
ATOM   5387  CG  TYR A 365      16.963   5.257 -20.245  0.10 11.18
ATOM   5388  CD1 TYR A 365      17.984   5.684 -19.373  0.10 11.18
ATOM   5390  CD2 TYR A 365      17.055   3.999 -20.874  0.10 11.18
ATOM   5392  CE1 TYR A 365      19.143   4.903 -19.212  0.10 11.18
ATOM   5394  CE2 TYR A 365      18.233   3.243 -20.747  0.10 11.18
ATOM   5396  CZ  TYR A 365      19.286   3.708 -19.940  0.10 11.18
ATOM   5397  OH  TYR A 365      20.486   3.068 -19.970  0.10 11.18
ATOM   5399  N   ASP A 366      17.797   5.916 -23.243  0.10  8.82
ATOM   5401  CA  ASP A 366      18.409   5.074 -24.290  0.10  8.82
ATOM   5403  C   ASP A 366      17.464   4.054 -24.941  0.10  8.82
ATOM   5404  O   ASP A 366      17.152   4.141 -26.130  0.10  8.82
ATOM   5405  CB  ASP A 366      19.738   4.388 -23.835  0.10  8.82
ATOM   5408  CG  ASP A 366      20.640   5.171 -22.888  0.10  8.82
ATOM   5409  OD1 ASP A 366      20.664   6.409 -22.981  0.10  8.82
ATOM   5410  OD2 ASP A 366      21.243   4.582 -21.967  0.10  8.82
ATOM   5411  N   TYR A 367      16.998   3.085 -24.142  0.10  9.98
ATOM   5413  CA  TYR A 367      16.173   1.941 -24.553  0.10  9.98
ATOM   5415  C   TYR A 367      14.819   2.349 -25.156  0.10  9.98
ATOM   5416  O   TYR A 367      14.300   1.629 -26.007  0.10  9.98
ATOM   5417  CB  TYR A 367      15.944   1.003 -23.346  0.10  9.98
ATOM   5420  CG  TYR A 367      15.279  -0.335 -23.654  0.10  9.98
ATOM   5421  CD1 TYR A 367      16.070  -1.461 -23.966  0.10  9.98
ATOM   5423  CD2 TYR A 367      13.871  -0.463 -23.654  0.10  9.98
ATOM   5425  CE1 TYR A 367      15.466  -2.703 -24.239  0.10  9.98
ATOM   5427  CE2 TYR A 367      13.267  -1.695 -23.976  0.10  9.98
ATOM   5429  CZ  TYR A 367      14.064  -2.825 -24.246  0.10  9.98
ATOM   5430  OH  TYR A 367      13.503  -4.043 -24.500  0.10  9.98
ATOM   5432  N   ILE A 368      14.254   3.504 -24.763  0.10 13.12
ATOM   5434  CA  ILE A 368      12.982   4.009 -25.290  0.10 13.12
ATOM   5436  C   ILE A 368      13.126   4.259 -26.800  0.10 13.12
ATOM   5437  O   ILE A 368      12.312   3.792 -27.592  0.10 13.12
ATOM   5438  CB  ILE A 368      12.532   5.292 -24.528  0.10 13.12
ATOM   5440  CG1 ILE A 368      12.504   5.083 -22.991  0.10 13.12
ATOM   5443  CG2 ILE A 368      11.184   5.836 -25.055  0.10 13.12
ATOM   5447  CD1 ILE A 368      12.119   6.332 -22.184  0.10 13.12
ATOM   5451  N   MET A 369      14.236   4.894 -27.187  0.10 17.84
ATOM   5453  CA  MET A 369      14.550   5.258 -28.564  0.10 17.84
ATOM   5455  C   MET A 369      14.900   4.024 -29.413  0.10 17.84
ATOM   5456  O   MET A 369      14.760   4.070 -30.631  0.10 17.84
ATOM   5457  CB  MET A 369      15.730   6.250 -28.584  0.10 17.84
ATOM   5460  CG  MET A 369      15.631   7.377 -27.546  0.10 17.84
ATOM   5463  SD  MET A 369      14.077   8.303 -27.645  0.10 17.84
ATOM   5464  CE  MET A 369      14.035   8.990 -25.981  0.10 17.84
ATOM   5468  N   HIS A 370      15.296   2.911 -28.776  0.10  6.98
ATOM   5470  CA  HIS A 370      15.552   1.637 -29.443  0.10  6.98
ATOM   5472  C   HIS A 370      14.223   0.983 -29.839  0.10  6.98
ATOM   5473  O   HIS A 370      14.020   0.725 -31.021  0.10  6.98
ATOM   5474  CB  HIS A 370      16.339   0.664 -28.539  0.10  6.98
ATOM   5477  CG  HIS A 370      17.794   0.996 -28.327  0.10  6.98
ATOM   5478  ND1 HIS A 370      18.244   2.110 -27.635  0.10  6.98
ATOM   5480  CD2 HIS A 370      18.930   0.332 -28.730  0.10  6.98
ATOM   5482  CE1 HIS A 370      19.575   2.067 -27.627  0.10  6.98
ATOM   5484  NE2 HIS A 370      20.058   1.012 -28.272  0.10  6.98
ATOM   5485  N   ILE A 371      13.295   0.729 -28.897  0.10 13.64
ATOM   5487  CA  ILE A 371      12.008   0.093 -29.226  0.10 13.64
ATOM   5489  C   ILE A 371      11.132   0.978 -30.141  0.10 13.64
ATOM   5490  O   ILE A 371      10.350   0.443 -30.913  0.10 13.64
ATOM   5491  CB  ILE A 371      11.269  -0.407 -27.950  0.10 13.64
ATOM   5493  CG1 ILE A 371       9.962  -1.197 -28.231  0.10 13.64
ATOM   5496  CG2 ILE A 371      10.974   0.711 -26.937  0.10 13.64
ATOM   5500  CD1 ILE A 371      10.102  -2.387 -29.195  0.10 13.64
ATOM   5504  N   LEU A 372      11.327   2.301 -30.129  0.10 11.16
ATOM   5506  CA  LEU A 372      10.872   3.244 -31.154  0.10 11.16
ATOM   5508  C   LEU A 372      11.445   2.874 -32.542  0.10 11.16
ATOM   5509  O   LEU A 372      10.715   2.383 -33.406  0.10 11.16
ATOM   5510  CB  LEU A 372      11.261   4.668 -30.687  0.10 11.16
ATOM   5513  CG  LEU A 372      10.156   5.477 -29.970  0.10 11.16
ATOM   5515  CD1 LEU A 372       9.449   4.739 -28.816  0.10 11.16
ATOM   5519  CD2 LEU A 372      10.725   6.809 -29.450  0.10 11.16
ATOM   5523  N   MET A 373      12.771   2.988 -32.716  0.10  5.75
ATOM   5525  CA  MET A 373      13.495   2.752 -33.974  0.10  5.75
ATOM   5527  C   MET A 373      13.338   1.309 -34.514  0.10  5.75
ATOM   5528  O   MET A 373      13.402   1.097 -35.721  0.10  5.75
ATOM   5529  CB  MET A 373      14.979   3.124 -33.739  0.10  5.75
ATOM   5532  CG  MET A 373      15.806   3.496 -34.986  0.10  5.75
ATOM   5535  SD  MET A 373      16.569   2.155 -35.949  0.10  5.75
ATOM   5536  CE  MET A 373      17.549   1.309 -34.678  0.10  5.75
ATOM   5540  N   HIS A 374      13.082   0.321 -33.646  0.10  5.44
ATOM   5542  CA  HIS A 374      12.806  -1.075 -34.011  0.10  5.44
ATOM   5544  C   HIS A 374      11.291  -1.396 -34.080  0.10  5.44
ATOM   5545  O   HIS A 374      10.939  -2.544 -34.347  0.10  5.44
ATOM   5546  CB  HIS A 374      13.474  -2.020 -32.985  0.10  5.44
ATOM   5549  CG  HIS A 374      14.987  -1.970 -32.939  0.10  5.44
ATOM   5550  ND1 HIS A 374      15.805  -2.423 -33.960  0.10  5.44
ATOM   5552  CD2 HIS A 374      15.858  -1.533 -31.966  0.10  5.44
ATOM   5554  CE1 HIS A 374      17.070  -2.193 -33.606  0.10  5.44
ATOM   5556  NE2 HIS A 374      17.178  -1.649 -32.401  0.10  5.44
ATOM   5557  N   PHE A 375      10.392  -0.421 -33.863  0.10  5.94
ATOM   5559  CA  PHE A 375       8.948  -0.512 -34.145  0.10  5.94
ATOM   5561  C   PHE A 375       8.635   0.208 -35.472  0.10  5.94
ATOM   5562  O   PHE A 375       7.716  -0.186 -36.195  0.10  5.94
ATOM   5563  CB  PHE A 375       8.153   0.180 -33.013  0.10  5.94
ATOM   5566  CG  PHE A 375       6.633   0.146 -33.103  0.10  5.94
ATOM   5567  CD1 PHE A 375       5.918  -0.883 -32.457  0.10  5.94
ATOM   5569  CD2 PHE A 375       5.926   1.165 -33.777  0.10  5.94
ATOM   5571  CE1 PHE A 375       4.511  -0.897 -32.481  0.10  5.94
ATOM   5573  CE2 PHE A 375       4.519   1.150 -33.804  0.10  5.94
ATOM   5575  CZ  PHE A 375       3.810   0.121 -33.156  0.10  5.94
ATOM   5577  N   GLN A 376       9.411   1.258 -35.788  0.10  6.64
ATOM   5579  CA  GLN A 376       9.352   2.169 -36.934  0.10  6.64
ATOM   5581  C   GLN A 376       9.047   1.537 -38.307  0.10  6.64
ATOM   5582  O   GLN A 376       8.463   2.203 -39.160  0.10  6.64
ATOM   5583  CB  GLN A 376      10.623   3.046 -36.914  0.10  6.64
ATOM   5586  CG  GLN A 376      10.834   4.026 -38.093  0.10  6.64
ATOM   5589  CD  GLN A 376       9.908   5.242 -38.084  0.10  6.64
ATOM   5590  OE1 GLN A 376       9.249   5.546 -39.072  0.10  6.64
ATOM   5591  NE2 GLN A 376       9.845   5.956 -36.976  0.10  6.64
ATOM   5594  N   GLY A 377       9.363   0.252 -38.527  0.10  2.33
ATOM   5596  CA  GLY A 377       9.091  -0.479 -39.763  0.10  2.33
ATOM   5599  C   GLY A 377       7.598  -0.550 -40.102  0.10  2.33
ATOM   5600  O   GLY A 377       7.226  -0.465 -41.273  0.10  2.33
ATOM   5601  N   LEU A 378       6.735  -0.595 -39.075  0.10  4.59
ATOM   5603  CA  LEU A 378       5.280  -0.541 -39.206  0.10  4.59
ATOM   5605  C   LEU A 378       4.841   0.811 -39.801  0.10  4.59
ATOM   5606  O   LEU A 378       3.938   0.865 -40.633  0.10  4.59
ATOM   5607  CB  LEU A 378       4.640  -0.751 -37.811  0.10  4.59
ATOM   5610  CG  LEU A 378       3.093  -0.838 -37.792  0.10  4.59
ATOM   5612  CD1 LEU A 378       2.576  -2.143 -38.420  0.10  4.59
ATOM   5616  CD2 LEU A 378       2.546  -0.660 -36.370  0.10  4.59
ATOM   5620  N   LEU A 379       5.516   1.895 -39.412  0.10  6.88
ATOM   5622  CA  LEU A 379       5.231   3.261 -39.828  0.10  6.88
ATOM   5624  C   LEU A 379       5.818   3.472 -41.240  0.10  6.88
ATOM   5625  O   LEU A 379       5.066   3.786 -42.170  0.10  6.88
ATOM   5626  CB  LEU A 379       5.839   4.238 -38.785  0.10  6.88
ATOM   5629  CG  LEU A 379       5.529   3.884 -37.301  0.10  6.88
ATOM   5631  CD1 LEU A 379       6.181   4.874 -36.329  0.10  6.88
ATOM   5635  CD2 LEU A 379       4.025   3.785 -36.999  0.10  6.88
ATOM   5639  N   VAL A 380       7.120   3.178 -41.419  0.10  3.84
ATOM   5641  CA  VAL A 380       7.895   3.139 -42.669  0.10  3.84
ATOM   5643  C   VAL A 380       7.150   2.459 -43.828  0.10  3.84
ATOM   5644  O   VAL A 380       7.066   3.030 -44.919  0.10  3.84
ATOM   5645  CB  VAL A 380       9.321   2.566 -42.399  0.10  3.84
ATOM   5647  CG1 VAL A 380      10.040   1.889 -43.583  0.10  3.84
ATOM   5651  CG2 VAL A 380      10.247   3.635 -41.814  0.10  3.84
ATOM   5655  N   SER A 381       6.569   1.277 -43.572  0.10  7.52
ATOM   5657  CA  SER A 381       5.817   0.473 -44.536  0.10  7.52
ATOM   5659  C   SER A 381       4.616   1.195 -45.178  0.10  7.52
ATOM   5660  O   SER A 381       4.169   0.779 -46.244  0.10  7.52
ATOM   5661  CB  SER A 381       5.395  -0.858 -43.881  0.10  7.52
ATOM   5664  OG  SER A 381       4.354  -0.740 -42.925  0.10  7.52
ATOM   5666  N   THR A 382       4.119   2.281 -44.565  0.10  4.63
ATOM   5668  CA  THR A 382       3.004   3.069 -45.075  0.10  4.63
ATOM   5670  C   THR A 382       3.484   4.448 -45.572  0.10  4.63
ATOM   5671  O   THR A 382       2.928   4.959 -46.543  0.10  4.63
ATOM   5672  CB  THR A 382       1.873   3.130 -44.013  0.10  4.63
ATOM   5674  OG1 THR A 382       2.095   4.026 -42.931  0.10  4.63
ATOM   5676  CG2 THR A 382       1.500   1.763 -43.418  0.10  4.63
ATOM   5680  N   ILE A 383       4.545   5.020 -44.976  0.10 11.25
ATOM   5682  CA  ILE A 383       5.192   6.273 -45.390  0.10 11.25
ATOM   5684  C   ILE A 383       5.790   6.122 -46.799  0.10 11.25
ATOM   5685  O   ILE A 383       5.416   6.830 -47.734  0.10 11.25
ATOM   5686  CB  ILE A 383       6.267   6.682 -44.339  0.10 11.25
ATOM   5688  CG1 ILE A 383       5.655   6.999 -42.956  0.10 11.25
ATOM   5691  CG2 ILE A 383       7.196   7.832 -44.791  0.10 11.25
ATOM   5695  CD1 ILE A 383       4.933   8.349 -42.859  0.10 11.25
ATOM   5699  N   PHE A 384       6.690   5.148 -46.956  0.10  8.17
ATOM   5701  CA  PHE A 384       7.475   4.954 -48.170  0.10  8.17
ATOM   5703  C   PHE A 384       6.731   4.066 -49.186  0.10  8.17
ATOM   5704  O   PHE A 384       7.281   3.768 -50.246  0.10  8.17
ATOM   5705  CB  PHE A 384       8.841   4.355 -47.773  0.10  8.17
ATOM   5708  CG  PHE A 384       9.698   5.343 -46.994  0.10  8.17
ATOM   5709  CD1 PHE A 384       9.710   5.328 -45.582  0.10  8.17
ATOM   5711  CD2 PHE A 384      10.446   6.321 -47.682  0.10  8.17
ATOM   5713  CE1 PHE A 384      10.442   6.297 -44.868  0.10  8.17
ATOM   5715  CE2 PHE A 384      11.177   7.289 -46.967  0.10  8.17
ATOM   5717  CZ  PHE A 384      11.176   7.277 -45.560  0.10  8.17
ATOM   5719  N   CYS A 385       5.454   3.746 -48.926  0.10  6.20
ATOM   5721  CA  CYS A 385       4.530   3.059 -49.822  0.10  6.20
ATOM   5723  C   CYS A 385       3.254   3.908 -49.978  0.10  6.20
ATOM   5724  O   CYS A 385       3.210   4.785 -50.835  0.10  6.20
ATOM   5725  CB  CYS A 385       4.308   1.596 -49.373  0.10  6.20
ATOM   5728  SG  CYS A 385       3.421   0.603 -50.612  0.10  6.20
ATOM   5730  N   PHE A 386       2.218   3.656 -49.166  0.10  7.13
ATOM   5732  CA  PHE A 386       0.844   4.148 -49.330  0.10  7.13
ATOM   5734  C   PHE A 386       0.708   5.681 -49.382  0.10  7.13
ATOM   5735  O   PHE A 386      -0.110   6.199 -50.144  0.10  7.13
ATOM   5736  CB  PHE A 386      -0.032   3.602 -48.179  0.10  7.13
ATOM   5739  CG  PHE A 386      -0.015   2.097 -47.924  0.10  7.13
ATOM   5740  CD1 PHE A 386      -0.330   1.618 -46.635  0.10  7.13
ATOM   5742  CD2 PHE A 386       0.293   1.170 -48.944  0.10  7.13
ATOM   5744  CE1 PHE A 386      -0.310   0.237 -46.362  0.10  7.13
ATOM   5746  CE2 PHE A 386       0.321  -0.211 -48.669  0.10  7.13
ATOM   5748  CZ  PHE A 386       0.023  -0.679 -47.376  0.10  7.13
ATOM   5750  N   PHE A 387       1.518   6.401 -48.595  0.10  7.48
ATOM   5752  CA  PHE A 387       1.538   7.863 -48.511  0.10  7.48
ATOM   5754  C   PHE A 387       2.411   8.516 -49.605  0.10  7.48
ATOM   5755  O   PHE A 387       2.791   9.680 -49.478  0.10  7.48
ATOM   5756  CB  PHE A 387       2.048   8.287 -47.114  0.10  7.48
ATOM   5759  CG  PHE A 387       1.066   8.129 -45.963  0.10  7.48
ATOM   5760  CD1 PHE A 387       1.467   7.521 -44.755  0.10  7.48
ATOM   5762  CD2 PHE A 387      -0.227   8.687 -46.056  0.10  7.48
ATOM   5764  CE1 PHE A 387       0.603   7.500 -43.646  0.10  7.48
ATOM   5766  CE2 PHE A 387      -1.105   8.633 -44.960  0.10  7.48
ATOM   5768  CZ  PHE A 387      -0.689   8.046 -43.750  0.10  7.48
ATOM   5770  N   ASN A 388       2.673   7.822 -50.719  0.10 11.58
ATOM   5772  CA  ASN A 388       3.160   8.427 -51.954  0.10 11.58
ATOM   5774  C   ASN A 388       2.356   7.899 -53.149  0.10 11.58
ATOM   5775  O   ASN A 388       1.860   6.770 -53.154  0.10 11.58
ATOM   5776  CB  ASN A 388       4.701   8.481 -52.076  0.10 11.58
ATOM   5779  CG  ASN A 388       5.387   7.132 -52.230  0.10 11.58
ATOM   5780  OD1 ASN A 388       5.664   6.708 -53.349  0.10 11.58
ATOM   5781  ND2 ASN A 388       5.740   6.479 -51.133  0.10 11.58
ATOM   5784  N   GLY A 389       2.137   8.763 -54.139  0.10  3.49
ATOM   5786  CA  GLY A 389       0.906   8.765 -54.918  0.10  3.49
ATOM   5789  C   GLY A 389       1.051   8.070 -56.263  0.10  3.49
ATOM   5790  O   GLY A 389       0.079   7.493 -56.745  0.10  3.49
ATOM   5791  N   GLU A 390       2.260   8.057 -56.841  0.10  7.51
ATOM   5793  CA  GLU A 390       2.587   7.220 -57.997  0.10  7.51
ATOM   5795  C   GLU A 390       2.559   5.727 -57.598  0.10  7.51
ATOM   5796  O   GLU A 390       1.995   4.918 -58.336  0.10  7.51
ATOM   5797  CB  GLU A 390       3.906   7.726 -58.641  0.10  7.51
ATOM   5800  CG  GLU A 390       4.586   6.823 -59.702  0.10  7.51
ATOM   5803  CD  GLU A 390       5.771   6.062 -59.130  0.10  7.51
ATOM   5804  OE1 GLU A 390       5.553   5.288 -58.179  0.10  7.51
ATOM   5805  OE2 GLU A 390       6.922   6.414 -59.458  0.10  7.51
ATOM   5806  N   VAL A 391       3.033   5.396 -56.381  0.10  5.16
ATOM   5808  CA  VAL A 391       2.920   4.072 -55.763  0.10  5.16
ATOM   5810  C   VAL A 391       1.447   3.718 -55.537  0.10  5.16
ATOM   5811  O   VAL A 391       1.007   2.661 -55.984  0.10  5.16
ATOM   5812  CB  VAL A 391       3.759   3.985 -54.455  0.10  5.16
ATOM   5814  CG1 VAL A 391       3.273   2.927 -53.446  0.10  5.16
ATOM   5818  CG2 VAL A 391       5.227   3.696 -54.789  0.10  5.16
ATOM   5822  N   GLN A 392       0.676   4.593 -54.873  0.10  9.44
ATOM   5824  CA  GLN A 392      -0.750   4.378 -54.638  0.10  9.44
ATOM   5826  C   GLN A 392      -1.544   4.193 -55.950  0.10  9.44
ATOM   5827  O   GLN A 392      -2.447   3.361 -55.991  0.10  9.44
ATOM   5828  CB  GLN A 392      -1.332   5.478 -53.726  0.10  9.44
ATOM   5831  CG  GLN A 392      -2.847   5.302 -53.473  0.10  9.44
ATOM   5834  CD  GLN A 392      -3.464   6.157 -52.371  0.10  9.44
ATOM   5835  OE1 GLN A 392      -4.686   6.273 -52.333  0.10  9.44
ATOM   5836  NE2 GLN A 392      -2.685   6.768 -51.485  0.10  9.44
ATOM   5839  N   ALA A 393      -1.185   4.910 -57.025  0.10  3.68
ATOM   5841  CA  ALA A 393      -1.792   4.782 -58.348  0.10  3.68
ATOM   5843  C   ALA A 393      -1.557   3.394 -58.968  0.10  3.68
ATOM   5844  O   ALA A 393      -2.518   2.772 -59.423  0.10  3.68
ATOM   5845  CB  ALA A 393      -1.253   5.876 -59.282  0.10  3.68
ATOM   5849  N   ILE A 394      -0.314   2.880 -58.962  0.10  4.36
ATOM   5851  CA  ILE A 394      -0.030   1.529 -59.459  0.10  4.36
ATOM   5853  C   ILE A 394      -0.565   0.459 -58.482  0.10  4.36
ATOM   5854  O   ILE A 394      -1.126  -0.533 -58.941  0.10  4.36
ATOM   5855  CB  ILE A 394       1.475   1.341 -59.818  0.10  4.36
ATOM   5857  CG1 ILE A 394       1.736  -0.008 -60.528  0.10  4.36
ATOM   5860  CG2 ILE A 394       2.442   1.524 -58.638  0.10  4.36
ATOM   5864  CD1 ILE A 394       3.018  -0.033 -61.369  0.10  4.36
ATOM   5868  N   LEU A 395      -0.496   0.675 -57.158  0.10  4.93
ATOM   5870  CA  LEU A 395      -1.034  -0.209 -56.117  0.10  4.93
ATOM   5872  C   LEU A 395      -2.552  -0.412 -56.251  0.10  4.93
ATOM   5873  O   LEU A 395      -3.042  -1.528 -56.083  0.10  4.93
ATOM   5874  CB  LEU A 395      -0.666   0.329 -54.719  0.10  4.93
ATOM   5877  CG  LEU A 395      -1.064  -0.558 -53.515  0.10  4.93
ATOM   5879  CD1 LEU A 395      -0.468  -1.976 -53.584  0.10  4.93
ATOM   5883  CD2 LEU A 395      -0.659   0.126 -52.203  0.10  4.93
ATOM   5887  N   ARG A 396      -3.281   0.648 -56.618  0.10 11.55
ATOM   5889  CA  ARG A 396      -4.723   0.650 -56.854  0.10 11.55
ATOM   5891  C   ARG A 396      -5.114  -0.151 -58.118  0.10 11.55
ATOM   5892  O   ARG A 396      -6.263  -0.574 -58.229  0.10 11.55
ATOM   5893  CB  ARG A 396      -5.181   2.123 -56.926  0.10 11.55
ATOM   5896  CG  ARG A 396      -6.700   2.363 -56.950  0.10 11.55
ATOM   5899  CD  ARG A 396      -7.059   3.855 -56.825  0.10 11.55
ATOM   5902  NE  ARG A 396      -6.726   4.402 -55.493  0.10 11.55
ATOM   5904  CZ  ARG A 396      -7.570   4.665 -54.483  0.10 11.55
ATOM   5905  NH1 ARG A 396      -8.864   4.367 -54.586  0.10 11.55
ATOM   5908  NH2 ARG A 396      -7.124   5.225 -53.358  0.10 11.55
ATOM   5911  N   ARG A 397      -4.164  -0.433 -59.026  0.10 14.29
ATOM   5913  CA  ARG A 397      -4.317  -1.468 -60.050  0.10 14.29
ATOM   5915  C   ARG A 397      -3.890  -2.814 -59.434  0.10 14.29
ATOM   5916  O   ARG A 397      -4.644  -3.787 -59.440  0.10 14.29
ATOM   5917  CB  ARG A 397      -3.346  -1.254 -61.236  0.10 14.29
ATOM   5920  CG  ARG A 397      -3.350   0.091 -61.967  0.10 14.29
ATOM   5923  CD  ARG A 397      -2.156   0.154 -62.942  0.10 14.29
ATOM   5926  NE  ARG A 397      -2.255  -0.881 -63.988  0.10 14.29
ATOM   5928  CZ  ARG A 397      -1.767  -2.134 -63.973  0.10 14.29
ATOM   5929  NH1 ARG A 397      -1.035  -2.620 -62.967  0.10 14.29
ATOM   5932  NH2 ARG A 397      -2.041  -2.939 -64.995  0.10 14.29
ATOM   5935  N   ASN A 398      -2.646  -2.860 -58.936  0.10  5.18
ATOM   5937  CA  ASN A 398      -1.877  -4.045 -58.575  0.10  5.18
ATOM   5939  C   ASN A 398      -2.560  -4.917 -57.521  0.10  5.18
ATOM   5940  O   ASN A 398      -2.602  -6.135 -57.669  0.10  5.18
ATOM   5941  CB  ASN A 398      -0.447  -3.658 -58.139  0.10  5.18
ATOM   5944  CG  ASN A 398       0.566  -3.647 -59.286  0.10  5.18
ATOM   5945  OD1 ASN A 398       0.332  -3.045 -60.332  0.10  5.18
ATOM   5946  ND2 ASN A 398       1.692  -4.328 -59.106  0.10  5.18
ATOM   5949  N   TRP A 399      -3.167  -4.304 -56.498  0.10  7.44
ATOM   5951  CA  TRP A 399      -3.855  -5.021 -55.428  0.10  7.44
ATOM   5953  C   TRP A 399      -5.142  -5.720 -55.915  0.10  7.44
ATOM   5954  O   TRP A 399      -5.577  -6.681 -55.279  0.10  7.44
ATOM   5955  CB  TRP A 399      -4.178  -4.050 -54.275  0.10  7.44
ATOM   5958  CG  TRP A 399      -4.522  -4.714 -52.973  0.10  7.44
ATOM   5959  CD1 TRP A 399      -5.717  -4.655 -52.342  0.10  7.44
ATOM   5961  CD2 TRP A 399      -3.671  -5.556 -52.136  0.10  7.44
ATOM   5962  NE1 TRP A 399      -5.667  -5.408 -51.184  0.10  7.44
ATOM   5964  CE3 TRP A 399      -2.335  -6.014 -52.225  0.10  7.44
ATOM   5966  CE2 TRP A 399      -4.419  -5.962 -50.989  0.10  7.44
ATOM   5967  CZ3 TRP A 399      -1.776  -6.839 -51.228  0.10  7.44
ATOM   5969  CZ2 TRP A 399      -3.869  -6.771 -49.980  0.10  7.44
ATOM   5971  CH2 TRP A 399      -2.540  -7.215 -50.105  0.10  7.44
ATOM   5973  N   ASN A 400      -5.726  -5.289 -57.042  0.10  5.07
ATOM   5975  CA  ASN A 400      -6.802  -6.008 -57.730  0.10  5.07
ATOM   5977  C   ASN A 400      -6.168  -7.030 -58.691  0.10  5.07
ATOM   5978  O   ASN A 400      -6.575  -8.191 -58.696  0.10  5.07
ATOM   5979  CB  ASN A 400      -7.653  -5.009 -58.550  0.10  5.07
ATOM   5982  CG  ASN A 400      -8.930  -5.651 -59.099  0.10  5.07
ATOM   5983  OD1 ASN A 400      -9.825  -6.006 -58.340  0.10  5.07
ATOM   5984  ND2 ASN A 400      -9.027  -5.828 -60.412  0.10  5.07
ATOM   5987  N   GLN A 401      -5.148  -6.608 -59.460  0.10 16.87
ATOM   5989  CA  GLN A 401      -4.390  -7.392 -60.441  0.10 16.87
ATOM   5991  C   GLN A 401      -3.901  -8.736 -59.878  0.10 16.87
ATOM   5992  O   GLN A 401      -4.137  -9.771 -60.499  0.10 16.87
ATOM   5993  CB  GLN A 401      -3.221  -6.553 -60.992  0.10 16.87
ATOM   5996  CG  GLN A 401      -2.486  -7.147 -62.209  0.10 16.87
ATOM   5999  CD  GLN A 401      -1.107  -6.509 -62.366  0.10 16.87
ATOM   6000  OE1 GLN A 401      -0.986  -5.376 -62.825  0.10 16.87
ATOM   6001  NE2 GLN A 401      -0.057  -7.220 -61.977  0.10 16.87
ATOM   6004  N   TYR A 402      -3.285  -8.719 -58.683  0.10 12.03
ATOM   6006  CA  TYR A 402      -2.752  -9.892 -57.986  0.10 12.03
ATOM   6008  C   TYR A 402      -3.831 -10.960 -57.753  0.10 12.03
ATOM   6009  O   TYR A 402      -3.597 -12.142 -57.991  0.10 12.03
ATOM   6010  CB  TYR A 402      -2.143  -9.500 -56.618  0.10 12.03
ATOM   6013  CG  TYR A 402      -0.998  -8.497 -56.589  0.10 12.03
ATOM   6014  CD1 TYR A 402      -0.149  -8.306 -57.701  0.10 12.03
ATOM   6016  CD2 TYR A 402      -0.789  -7.730 -55.422  0.10 12.03
ATOM   6018  CE1 TYR A 402       0.862  -7.329 -57.659  0.10 12.03
ATOM   6020  CE2 TYR A 402       0.229  -6.759 -55.377  0.10 12.03
ATOM   6022  CZ  TYR A 402       1.049  -6.551 -56.502  0.10 12.03
ATOM   6023  OH  TYR A 402       1.998  -5.570 -56.489  0.10 12.03
ATOM   6025  N   LYS A 403      -5.027 -10.533 -57.328  0.10 10.35
ATOM   6027  CA  LYS A 403      -6.131 -11.412 -56.959  0.10 10.35
ATOM   6029  C   LYS A 403      -6.738 -12.094 -58.194  0.10 10.35
ATOM   6030  O   LYS A 403      -7.104 -13.266 -58.118  0.10 10.35
ATOM   6031  CB  LYS A 403      -7.216 -10.582 -56.237  0.10 10.35
ATOM   6034  CG  LYS A 403      -6.752 -10.015 -54.881  0.10 10.35
ATOM   6037  CD  LYS A 403      -7.772  -9.032 -54.278  0.10 10.35
ATOM   6040  CE  LYS A 403      -7.381  -8.476 -52.896  0.10 10.35
ATOM   6043  NZ  LYS A 403      -6.071  -7.810 -52.926  0.10 10.35
ATOM   6047  N   ILE A 404      -6.820 -11.388 -59.331  0.10  6.45
ATOM   6049  CA  ILE A 404      -7.363 -11.950 -60.563  0.10  6.45
ATOM   6051  C   ILE A 404      -6.305 -12.788 -61.312  0.10  6.45
ATOM   6052  O   ILE A 404      -6.655 -13.861 -61.803  0.10  6.45
ATOM   6053  CB  ILE A 404      -7.983 -10.835 -61.458  0.10  6.45
ATOM   6055  CG1 ILE A 404      -7.002  -9.735 -61.924  0.10  6.45
ATOM   6058  CG2 ILE A 404      -9.205 -10.213 -60.749  0.10  6.45
ATOM   6062  CD1 ILE A 404      -7.586  -8.752 -62.949  0.10  6.45
ATOM   6066  N   GLN A 405      -5.030 -12.359 -61.391  0.10 14.06
ATOM   6068  CA  GLN A 405      -4.006 -13.053 -62.185  0.10 14.06
ATOM   6070  C   GLN A 405      -3.562 -14.359 -61.507  0.10 14.06
ATOM   6071  O   GLN A 405      -3.637 -15.412 -62.138  0.10 14.06
ATOM   6072  CB  GLN A 405      -2.815 -12.129 -62.525  0.10 14.06
ATOM   6075  CG  GLN A 405      -1.833 -11.764 -61.389  0.10 14.06
ATOM   6078  CD  GLN A 405      -0.855 -10.651 -61.771  0.10 14.06
ATOM   6079  OE1 GLN A 405      -0.425  -9.871 -60.928  0.10 14.06
ATOM   6080  NE2 GLN A 405      -0.511 -10.517 -63.047  0.10 14.06
ATOM   6083  N   PHE A 406      -3.251 -14.337 -60.200  0.10 12.01
ATOM   6085  CA  PHE A 406      -2.927 -15.538 -59.414  0.10 12.01
ATOM   6087  C   PHE A 406      -4.198 -16.348 -59.063  0.10 12.01
ATOM   6088  O   PHE A 406      -4.114 -17.345 -58.353  0.10 12.01
ATOM   6089  CB  PHE A 406      -2.201 -15.156 -58.102  0.10 12.01
ATOM   6092  CG  PHE A 406      -0.760 -14.682 -58.239  0.10 12.01
ATOM   6093  CD1 PHE A 406       0.298 -15.606 -58.098  0.10 12.01
ATOM   6095  CD2 PHE A 406      -0.462 -13.319 -58.444  0.10 12.01
ATOM   6097  CE1 PHE A 406       1.636 -15.165 -58.133  0.10 12.01
ATOM   6099  CE2 PHE A 406       0.874 -12.877 -58.494  0.10 12.01
ATOM   6101  CZ  PHE A 406       1.924 -13.800 -58.328  0.10 12.01
ATOM   6103  N   GLY A 407      -5.362 -15.956 -59.595  0.10  2.38
ATOM   6105  CA  GLY A 407      -6.647 -16.631 -59.473  0.10  2.38
ATOM   6108  C   GLY A 407      -7.090 -17.250 -60.805  0.10  2.38
ATOM   6109  O   GLY A 407      -8.219 -17.724 -60.906  0.10  2.38
ATOM   6110  N   ASN A 408      -6.211 -17.270 -61.818  0.10 14.88
ATOM   6112  CA  ASN A 408      -6.399 -17.997 -63.078  0.10 14.88
ATOM   6114  C   ASN A 408      -5.078 -18.603 -63.563  0.10 14.88
ATOM   6115  O   ASN A 408      -5.013 -19.776 -63.924  0.10 14.88
ATOM   6116  CB  ASN A 408      -7.160 -17.175 -64.153  0.10 14.88
ATOM   6119  CG  ASN A 408      -6.344 -16.079 -64.851  0.10 14.88
ATOM   6120  OD1 ASN A 408      -5.616 -16.353 -65.801  0.10 14.88
ATOM   6121  ND2 ASN A 408      -6.422 -14.835 -64.404  0.10 14.88
ATOM   6124  N   SER A 409      -4.013 -17.800 -63.540  0.10  6.96
ATOM   6126  CA  SER A 409      -2.655 -18.156 -63.903  0.10  6.96
ATOM   6128  C   SER A 409      -1.900 -18.256 -62.573  0.10  6.96
ATOM   6129  O   SER A 409      -1.130 -17.373 -62.212  0.10  6.96
ATOM   6130  CB  SER A 409      -2.098 -17.021 -64.790  0.10  6.96
ATOM   6133  OG  SER A 409      -2.804 -16.981 -66.024  0.10  6.96
ATOM   6135  N   PHE A 410      -2.196 -19.312 -61.802  0.10  5.13
ATOM   6137  CA  PHE A 410      -1.729 -19.545 -60.430  0.10  5.13
ATOM   6139  C   PHE A 410      -0.193 -19.540 -60.316  0.10  5.13
ATOM   6140  O   PHE A 410       0.367 -18.940 -59.400  0.10  5.13
ATOM   6141  CB  PHE A 410      -2.319 -20.877 -59.923  0.10  5.13
ATOM   6144  CG  PHE A 410      -3.837 -20.948 -60.001  0.10  5.13
ATOM   6145  CD1 PHE A 410      -4.624 -20.392 -58.971  0.10  5.13
ATOM   6147  CD2 PHE A 410      -4.468 -21.541 -61.115  0.10  5.13
ATOM   6149  CE1 PHE A 410      -6.029 -20.409 -59.064  0.10  5.13
ATOM   6151  CE2 PHE A 410      -5.873 -21.555 -61.210  0.10  5.13
ATOM   6153  CZ  PHE A 410      -6.654 -20.984 -60.187  0.10  5.13
ATOM   6155  N   SER A 411       0.482 -20.128 -61.308  0.10  8.50
ATOM   6157  CA  SER A 411       1.923 -20.052 -61.527  0.10  8.50
ATOM   6159  C   SER A 411       2.194 -18.816 -62.413  0.10  8.50
ATOM   6160  O   SER A 411       2.587 -18.935 -63.575  0.10  8.50
ATOM   6161  CB  SER A 411       2.349 -21.341 -62.264  0.10  8.50
ATOM   6164  OG  SER A 411       2.081 -22.481 -61.460  0.10  8.50
ATOM   6166  N   ASN A 412       1.911 -17.623 -61.875  0.10  5.61
ATOM   6168  CA  ASN A 412       1.932 -16.340 -62.584  0.10  5.61
ATOM   6170  C   ASN A 412       3.380 -15.967 -62.946  0.10  5.61
ATOM   6171  O   ASN A 412       4.239 -15.881 -62.067  0.10  5.61
ATOM   6172  CB  ASN A 412       1.339 -15.259 -61.653  0.10  5.61
ATOM   6175  CG  ASN A 412       1.052 -13.938 -62.366  0.10  5.61
ATOM   6176  OD1 ASN A 412       0.239 -13.875 -63.283  0.10  5.61
ATOM   6177  ND2 ASN A 412       1.711 -12.860 -61.957  0.10  5.61
ATOM   6180  N   SER A 413       3.648 -15.761 -64.234  0.10  1.81
ATOM   6182  CA  SER A 413       4.931 -15.415 -64.820  0.10  1.81
ATOM   6184  C   SER A 413       4.568 -14.731 -66.148  0.10  1.81
ATOM   6185  O   SER A 413       3.617 -15.221 -66.799  0.10  1.81
ATOM   6186  OXT SER A 413       5.143 -13.672 -66.469  0.10  1.81
ATOM   6187  CB  SER A 413       5.815 -16.686 -64.916  0.10  1.81
ATOM   6190  OG  SER A 413       7.190 -16.423 -65.154  0.10  1.81
ATOM   6192  N   GLY B  15      16.640  -5.675 -17.451  0.10  3.32
ATOM   6196  CA  GLY B  15      17.826  -6.241 -18.116  0.10  3.32
ATOM   6199  C   GLY B  15      18.779  -5.115 -18.501  0.10  3.32
ATOM   6200  O   GLY B  15      18.705  -4.049 -17.889  0.10  3.32
ATOM   6201  N   CYS B  16      19.653  -5.318 -19.495  0.10  6.77
ATOM   6203  CA  CYS B  16      20.502  -4.251 -20.033  0.10  6.77
ATOM   6205  C   CYS B  16      19.696  -3.407 -21.031  0.10  6.77
ATOM   6206  O   CYS B  16      18.747  -3.883 -21.654  0.10  6.77
ATOM   6207  CB  CYS B  16      21.740  -4.828 -20.737  0.10  6.77
ATOM   6208  SG  CYS B  16      22.844  -5.755 -19.627  0.10  6.77
ATOM   6211  N   ARG B  17      20.031  -2.119 -21.083  0.10 15.81
ATOM   6213  CA  ARG B  17      19.239  -1.028 -21.631  0.10 15.81
ATOM   6215  C   ARG B  17      20.090  -0.114 -22.537  0.10 15.81
ATOM   6216  O   ARG B  17      19.535   0.791 -23.158  0.10 15.81
ATOM   6217  CB  ARG B  17      18.543  -0.254 -20.474  0.10 15.81
ATOM   6220  CG  ARG B  17      17.896  -1.123 -19.375  0.10 15.81
ATOM   6223  CD  ARG B  17      17.436  -0.379 -18.113  0.10 15.81
ATOM   6226  NE  ARG B  17      16.551   0.765 -18.390  0.10 15.81
ATOM   6228  CZ  ARG B  17      16.750   2.036 -18.007  0.10 15.81
ATOM   6229  NH1 ARG B  17      17.893   2.428 -17.445  0.10 15.81
ATOM   6232  NH2 ARG B  17      15.778   2.929 -18.184  0.10 15.81
ATOM   6235  N   PHE B  18      21.413  -0.333 -22.594  0.10  8.83
ATOM   6237  CA  PHE B  18      22.414   0.389 -23.378  0.10  8.83
ATOM   6239  C   PHE B  18      23.679  -0.493 -23.503  0.10  8.83
ATOM   6240  O   PHE B  18      23.685  -1.628 -23.020  0.10  8.83
ATOM   6241  CB  PHE B  18      22.651   1.792 -22.766  0.10  8.83
ATOM   6244  CG  PHE B  18      23.589   2.702 -23.544  0.10  8.83
ATOM   6245  CD1 PHE B  18      23.229   3.157 -24.828  0.10  8.83
ATOM   6247  CD2 PHE B  18      24.842   3.058 -23.006  0.10  8.83
ATOM   6249  CE1 PHE B  18      24.133   3.921 -25.589  0.10  8.83
ATOM   6251  CE2 PHE B  18      25.756   3.805 -23.774  0.10  8.83
ATOM   6253  CZ  PHE B  18      25.407   4.220 -25.073  0.10  8.83
ATOM   6255  N   GLY B  19      24.758   0.030 -24.109  0.10  3.92
ATOM   6257  CA  GLY B  19      25.989  -0.688 -24.458  0.10  3.92
ATOM   6260  C   GLY B  19      27.167  -0.425 -23.509  0.10  3.92
ATOM   6261  O   GLY B  19      28.269  -0.924 -23.723  0.10  3.92
ATOM   6262  N   THR B  20      26.930   0.300 -22.419  0.10 13.53
ATOM   6264  CA  THR B  20      27.367  -0.084 -21.081  0.10 13.53
ATOM   6266  C   THR B  20      26.013  -0.443 -20.446  0.10 13.53
ATOM   6267  O   THR B  20      25.079   0.349 -20.618  0.10 13.53
ATOM   6268  CB  THR B  20      28.136   1.085 -20.396  0.10 13.53
ATOM   6270  OG1 THR B  20      28.423   0.783 -19.045  0.10 13.53
ATOM   6272  CG2 THR B  20      27.456   2.464 -20.408  0.10 13.53
ATOM   6276  N   CYS B  21      25.859  -1.650 -19.862  0.10 10.98
ATOM   6278  CA  CYS B  21      24.595  -2.368 -19.608  0.10 10.98
ATOM   6280  C   CYS B  21      23.385  -1.486 -19.271  0.10 10.98
ATOM   6281  O   CYS B  21      22.340  -1.607 -19.901  0.10 10.98
ATOM   6282  CB  CYS B  21      24.792  -3.547 -18.631  0.10 10.98
ATOM   6283  SG  CYS B  21      23.308  -4.467 -18.102  0.10 10.98
ATOM   6286  N   THR B  22      23.550  -0.543 -18.343  0.10 23.34
ATOM   6288  CA  THR B  22      22.742   0.668 -18.243  0.10 23.34
ATOM   6290  C   THR B  22      23.537   1.668 -17.390  0.10 23.34
ATOM   6291  O   THR B  22      23.847   2.776 -17.820  0.10 23.34
ATOM   6292  CB  THR B  22      21.278   0.344 -17.809  0.10 23.34
ATOM   6294  OG1 THR B  22      20.474   1.503 -17.686  0.10 23.34
ATOM   6296  CG2 THR B  22      21.157  -0.452 -16.499  0.10 23.34
ATOM   6300  N   VAL B  23      23.926   1.210 -16.197  0.10 17.45
ATOM   6302  CA  VAL B  23      24.792   1.807 -15.193  0.10 17.45
ATOM   6304  C   VAL B  23      25.042   0.644 -14.204  0.10 17.45
ATOM   6305  O   VAL B  23      24.920  -0.527 -14.579  0.10 17.45
ATOM   6306  CB  VAL B  23      24.150   3.115 -14.617  0.10 17.45
ATOM   6308  CG1 VAL B  23      22.783   2.918 -13.931  0.10 17.45
ATOM   6312  CG2 VAL B  23      25.100   3.951 -13.737  0.10 17.45
ATOM   6316  N   GLN B  24      25.292   0.933 -12.923  0.10 16.31
ATOM   6318  CA  GLN B  24      25.401  -0.024 -11.813  0.10 16.31
ATOM   6320  C   GLN B  24      24.112  -0.863 -11.589  0.10 16.31
ATOM   6321  O   GLN B  24      24.146  -1.936 -10.984  0.10 16.31
ATOM   6322  CB  GLN B  24      25.841   0.772 -10.561  0.10 16.31
ATOM   6325  CG  GLN B  24      26.038  -0.031  -9.262  0.10 16.31
ATOM   6328  CD  GLN B  24      27.077  -1.149  -9.337  0.10 16.31
ATOM   6329  OE1 GLN B  24      27.957  -1.146 -10.192  0.10 16.31
ATOM   6330  NE2 GLN B  24      26.975  -2.125  -8.446  0.10 16.31
ATOM   6333  N   LYS B  25      22.987  -0.439 -12.188  0.10 14.26
ATOM   6335  CA  LYS B  25      21.779  -1.229 -12.453  0.10 14.26
ATOM   6337  C   LYS B  25      22.006  -2.512 -13.289  0.10 14.26
ATOM   6338  O   LYS B  25      21.072  -3.290 -13.444  0.10 14.26
ATOM   6339  CB  LYS B  25      20.660  -0.323 -13.029  0.10 14.26
ATOM   6342  CG  LYS B  25      19.594   0.104 -12.002  0.10 14.26
ATOM   6345  CD  LYS B  25      20.063   1.167 -10.991  0.10 14.26
ATOM   6348  CE  LYS B  25      19.025   1.447  -9.885  0.10 14.26
ATOM   6351  NZ  LYS B  25      19.201   0.554  -8.729  0.10 14.26
ATOM   6355  N   LEU B  26      23.232  -2.780 -13.763  0.10 11.85
ATOM   6357  CA  LEU B  26      23.767  -4.097 -14.132  0.10 11.85
ATOM   6359  C   LEU B  26      23.492  -5.146 -13.036  0.10 11.85
ATOM   6360  O   LEU B  26      22.916  -6.197 -13.304  0.10 11.85
ATOM   6361  CB  LEU B  26      25.277  -3.913 -14.451  0.10 11.85
ATOM   6364  CG  LEU B  26      26.174  -5.157 -14.701  0.10 11.85
ATOM   6366  CD1 LEU B  26      26.637  -5.887 -13.426  0.10 11.85
ATOM   6370  CD2 LEU B  26      25.614  -6.134 -15.745  0.10 11.85
ATOM   6374  N   ALA B  27      23.887  -4.832 -11.795  0.10  3.89
ATOM   6376  CA  ALA B  27      23.660  -5.669 -10.621  0.10  3.89
ATOM   6378  C   ALA B  27      22.393  -5.203  -9.891  0.10  3.89
ATOM   6379  O   ALA B  27      21.559  -6.017  -9.488  0.10  3.89
ATOM   6380  CB  ALA B  27      24.852  -5.489  -9.666  0.10  3.89
ATOM   6384  N   HIS B  28      22.224  -3.881  -9.755  0.10  6.10
ATOM   6386  CA  HIS B  28      21.200  -3.238  -8.931  0.10  6.10
ATOM   6388  C   HIS B  28      19.810  -3.181  -9.607  0.10  6.10
ATOM   6389  O   HIS B  28      19.082  -2.194  -9.454  0.10  6.10
ATOM   6390  CB  HIS B  28      21.666  -1.809  -8.568  0.10  6.10
ATOM   6393  CG  HIS B  28      22.899  -1.651  -7.718  0.10  6.10
ATOM   6394  ND1 HIS B  28      23.208  -0.430  -7.151  0.10  6.10
ATOM   6396  CD2 HIS B  28      23.874  -2.521  -7.280  0.10  6.10
ATOM   6398  CE1 HIS B  28      24.296  -0.596  -6.398  0.10  6.10
ATOM   6400  NE2 HIS B  28      24.768  -1.839  -6.449  0.10  6.10
ATOM   6401  N   GLN B  29      19.455  -4.233 -10.354  0.10  8.95
ATOM   6403  CA  GLN B  29      18.091  -4.647 -10.695  0.10  8.95
ATOM   6405  C   GLN B  29      17.744  -5.984 -10.001  0.10  8.95
ATOM   6406  O   GLN B  29      16.595  -6.419 -10.080  0.10  8.95
ATOM   6407  CB  GLN B  29      17.967  -4.849 -12.224  0.10  8.95
ATOM   6410  CG  GLN B  29      17.852  -3.536 -13.014  0.10  8.95
ATOM   6413  CD  GLN B  29      17.869  -3.787 -14.521  0.10  8.95
ATOM   6414  OE1 GLN B  29      16.911  -4.288 -15.107  0.10  8.95
ATOM   6415  NE2 GLN B  29      18.967  -3.457 -15.180  0.10  8.95
ATOM   6418  N   ILE B  30      18.709  -6.640  -9.335  0.10  6.31
ATOM   6420  CA  ILE B  30      18.572  -7.952  -8.698  0.10  6.31
ATOM   6422  C   ILE B  30      19.030  -7.865  -7.230  0.10  6.31
ATOM   6423  O   ILE B  30      18.275  -8.224  -6.324  0.10  6.31
ATOM   6424  CB  ILE B  30      19.309  -9.051  -9.527  0.10  6.31
ATOM   6426  CG1 ILE B  30      18.849  -9.082 -11.009  0.10  6.31
ATOM   6429  CG2 ILE B  30      19.163 -10.450  -8.885  0.10  6.31
ATOM   6433  CD1 ILE B  30      19.630 -10.057 -11.905  0.10  6.31
ATOM   6437  N   TYR B  31      20.248  -7.366  -6.989  0.10  9.01
ATOM   6439  CA  TYR B  31      20.871  -7.255  -5.674  0.10  9.01
ATOM   6441  C   TYR B  31      21.552  -5.890  -5.571  0.10  9.01
ATOM   6442  O   TYR B  31      22.274  -5.501  -6.491  0.10  9.01
ATOM   6443  CB  TYR B  31      21.842  -8.437  -5.455  0.10  9.01
ATOM   6446  CG  TYR B  31      22.734  -8.311  -4.230  0.10  9.01
ATOM   6447  CD1 TYR B  31      22.206  -8.532  -2.943  0.10  9.01
ATOM   6449  CD2 TYR B  31      24.082  -7.914  -4.369  0.10  9.01
ATOM   6451  CE1 TYR B  31      23.011  -8.341  -1.804  0.10  9.01
ATOM   6453  CE2 TYR B  31      24.889  -7.730  -3.231  0.10  9.01
ATOM   6455  CZ  TYR B  31      24.352  -7.938  -1.945  0.10  9.01
ATOM   6456  OH  TYR B  31      25.121  -7.741  -0.837  0.10  9.01
ATOM   6458  N   GLN B  32      21.359  -5.189  -4.449  0.10 22.00
ATOM   6460  CA  GLN B  32      22.023  -3.939  -4.128  0.10 22.00
ATOM   6462  C   GLN B  32      22.026  -3.680  -2.623  0.10 22.00
ATOM   6463  O   GLN B  32      21.237  -4.261  -1.882  0.10 22.00
ATOM   6464  CB  GLN B  32      21.452  -2.776  -4.949  0.10 22.00
ATOM   6467  CG  GLN B  32      19.990  -2.358  -4.684  0.10 22.00
ATOM   6470  CD  GLN B  32      19.630  -1.141  -5.530  0.10 22.00
ATOM   6471  OE1 GLN B  32      18.683  -1.108  -6.312  0.10 22.00
ATOM   6472  NE2 GLN B  32      20.470  -0.130  -5.476  0.10 22.00
ATOM   6475  N   PHE B  33      22.918  -2.783  -2.199  0.10  8.29
ATOM   6477  CA  PHE B  33      23.094  -2.316  -0.825  0.10  8.29
ATOM   6479  C   PHE B  33      23.481  -0.826  -0.768  0.10  8.29
ATOM   6480  O   PHE B  33      23.754  -0.295   0.305  0.10  8.29
ATOM   6481  CB  PHE B  33      24.051  -3.259  -0.062  0.10  8.29
ATOM   6484  CG  PHE B  33      25.442  -3.370  -0.671  0.10  8.29
ATOM   6485  CD1 PHE B  33      26.461  -2.471  -0.291  0.10  8.29
ATOM   6487  CD2 PHE B  33      25.709  -4.358  -1.642  0.10  8.29
ATOM   6489  CE1 PHE B  33      27.735  -2.555  -0.885  0.10  8.29
ATOM   6491  CE2 PHE B  33      26.983  -4.441  -2.237  0.10  8.29
ATOM   6493  CZ  PHE B  33      27.996  -3.539  -1.859  0.10  8.29
ATOM   6495  N   THR B  34      23.514  -0.153  -1.922  0.10 12.46
ATOM   6497  CA  THR B  34      23.778   1.264  -2.119  0.10 12.46
ATOM   6499  C   THR B  34      23.055   1.678  -3.415  0.10 12.46
ATOM   6500  O   THR B  34      22.696   0.810  -4.212  0.10 12.46
ATOM   6501  CB  THR B  34      25.294   1.573  -2.004  0.10 12.46
ATOM   6503  OG1 THR B  34      25.519   2.968  -2.085  0.10 12.46
ATOM   6505  CG2 THR B  34      26.162   0.889  -3.073  0.10 12.46
ATOM   6509  N   ASP B  35      22.728   2.967  -3.571  0.10  9.36
ATOM   6511  CA  ASP B  35      21.805   3.592  -4.545  0.10  9.36
ATOM   6513  C   ASP B  35      20.356   3.439  -4.038  0.10  9.36
ATOM   6514  O   ASP B  35      19.602   4.411  -4.008  0.10  9.36
ATOM   6515  CB  ASP B  35      22.094   3.279  -6.058  0.10  9.36
ATOM   6518  CG  ASP B  35      21.030   2.558  -6.897  0.10  9.36
ATOM   6519  OD1 ASP B  35      19.861   2.992  -6.972  0.10  9.36
ATOM   6520  OD2 ASP B  35      21.340   1.495  -7.483  0.10  9.36
ATOM   6521  N   LYS B  36      20.016   2.230  -3.579  0.10 15.29
ATOM   6523  CA  LYS B  36      18.934   1.856  -2.681  0.10 15.29
ATOM   6525  C   LYS B  36      19.583   0.889  -1.682  0.10 15.29
ATOM   6526  O   LYS B  36      20.332  -0.004  -2.086  0.10 15.29
ATOM   6527  CB  LYS B  36      17.755   1.169  -3.417  0.10 15.29
ATOM   6530  CG  LYS B  36      17.347   1.780  -4.767  0.10 15.29
ATOM   6533  CD  LYS B  36      16.675   3.154  -4.645  0.10 15.29
ATOM   6536  CE  LYS B  36      16.567   3.882  -5.991  0.10 15.29
ATOM   6539  NZ  LYS B  36      17.842   4.512  -6.378  0.10 15.29
ATOM   6543  N   ASP B  37      19.299   1.043  -0.391  0.10  5.79
ATOM   6545  CA  ASP B  37      19.903   0.303   0.728  0.10  5.79
ATOM   6547  C   ASP B  37      19.213  -1.062   0.962  0.10  5.79
ATOM   6548  O   ASP B  37      19.212  -1.573   2.085  0.10  5.79
ATOM   6549  CB  ASP B  37      19.773   1.134   2.036  0.10  5.79
ATOM   6552  CG  ASP B  37      20.154   2.606   1.935  0.10  5.79
ATOM   6553  OD1 ASP B  37      19.412   3.338   1.247  0.10  5.79
ATOM   6554  OD2 ASP B  37      21.165   2.997   2.548  0.10  5.79
ATOM   6555  N   LYS B  38      18.583  -1.630  -0.073  0.10 15.39
ATOM   6557  CA  LYS B  38      17.751  -2.827  -0.051  0.10 15.39
ATOM   6559  C   LYS B  38      17.937  -3.624  -1.345  0.10 15.39
ATOM   6560  O   LYS B  38      17.921  -3.033  -2.425  0.10 15.39
ATOM   6561  CB  LYS B  38      16.267  -2.459   0.207  0.10 15.39
ATOM   6564  CG  LYS B  38      15.687  -1.312  -0.645  0.10 15.39
ATOM   6567  CD  LYS B  38      14.147  -1.303  -0.641  0.10 15.39
ATOM   6570  CE  LYS B  38      13.581  -0.218  -1.561  0.10 15.39
ATOM   6573  NZ  LYS B  38      12.115  -0.242  -1.646  0.10 15.39
ATOM   6577  N   ASP B  39      18.043  -4.954  -1.237  0.10  5.85
ATOM   6579  CA  ASP B  39      18.054  -5.941  -2.319  0.10  5.85
ATOM   6581  C   ASP B  39      16.778  -5.823  -3.170  0.10  5.85
ATOM   6582  O   ASP B  39      15.698  -5.545  -2.641  0.10  5.85
ATOM   6583  CB  ASP B  39      18.183  -7.400  -1.791  0.10  5.85
ATOM   6586  CG  ASP B  39      19.080  -7.645  -0.577  0.10  5.85
ATOM   6587  OD1 ASP B  39      19.900  -8.578  -0.658  0.10  5.85
ATOM   6588  OD2 ASP B  39      18.893  -6.953   0.450  0.10  5.85
ATOM   6589  N   ASN B  40      16.878  -6.001  -4.492  0.10 13.48
ATOM   6591  CA  ASN B  40      15.796  -5.601  -5.395  0.10 13.48
ATOM   6593  C   ASN B  40      14.681  -6.645  -5.453  0.10 13.48
ATOM   6594  O   ASN B  40      13.519  -6.252  -5.470  0.10 13.48
ATOM   6595  CB  ASN B  40      16.289  -5.393  -6.841  0.10 13.48
ATOM   6598  CG  ASN B  40      17.385  -4.343  -6.941  0.10 13.48
ATOM   6599  OD1 ASN B  40      18.563  -4.657  -6.803  0.10 13.48
ATOM   6600  ND2 ASN B  40      17.033  -3.092  -7.184  0.10 13.48
ATOM   6603  N   VAL B  41      15.012  -7.941  -5.495  0.10  6.42
ATOM   6605  CA  VAL B  41      14.058  -9.025  -5.724  0.10  6.42
ATOM   6607  C   VAL B  41      13.965  -9.899  -4.461  0.10  6.42
ATOM   6608  O   VAL B  41      14.977 -10.426  -3.996  0.10  6.42
ATOM   6609  CB  VAL B  41      14.490  -9.829  -6.986  0.10  6.42
ATOM   6611  CG1 VAL B  41      13.572 -11.033  -7.283  0.10  6.42
ATOM   6615  CG2 VAL B  41      14.551  -8.935  -8.243  0.10  6.42
ATOM   6619  N   ALA B  42      12.747 -10.080  -3.931  0.10  4.93
ATOM   6621  CA  ALA B  42      12.445 -10.911  -2.763  0.10  4.93
ATOM   6623  C   ALA B  42      12.631 -12.419  -3.050  0.10  4.93
ATOM   6624  O   ALA B  42      12.313 -12.843  -4.170  0.10  4.93
ATOM   6625  CB  ALA B  42      10.978 -10.673  -2.359  0.10  4.93
ATOM   6629  N   PRO B  43      13.093 -13.239  -2.069  0.10 12.79
ATOM   6630  CA  PRO B  43      13.155 -14.710  -2.160  0.10 12.79
ATOM   6632  C   PRO B  43      11.813 -15.332  -2.585  0.10 12.79
ATOM   6633  O   PRO B  43      10.805 -15.179  -1.896  0.10 12.79
ATOM   6634  CB  PRO B  43      13.553 -15.197  -0.755  0.10 12.79
ATOM   6637  CG  PRO B  43      14.224 -14.007  -0.092  0.10 12.79
ATOM   6640  CD  PRO B  43      13.652 -12.777  -0.796  0.10 12.79
ATOM   6643  N   ARG B  44      11.802 -16.022  -3.730  0.10 14.45
ATOM   6645  CA  ARG B  44      10.592 -16.467  -4.422  0.10 14.45
ATOM   6647  C   ARG B  44       9.781 -17.515  -3.640  0.10 14.45
ATOM   6648  O   ARG B  44       8.550 -17.506  -3.700  0.10 14.45
ATOM   6649  CB  ARG B  44      10.998 -17.031  -5.798  0.10 14.45
ATOM   6652  CG  ARG B  44      11.633 -15.994  -6.744  0.10 14.45
ATOM   6655  CD  ARG B  44      10.635 -14.907  -7.169  0.10 14.45
ATOM   6658  NE  ARG B  44      10.786 -13.663  -6.405  0.10 14.45
ATOM   6660  CZ  ARG B  44      10.037 -12.562  -6.535  0.10 14.45
ATOM   6661  NH1 ARG B  44       8.992 -12.517  -7.365  0.10 14.45
ATOM   6664  NH2 ARG B  44      10.367 -11.501  -5.810  0.10 14.45
ATOM   6667  N   SER B  45      10.472 -18.367  -2.875  0.10  3.54
ATOM   6669  CA  SER B  45       9.945 -19.492  -2.101  0.10  3.54
ATOM   6671  C   SER B  45       9.109 -19.050  -0.884  0.10  3.54
ATOM   6672  O   SER B  45       8.408 -19.864  -0.287  0.10  3.54
ATOM   6673  CB  SER B  45      11.162 -20.290  -1.589  0.10  3.54
ATOM   6676  OG  SER B  45      12.093 -20.513  -2.640  0.10  3.54
ATOM   6678  N   LYS B  46       9.181 -17.767  -0.508  0.10  9.47
ATOM   6680  CA  LYS B  46       8.379 -17.174   0.557  0.10  9.47
ATOM   6682  C   LYS B  46       7.025 -16.668   0.027  0.10  9.47
ATOM   6683  O   LYS B  46       6.115 -16.430   0.815  0.10  9.47
ATOM   6684  CB  LYS B  46       9.161 -15.969   1.117  0.10  9.47
ATOM   6687  CG  LYS B  46      10.331 -16.400   2.019  0.10  9.47
ATOM   6690  CD  LYS B  46      11.110 -15.209   2.605  0.10  9.47
ATOM   6693  CE  LYS B  46      11.953 -15.582   3.836  0.10  9.47
ATOM   6696  NZ  LYS B  46      11.081 -15.905   4.971  0.10  9.47
ATOM   6700  N   ILE B  47       6.903 -16.491  -1.294  0.10  9.99
ATOM   6702  CA  ILE B  47       5.759 -15.874  -1.961  0.10  9.99
ATOM   6704  C   ILE B  47       4.824 -16.977  -2.519  0.10  9.99
ATOM   6705  O   ILE B  47       3.685 -16.692  -2.880  0.10  9.99
ATOM   6706  CB  ILE B  47       6.291 -14.977  -3.133  0.10  9.99
ATOM   6708  CG1 ILE B  47       7.556 -14.156  -2.771  0.10  9.99
ATOM   6711  CG2 ILE B  47       5.211 -14.018  -3.680  0.10  9.99
ATOM   6715  CD1 ILE B  47       8.153 -13.373  -3.948  0.10  9.99
ATOM   6719  N   SER B  48       5.294 -18.226  -2.637  0.10  5.29
ATOM   6721  CA  SER B  48       4.550 -19.369  -3.160  0.10  5.29
ATOM   6723  C   SER B  48       3.851 -20.165  -2.022  0.10  5.29
ATOM   6724  O   SER B  48       4.275 -20.049  -0.870  0.10  5.29
ATOM   6725  CB  SER B  48       5.580 -20.259  -3.896  0.10  5.29
ATOM   6728  OG  SER B  48       6.741 -20.514  -3.125  0.10  5.29
ATOM   6730  N   PRO B  49       2.800 -20.977  -2.322  0.10  7.88
ATOM   6731  CA  PRO B  49       2.042 -21.892  -1.418  0.10  7.88
ATOM   6733  C   PRO B  49       2.770 -22.841  -0.427  0.10  7.88
ATOM   6734  O   PRO B  49       2.193 -23.846   0.001  0.10  7.88
ATOM   6735  CB  PRO B  49       1.190 -22.739  -2.376  0.10  7.88
ATOM   6738  CG  PRO B  49       0.902 -21.826  -3.543  0.10  7.88
ATOM   6741  CD  PRO B  49       2.158 -20.969  -3.648  0.10  7.88
ATOM   6744  N   GLN B  50       4.031 -22.586  -0.085  0.10 15.26
ATOM   6746  CA  GLN B  50       4.875 -23.359   0.816  0.10 15.26
ATOM   6748  C   GLN B  50       5.812 -22.455   1.631  0.10 15.26
ATOM   6749  O   GLN B  50       6.815 -22.937   2.161  0.10 15.26
ATOM   6750  CB  GLN B  50       5.548 -24.550   0.087  0.10 15.26
ATOM   6753  CG  GLN B  50       6.602 -24.165  -0.984  0.10 15.26
ATOM   6756  CD  GLN B  50       6.068 -23.842  -2.383  0.10 15.26
ATOM   6757  OE1 GLN B  50       6.778 -23.247  -3.186  0.10 15.26
ATOM   6758  NE2 GLN B  50       4.828 -24.189  -2.709  0.10 15.26
ATOM   6761  N   GLY B  51       5.481 -21.166   1.735  0.10  3.57
ATOM   6763  CA  GLY B  51       6.302 -20.126   2.330  0.10  3.57
ATOM   6766  C   GLY B  51       5.699 -19.690   3.661  0.10  3.57
ATOM   6767  O   GLY B  51       5.739 -20.456   4.625  0.10  3.57
ATOM   6768  N   TYR B  52       5.178 -18.463   3.711  0.10  4.94
ATOM   6770  CA  TYR B  52       4.524 -17.890   4.882  0.10  4.94
ATOM   6772  C   TYR B  52       3.012 -18.135   4.785  0.10  4.94
ATOM   6773  O   TYR B  52       2.404 -18.371   5.851  0.10  4.94
ATOM   6774  OXT TYR B  52       2.451 -17.959   3.677  0.10  4.94
ATOM   6775  CB  TYR B  52       4.680 -16.363   4.842  0.10  4.94
ATOM   6778  CG  TYR B  52       6.073 -15.786   4.957  0.10  4.94
ATOM   6779  CD1 TYR B  52       6.830 -15.958   6.133  0.10  4.94
ATOM   6781  CD2 TYR B  52       6.567 -14.980   3.917  0.10  4.94
ATOM   6783  CE1 TYR B  52       8.045 -15.265   6.299  0.10  4.94
ATOM   6785  CE2 TYR B  52       7.770 -14.285   4.091  0.10  4.94
ATOM   6787  CZ  TYR B  52       8.478 -14.377   5.298  0.10  4.94
ATOM   6788  OH  TYR B  52       9.596 -13.617   5.477  0.10  4.94
ATOM   6790  N   GLY C  56      26.805 -33.504  17.761  0.10  1.12
ATOM   6794  CA  GLY C  56      26.516 -32.066  17.799  0.10  1.12
ATOM   6797  C   GLY C  56      25.720 -31.743  19.059  0.10  1.12
ATOM   6798  O   GLY C  56      25.105 -32.645  19.631  0.10  1.12
ATOM   6799  N   THR C  57      25.740 -30.480  19.503  0.10  9.56
ATOM   6801  CA  THR C  57      24.992 -29.999  20.667  0.10  9.56
ATOM   6803  C   THR C  57      23.477 -29.948  20.350  0.10  9.56
ATOM   6804  O   THR C  57      22.661 -30.452  21.129  0.10  9.56
ATOM   6805  CB  THR C  57      25.604 -28.638  21.116  0.10  9.56
ATOM   6807  OG1 THR C  57      25.034 -28.184  22.327  0.10  9.56
ATOM   6809  CG2 THR C  57      25.508 -27.488  20.098  0.10  9.56
ATOM   6813  N   VAL C  58      23.117 -29.464  19.153  0.10  5.51
ATOM   6815  CA  VAL C  58      21.778 -29.518  18.575  0.10  5.51
ATOM   6817  C   VAL C  58      21.588 -30.932  17.993  0.10  5.51
ATOM   6818  O   VAL C  58      22.442 -31.412  17.246  0.10  5.51
ATOM   6819  CB  VAL C  58      21.686 -28.453  17.445  0.10  5.51
ATOM   6821  CG1 VAL C  58      20.370 -28.521  16.647  0.10  5.51
ATOM   6825  CG2 VAL C  58      21.880 -27.028  17.999  0.10  5.51
ATOM   6829  N   LYS C  59      20.480 -31.586  18.352  0.10 16.22
ATOM   6831  CA  LYS C  59      20.109 -32.923  17.889  0.10 16.22
ATOM   6833  C   LYS C  59      18.987 -32.792  16.843  0.10 16.22
ATOM   6834  O   LYS C  59      19.058 -33.383  15.768  0.10 16.22
ATOM   6835  CB  LYS C  59      19.571 -33.766  19.079  0.10 16.22
ATOM   6838  CG  LYS C  59      20.307 -33.612  20.427  0.10 16.22
ATOM   6841  CD  LYS C  59      21.822 -33.891  20.375  0.10 16.22
ATOM   6844  CE  LYS C  59      22.487 -33.941  21.761  0.10 16.22
ATOM   6847  NZ  LYS C  59      22.218 -32.729  22.553  0.10 16.22
ATOM   6851  N   ASN C  60      17.951 -32.011  17.171  0.10  7.44
ATOM   6853  CA  ASN C  60      16.702 -31.832  16.425  0.10  7.44
ATOM   6855  C   ASN C  60      16.284 -30.358  16.476  0.10  7.44
ATOM   6856  O   ASN C  60      16.803 -29.605  17.302  0.10  7.44
ATOM   6857  CB  ASN C  60      15.578 -32.769  16.942  0.10  7.44
ATOM   6860  CG  ASN C  60      15.811 -34.253  16.659  0.10  7.44
ATOM   6861  OD1 ASN C  60      16.502 -34.932  17.411  0.10  7.44
ATOM   6862  ND2 ASN C  60      15.236 -34.783  15.585  0.10  7.44
ATOM   6865  N   TYR C  61      15.314 -29.952  15.644  0.10  5.36
ATOM   6867  CA  TYR C  61      14.714 -28.610  15.556  0.10  5.36
ATOM   6869  C   TYR C  61      14.432 -27.942  16.919  0.10  5.36
ATOM   6870  O   TYR C  61      14.849 -26.810  17.157  0.10  5.36
ATOM   6871  CB  TYR C  61      13.463 -28.663  14.649  0.10  5.36
ATOM   6874  CG  TYR C  61      12.692 -27.359  14.552  0.10  5.36
ATOM   6875  CD1 TYR C  61      13.255 -26.260  13.874  0.10  5.36
ATOM   6877  CD2 TYR C  61      11.438 -27.224  15.183  0.10  5.36
ATOM   6879  CE1 TYR C  61      12.590 -25.019  13.865  0.10  5.36
ATOM   6881  CE2 TYR C  61      10.765 -25.989  15.154  0.10  5.36
ATOM   6883  CZ  TYR C  61      11.351 -24.883  14.513  0.10  5.36
ATOM   6884  OH  TYR C  61      10.728 -23.674  14.521  0.10  5.36
ATOM   6886  N   GLU C  62      13.797 -28.683  17.836  0.10  8.11
ATOM   6888  CA  GLU C  62      13.457 -28.267  19.198  0.10  8.11
ATOM   6890  C   GLU C  62      14.691 -27.849  20.029  0.10  8.11
ATOM   6891  O   GLU C  62      14.631 -26.875  20.778  0.10  8.11
ATOM   6892  CB  GLU C  62      12.650 -29.408  19.856  0.10  8.11
ATOM   6895  CG  GLU C  62      13.460 -30.674  20.223  0.10  8.11
ATOM   6898  CD  GLU C  62      12.582 -31.877  20.540  0.10  8.11
ATOM   6899  OE1 GLU C  62      11.458 -31.677  21.039  0.10  8.11
ATOM   6900  OE2 GLU C  62      13.047 -33.001  20.280  0.10  8.11
ATOM   6901  N   THR C  63      15.825 -28.539  19.853  0.10  3.21
ATOM   6903  CA  THR C  63      17.081 -28.224  20.528  0.10  3.21
ATOM   6905  C   THR C  63      17.822 -27.081  19.799  0.10  3.21
ATOM   6906  O   THR C  63      18.592 -26.361  20.430  0.10  3.21
ATOM   6907  CB  THR C  63      17.955 -29.507  20.622  0.10  3.21
ATOM   6909  OG1 THR C  63      18.391 -30.006  19.370  0.10  3.21
ATOM   6911  CG2 THR C  63      17.267 -30.665  21.360  0.10  3.21
ATOM   6915  N   ALA C  64      17.557 -26.868  18.499  0.10  3.04
ATOM   6917  CA  ALA C  64      18.176 -25.829  17.679  0.10  3.04
ATOM   6919  C   ALA C  64      17.619 -24.456  18.071  0.10  3.04
ATOM   6920  O   ALA C  64      18.384 -23.532  18.358  0.10  3.04
ATOM   6921  CB  ALA C  64      17.873 -26.098  16.192  0.10  3.04
ATOM   6925  N   VAL C  65      16.284 -24.341  18.150  0.10  4.15
ATOM   6927  CA  VAL C  65      15.608 -23.123  18.586  0.10  4.15
ATOM   6929  C   VAL C  65      15.931 -22.796  20.058  0.10  4.15
ATOM   6930  O   VAL C  65      16.139 -21.630  20.378  0.10  4.15
ATOM   6931  CB  VAL C  65      14.082 -23.199  18.301  0.10  4.15
ATOM   6933  CG1 VAL C  65      13.797 -23.381  16.799  0.10  4.15
ATOM   6937  CG2 VAL C  65      13.321 -24.267  19.101  0.10  4.15
ATOM   6941  N   GLN C  66      16.068 -23.816  20.922  0.10  4.03
ATOM   6943  CA  GLN C  66      16.477 -23.680  22.322  0.10  4.03
ATOM   6945  C   GLN C  66      17.934 -23.186  22.447  0.10  4.03
ATOM   6946  O   GLN C  66      18.213 -22.301  23.255  0.10  4.03
ATOM   6947  CB  GLN C  66      16.289 -25.041  23.034  0.10  4.03
ATOM   6950  CG  GLN C  66      16.720 -25.103  24.518  0.10  4.03
ATOM   6953  CD  GLN C  66      15.991 -24.094  25.407  0.10  4.03
ATOM   6954  OE1 GLN C  66      14.815 -23.811  25.207  0.10  4.03
ATOM   6955  NE2 GLN C  66      16.680 -23.524  26.385  0.10  4.03
ATOM   6958  N   PHE C  67      18.847 -23.727  21.628  0.10  5.60
ATOM   6960  CA  PHE C  67      20.265 -23.362  21.576  0.10  5.60
ATOM   6962  C   PHE C  67      20.445 -21.881  21.195  0.10  5.60
ATOM   6963  O   PHE C  67      21.126 -21.124  21.887  0.10  5.60
ATOM   6964  CB  PHE C  67      20.981 -24.313  20.588  0.10  5.60
ATOM   6967  CG  PHE C  67      22.460 -24.068  20.356  0.10  5.60
ATOM   6968  CD1 PHE C  67      23.396 -24.399  21.357  0.10  5.60
ATOM   6970  CD2 PHE C  67      22.905 -23.518  19.135  0.10  5.60
ATOM   6972  CE1 PHE C  67      24.768 -24.167  21.144  0.10  5.60
ATOM   6974  CE2 PHE C  67      24.278 -23.292  18.921  0.10  5.60
ATOM   6976  CZ  PHE C  67      25.210 -23.614  19.926  0.10  5.60
ATOM   6978  N   CYS C  68      19.773 -21.427  20.128  0.10 10.33
ATOM   6980  CA  CYS C  68      19.860 -20.028  19.700  0.10 10.33
ATOM   6982  C   CYS C  68      19.001 -19.099  20.586  0.10 10.33
ATOM   6983  O   CYS C  68      19.273 -17.903  20.649  0.10 10.33
ATOM   6984  CB  CYS C  68      19.466 -19.921  18.218  0.10 10.33
ATOM   6985  SG  CYS C  68      20.048 -18.412  17.387  0.10 10.33
ATOM   6988  N   TRP C  69      18.022 -19.632  21.336  0.10  7.08
ATOM   6990  CA  TRP C  69      17.271 -18.903  22.358  0.10  7.08
ATOM   6992  C   TRP C  69      18.166 -18.590  23.566  0.10  7.08
ATOM   6993  O   TRP C  69      18.190 -17.433  23.994  0.10  7.08
ATOM   6994  CB  TRP C  69      16.032 -19.717  22.791  0.10  7.08
ATOM   6997  CG  TRP C  69      15.227 -19.271  23.981  0.10  7.08
ATOM   6998  CD1 TRP C  69      14.705 -20.105  24.910  0.10  7.08
ATOM   7000  CD2 TRP C  69      14.794 -17.930  24.367  0.10  7.08
ATOM   7001  NE1 TRP C  69      13.949 -19.388  25.814  0.10  7.08
ATOM   7003  CE3 TRP C  69      14.994 -16.630  23.848  0.10  7.08
ATOM   7005  CE2 TRP C  69      13.962 -18.040  25.523  0.10  7.08
ATOM   7006  CZ3 TRP C  69      14.398 -15.504  24.446  0.10  7.08
ATOM   7008  CZ2 TRP C  69      13.363 -16.925  26.128  0.10  7.08
ATOM   7010  CH2 TRP C  69      13.578 -15.648  25.581  0.10  7.08
ATOM   7012  N   ASN C  70      18.921 -19.570  24.105  0.10  9.37
ATOM   7014  CA  ASN C  70      19.879 -19.296  25.187  0.10  9.37
ATOM   7016  C   ASN C  70      20.994 -18.363  24.687  0.10  9.37
ATOM   7017  O   ASN C  70      21.135 -17.264  25.211  0.10  9.37
ATOM   7018  CB  ASN C  70      20.391 -20.540  25.967  0.10  9.37
ATOM   7021  CG  ASN C  70      21.533 -21.353  25.356  0.10  9.37
ATOM   7022  OD1 ASN C  70      21.300 -22.320  24.643  0.10  9.37
ATOM   7023  ND2 ASN C  70      22.772 -20.991  25.662  0.10  9.37
ATOM   7026  N   HIS C  71      21.676 -18.699  23.584  0.10  3.94
ATOM   7028  CA  HIS C  71      22.787 -17.904  23.044  0.10  3.94
ATOM   7030  C   HIS C  71      22.378 -16.543  22.441  0.10  3.94
ATOM   7031  O   HIS C  71      23.246 -15.778  22.023  0.10  3.94
ATOM   7032  CB  HIS C  71      23.597 -18.752  22.043  0.10  3.94
ATOM   7035  CG  HIS C  71      24.424 -19.814  22.730  0.10  3.94
ATOM   7036  ND1 HIS C  71      25.531 -19.516  23.510  0.10  3.94
ATOM   7038  CD2 HIS C  71      24.279 -21.180  22.815  0.10  3.94
ATOM   7040  CE1 HIS C  71      25.982 -20.658  24.029  0.10  3.94
ATOM   7042  NE2 HIS C  71      25.259 -21.709  23.660  0.10  3.94
ATOM   7043  N   TYR C  72      21.086 -16.200  22.462  0.10  4.98
ATOM   7045  CA  TYR C  72      20.571 -14.843  22.327  0.10  4.98
ATOM   7047  C   TYR C  72      20.508 -14.209  23.731  0.10  4.98
ATOM   7048  O   TYR C  72      21.248 -13.264  24.004  0.10  4.98
ATOM   7049  CB  TYR C  72      19.165 -14.901  21.685  0.10  4.98
ATOM   7052  CG  TYR C  72      18.351 -13.616  21.708  0.10  4.98
ATOM   7053  CD1 TYR C  72      18.698 -12.532  20.877  0.10  4.98
ATOM   7055  CD2 TYR C  72      17.237 -13.508  22.567  0.10  4.98
ATOM   7057  CE1 TYR C  72      17.927 -11.354  20.900  0.10  4.98
ATOM   7059  CE2 TYR C  72      16.468 -12.330  22.584  0.10  4.98
ATOM   7061  CZ  TYR C  72      16.807 -11.255  21.742  0.10  4.98
ATOM   7062  OH  TYR C  72      16.058 -10.117  21.729  0.10  4.98
ATOM   7064  N   LYS C  73      19.651 -14.713  24.637  0.10  9.36
ATOM   7066  CA  LYS C  73      19.364 -14.064  25.922  0.10  9.36
ATOM   7068  C   LYS C  73      20.567 -14.043  26.888  0.10  9.36
ATOM   7069  O   LYS C  73      20.745 -13.069  27.619  0.10  9.36
ATOM   7070  CB  LYS C  73      18.110 -14.681  26.573  0.10  9.36
ATOM   7073  CG  LYS C  73      18.268 -16.106  27.125  0.10  9.36
ATOM   7076  CD  LYS C  73      16.910 -16.771  27.370  0.10  9.36
ATOM   7079  CE  LYS C  73      17.029 -18.194  27.929  0.10  9.36
ATOM   7082  NZ  LYS C  73      15.709 -18.825  28.056  0.10  9.36
ATOM   7086  N   ASP C  74      21.463 -15.039  26.806  0.10  3.41
ATOM   7088  CA  ASP C  74      22.714 -15.146  27.576  0.10  3.41
ATOM   7090  C   ASP C  74      23.711 -14.014  27.249  0.10  3.41
ATOM   7091  O   ASP C  74      24.676 -13.823  27.986  0.10  3.41
ATOM   7092  CB  ASP C  74      23.429 -16.510  27.351  0.10  3.41
ATOM   7095  CG  ASP C  74      22.685 -17.768  27.804  0.10  3.41
ATOM   7096  OD1 ASP C  74      21.751 -17.660  28.624  0.10  3.41
ATOM   7097  OD2 ASP C  74      23.047 -18.856  27.301  0.10  3.41
ATOM   7098  N   GLN C  75      23.466 -13.237  26.183  0.10 12.33
ATOM   7100  CA  GLN C  75      24.209 -12.038  25.806  0.10 12.33
ATOM   7102  C   GLN C  75      23.302 -10.798  25.688  0.10 12.33
ATOM   7103  O   GLN C  75      23.785  -9.740  25.292  0.10 12.33
ATOM   7104  CB  GLN C  75      25.098 -12.308  24.574  0.10 12.33
ATOM   7107  CG  GLN C  75      24.330 -12.682  23.290  0.10 12.33
ATOM   7110  CD  GLN C  75      25.251 -12.809  22.079  0.10 12.33
ATOM   7111  OE1 GLN C  75      26.129 -11.981  21.861  0.10 12.33
ATOM   7112  NE2 GLN C  75      25.074 -13.851  21.279  0.10 12.33
ATOM   7115  N   MET C  76      22.024 -10.886  26.091  0.10  6.62
ATOM   7117  CA  MET C  76      21.122  -9.734  26.155  0.10  6.62
ATOM   7119  C   MET C  76      21.319  -8.980  27.477  0.10  6.62
ATOM   7120  O   MET C  76      21.308  -7.751  27.473  0.10  6.62
ATOM   7121  CB  MET C  76      19.648 -10.183  26.078  0.10  6.62
ATOM   7124  CG  MET C  76      19.164 -10.389  24.634  0.10  6.62
ATOM   7127  SD  MET C  76      18.932  -8.846  23.707  0.10  6.62
ATOM   7128  CE  MET C  76      17.363  -8.288  24.422  0.10  6.62
ATOM   7132  N   ASP C  77      21.514  -9.688  28.599  0.10  5.15
ATOM   7134  CA  ASP C  77      21.803  -9.125  29.933  0.10  5.15
ATOM   7136  C   ASP C  77      22.970  -8.106  29.956  0.10  5.15
ATOM   7137  O   ASP C  77      22.764  -7.000  30.457  0.10  5.15
ATOM   7138  CB  ASP C  77      21.943 -10.214  31.029  0.10  5.15
ATOM   7141  CG  ASP C  77      20.671 -10.989  31.363  0.10  5.15
ATOM   7142  OD1 ASP C  77      19.628 -10.742  30.727  0.10  5.15
ATOM   7143  OD2 ASP C  77      20.755 -11.841  32.270  0.10  5.15
ATOM   7144  N   PRO C  78      24.155  -8.385  29.356  0.10  7.59
ATOM   7145  CA  PRO C  78      25.200  -7.387  29.046  0.10  7.59
ATOM   7147  C   PRO C  78      24.780  -6.059  28.375  0.10  7.59
ATOM   7148  O   PRO C  78      25.556  -5.107  28.427  0.10  7.59
ATOM   7149  CB  PRO C  78      26.190  -8.127  28.135  0.10  7.59
ATOM   7152  CG  PRO C  78      26.086  -9.577  28.562  0.10  7.59
ATOM   7155  CD  PRO C  78      24.638  -9.732  29.029  0.10  7.59
ATOM   7158  N   ILE C  79      23.594  -5.974  27.757  0.10 10.58
ATOM   7160  CA  ILE C  79      23.069  -4.796  27.065  0.10 10.58
ATOM   7162  C   ILE C  79      21.688  -4.403  27.632  0.10 10.58
ATOM   7163  O   ILE C  79      20.877  -3.817  26.921  0.10 10.58
ATOM   7164  CB  ILE C  79      23.147  -4.982  25.518  0.10 10.58
ATOM   7166  CG1 ILE C  79      22.277  -6.138  24.972  0.10 10.58
ATOM   7169  CG2 ILE C  79      24.607  -5.116  25.043  0.10 10.58
ATOM   7173  CD1 ILE C  79      22.111  -6.133  23.445  0.10 10.58
ATOM   7177  N   GLU C  80      21.415  -4.718  28.912  0.10 13.76
ATOM   7179  CA  GLU C  80      20.163  -4.470  29.647  0.10 13.76
ATOM   7181  C   GLU C  80      19.549  -3.064  29.475  0.10 13.76
ATOM   7182  O   GLU C  80      18.339  -2.918  29.307  0.10 13.76
ATOM   7183  CB  GLU C  80      20.322  -4.918  31.119  0.10 13.76
ATOM   7186  CG  GLU C  80      19.128  -4.609  32.051  0.10 13.76
ATOM   7189  CD  GLU C  80      19.257  -5.230  33.439  0.10 13.76
ATOM   7190  OE1 GLU C  80      20.375  -5.626  33.820  0.10 13.76
ATOM   7191  OE2 GLU C  80      18.227  -5.285  34.137  0.10 13.76
ATOM   7192  N   LYS C  81      20.392  -2.024  29.469  0.10 13.12
ATOM   7194  CA  LYS C  81      19.983  -0.629  29.289  0.10 13.12
ATOM   7196  C   LYS C  81      19.542  -0.344  27.837  0.10 13.12
ATOM   7197  O   LYS C  81      18.736   0.555  27.600  0.10 13.12
ATOM   7198  CB  LYS C  81      21.182   0.270  29.677  0.10 13.12
ATOM   7201  CG  LYS C  81      20.840   1.758  29.911  0.10 13.12
ATOM   7204  CD  LYS C  81      21.211   2.690  28.743  0.10 13.12
ATOM   7207  CE  LYS C  81      20.859   4.157  29.045  0.10 13.12
ATOM   7210  NZ  LYS C  81      21.263   5.059  27.957  0.10 13.12
ATOM   7214  N   ASP C  82      20.035  -1.127  26.870  0.10  7.70
ATOM   7216  CA  ASP C  82      19.773  -0.976  25.438  0.10  7.70
ATOM   7218  C   ASP C  82      18.528  -1.777  25.021  0.10  7.70
ATOM   7219  O   ASP C  82      18.140  -1.730  23.859  0.10  7.70
ATOM   7220  CB  ASP C  82      20.965  -1.461  24.577  0.10  7.70
ATOM   7223  CG  ASP C  82      22.301  -0.803  24.907  0.10  7.70
ATOM   7224  OD1 ASP C  82      22.351   0.443  24.916  0.10  7.70
ATOM   7225  OD2 ASP C  82      23.271  -1.547  25.156  0.10  7.70
ATOM   7226  N   TRP C  83      17.809  -2.425  25.954  0.10  8.99
ATOM   7228  CA  TRP C  83      16.500  -3.069  25.728  0.10  8.99
ATOM   7230  C   TRP C  83      15.361  -2.041  25.497  0.10  8.99
ATOM   7231  O   TRP C  83      14.188  -2.402  25.421  0.10  8.99
ATOM   7232  CB  TRP C  83      16.133  -3.971  26.931  0.10  8.99
ATOM   7235  CG  TRP C  83      17.007  -5.152  27.258  0.10  8.99
ATOM   7236  CD1 TRP C  83      18.127  -5.548  26.608  0.10  8.99
ATOM   7238  CD2 TRP C  83      16.839  -6.096  28.361  0.10  8.99
ATOM   7239  NE1 TRP C  83      18.662  -6.653  27.238  0.10  8.99
ATOM   7241  CE3 TRP C  83      15.907  -6.230  29.416  0.10  8.99
ATOM   7243  CE2 TRP C  83      17.900  -7.050  28.314  0.10  8.99
ATOM   7244  CZ3 TRP C  83      16.018  -7.267  30.366  0.10  8.99
ATOM   7246  CZ2 TRP C  83      18.024  -8.084  29.256  0.10  8.99
ATOM   7248  CH2 TRP C  83      17.073  -8.196  30.285  0.10  8.99
ATOM   7250  N   CYS C  84      15.712  -0.758  25.369  0.10  6.33
ATOM   7252  CA  CYS C  84      14.873   0.376  25.006  0.10  6.33
ATOM   7254  C   CYS C  84      15.555   1.182  23.886  0.10  6.33
ATOM   7255  O   CYS C  84      15.432   2.404  23.825  0.10  6.33
ATOM   7256  CB  CYS C  84      14.510   1.196  26.261  0.10  6.33
ATOM   7257  SG  CYS C  84      13.597   0.305  27.561  0.10  6.33
ATOM   7260  N   ASP C  85      16.289   0.489  23.008  0.10  4.28
ATOM   7262  CA  ASP C  85      17.001   0.981  21.829  0.10  4.28
ATOM   7264  C   ASP C  85      16.738  -0.006  20.670  0.10  4.28
ATOM   7265  O   ASP C  85      16.225  -1.102  20.900  0.10  4.28
ATOM   7266  CB  ASP C  85      18.490   1.300  22.175  0.10  4.28
ATOM   7269  CG  ASP C  85      19.456   1.228  20.995  0.10  4.28
ATOM   7270  OD1 ASP C  85      19.237   2.013  20.046  0.10  4.28
ATOM   7271  OD2 ASP C  85      20.260   0.277  20.922  0.10  4.28
ATOM   7272  N   TRP C  86      17.073   0.376  19.432  0.10  6.41
ATOM   7274  CA  TRP C  86      17.122  -0.521  18.284  0.10  6.41
ATOM   7276  C   TRP C  86      18.564  -0.753  17.792  0.10  6.41
ATOM   7277  O   TRP C  86      18.845  -1.816  17.239  0.10  6.41
ATOM   7278  CB  TRP C  86      16.281   0.059  17.130  0.10  6.41
ATOM   7281  CG  TRP C  86      16.138  -0.890  15.980  0.10  6.41
ATOM   7282  CD1 TRP C  86      16.664  -0.728  14.743  0.10  6.41
ATOM   7284  CD2 TRP C  86      15.516  -2.210  15.987  0.10  6.41
ATOM   7285  NE1 TRP C  86      16.437  -1.872  14.005  0.10  6.41
ATOM   7287  CE3 TRP C  86      14.819  -2.977  16.950  0.10  6.41
ATOM   7289  CE2 TRP C  86      15.718  -2.807  14.710  0.10  6.41
ATOM   7290  CZ3 TRP C  86      14.330  -4.261  16.641  0.10  6.41
ATOM   7292  CZ2 TRP C  86      15.236  -4.084  14.389  0.10  6.41
ATOM   7294  CH2 TRP C  86      14.524  -4.806  15.360  0.10  6.41
ATOM   7296  N   ALA C  87      19.487   0.202  17.967  0.10  3.55
ATOM   7298  CA  ALA C  87      20.824   0.192  17.377  0.10  3.55
ATOM   7300  C   ALA C  87      21.712  -0.948  17.899  0.10  3.55
ATOM   7301  O   ALA C  87      22.550  -1.451  17.146  0.10  3.55
ATOM   7302  CB  ALA C  87      21.508   1.538  17.656  0.10  3.55
ATOM   7306  N   MET C  88      21.536  -1.369  19.155  0.10 15.35
ATOM   7308  CA  MET C  88      22.219  -2.521  19.740  0.10 15.35
ATOM   7310  C   MET C  88      21.376  -3.804  19.600  0.10 15.35
ATOM   7311  O   MET C  88      21.940  -4.896  19.617  0.10 15.35
ATOM   7312  CB  MET C  88      22.450  -2.240  21.241  0.10 15.35
ATOM   7315  CG  MET C  88      23.652  -2.993  21.833  0.10 15.35
ATOM   7318  SD  MET C  88      25.258  -2.478  21.151  0.10 15.35
ATOM   7319  CE  MET C  88      26.370  -3.409  22.237  0.10 15.35
ATOM   7323  N   ILE C  89      20.049  -3.692  19.457  0.10 11.51
ATOM   7325  CA  ILE C  89      19.112  -4.822  19.467  0.10 11.51
ATOM   7327  C   ILE C  89      18.914  -5.420  18.061  0.10 11.51
ATOM   7328  O   ILE C  89      18.687  -6.628  17.960  0.10 11.51
ATOM   7329  CB  ILE C  89      17.755  -4.333  20.058  0.10 11.51
ATOM   7331  CG1 ILE C  89      17.907  -3.820  21.509  0.10 11.51
ATOM   7334  CG2 ILE C  89      16.608  -5.365  19.982  0.10 11.51
ATOM   7338  CD1 ILE C  89      18.494  -4.841  22.498  0.10 11.51
ATOM   7342  N   SER C  90      19.025  -4.601  17.000  0.10  5.18
ATOM   7344  CA  SER C  90      18.875  -4.918  15.575  0.10  5.18
ATOM   7346  C   SER C  90      19.435  -6.298  15.188  0.10  5.18
ATOM   7347  O   SER C  90      18.670  -7.236  14.960  0.10  5.18
ATOM   7348  CB  SER C  90      19.408  -3.739  14.720  0.10  5.18
ATOM   7351  OG  SER C  90      19.428  -3.975  13.317  0.10  5.18
ATOM   7353  N   ARG C  91      20.769  -6.425  15.156  0.10 11.16
ATOM   7355  CA  ARG C  91      21.498  -7.659  14.865  0.10 11.16
ATOM   7357  C   ARG C  91      21.118  -8.867  15.761  0.10 11.16
ATOM   7358  O   ARG C  91      20.648  -9.845  15.181  0.10 11.16
ATOM   7359  CB  ARG C  91      23.010  -7.378  14.752  0.10 11.16
ATOM   7362  CG  ARG C  91      23.356  -6.583  13.479  0.10 11.16
ATOM   7365  CD  ARG C  91      24.828  -6.162  13.411  0.10 11.16
ATOM   7368  NE  ARG C  91      25.697  -7.304  13.083  0.10 11.16
ATOM   7370  CZ  ARG C  91      26.492  -7.993  13.912  0.10 11.16
ATOM   7371  NH1 ARG C  91      26.551  -7.704  15.212  0.10 11.16
ATOM   7374  NH2 ARG C  91      27.232  -8.988  13.430  0.10 11.16
ATOM   7377  N   PRO C  92      21.239  -8.832  17.114  0.10  7.65
ATOM   7378  CA  PRO C  92      20.753  -9.893  18.022  0.10  7.65
ATOM   7380  C   PRO C  92      19.331 -10.419  17.746  0.10  7.65
ATOM   7381  O   PRO C  92      19.129 -11.630  17.619  0.10  7.65
ATOM   7382  CB  PRO C  92      20.844  -9.296  19.435  0.10  7.65
ATOM   7385  CG  PRO C  92      21.958  -8.274  19.340  0.10  7.65
ATOM   7388  CD  PRO C  92      21.929  -7.793  17.887  0.10  7.65
ATOM   7391  N   TYR C  93      18.349  -9.513  17.635  0.10  5.82
ATOM   7393  CA  TYR C  93      16.942  -9.848  17.413  0.10  5.82
ATOM   7395  C   TYR C  93      16.725 -10.396  15.988  0.10  5.82
ATOM   7396  O   TYR C  93      15.902 -11.289  15.782  0.10  5.82
ATOM   7397  CB  TYR C  93      16.098  -8.578  17.660  0.10  5.82
ATOM   7400  CG  TYR C  93      14.591  -8.777  17.647  0.10  5.82
ATOM   7401  CD1 TYR C  93      13.949  -9.431  18.719  0.10  5.82
ATOM   7403  CD2 TYR C  93      13.824  -8.304  16.564  0.10  5.82
ATOM   7405  CE1 TYR C  93      12.552  -9.615  18.699  0.10  5.82
ATOM   7407  CE2 TYR C  93      12.430  -8.492  16.540  0.10  5.82
ATOM   7409  CZ  TYR C  93      11.795  -9.152  17.606  0.10  5.82
ATOM   7410  OH  TYR C  93      10.447  -9.333  17.580  0.10  5.82
ATOM   7412  N   SER C  94      17.514  -9.924  15.010  0.10  8.15
ATOM   7414  CA  SER C  94      17.547 -10.457  13.651  0.10  8.15
ATOM   7416  C   SER C  94      18.068 -11.902  13.638  0.10  8.15
ATOM   7417  O   SER C  94      17.379 -12.771  13.098  0.10  8.15
ATOM   7418  CB  SER C  94      18.401  -9.559  12.736  0.10  8.15
ATOM   7421  OG  SER C  94      17.816  -8.277  12.642  0.10  8.15
ATOM   7423  N   THR C  95      19.219 -12.170  14.274  0.10 12.25
ATOM   7425  CA  THR C  95      19.837 -13.494  14.324  0.10 12.25
ATOM   7427  C   THR C  95      18.986 -14.528  15.084  0.10 12.25
ATOM   7428  O   THR C  95      18.998 -15.701  14.726  0.10 12.25
ATOM   7429  CB  THR C  95      21.277 -13.392  14.883  0.10 12.25
ATOM   7431  OG1 THR C  95      21.350 -12.668  16.100  0.10 12.25
ATOM   7433  CG2 THR C  95      22.243 -12.721  13.896  0.10 12.25
ATOM   7437  N   LEU C  96      18.180 -14.101  16.074  0.10  6.52
ATOM   7439  CA  LEU C  96      17.210 -14.963  16.755  0.10  6.52
ATOM   7441  C   LEU C  96      16.133 -15.460  15.772  0.10  6.52
ATOM   7442  O   LEU C  96      15.784 -16.640  15.780  0.10  6.52
ATOM   7443  CB  LEU C  96      16.559 -14.191  17.927  0.10  6.52
ATOM   7446  CG  LEU C  96      15.517 -14.988  18.750  0.10  6.52
ATOM   7448  CD1 LEU C  96      16.157 -16.139  19.544  0.10  6.52
ATOM   7452  CD2 LEU C  96      14.729 -14.055  19.676  0.10  6.52
ATOM   7456  N   ARG C  97      15.630 -14.572  14.903  0.10  8.52
ATOM   7458  CA  ARG C  97      14.629 -14.920  13.904  0.10  8.52
ATOM   7460  C   ARG C  97      15.237 -15.820  12.815  0.10  8.52
ATOM   7461  O   ARG C  97      14.689 -16.895  12.579  0.10  8.52
ATOM   7462  CB  ARG C  97      14.032 -13.644  13.279  0.10  8.52
ATOM   7465  CG  ARG C  97      12.888 -13.914  12.274  0.10  8.52
ATOM   7468  CD  ARG C  97      12.843 -12.906  11.122  0.10  8.52
ATOM   7471  NE  ARG C  97      12.189 -13.481   9.949  0.10  8.52
ATOM   7473  CZ  ARG C  97      11.073 -13.088   9.336  0.10  8.52
ATOM   7474  NH1 ARG C  97      10.314 -12.108   9.828  0.10  8.52
ATOM   7477  NH2 ARG C  97      10.718 -13.702   8.214  0.10  8.52
ATOM   7480  N   ASP C  98      16.342 -15.408  12.164  0.10  6.26
ATOM   7482  CA  ASP C  98      16.917 -16.167  11.036  0.10  6.26
ATOM   7484  C   ASP C  98      17.491 -17.526  11.475  0.10  6.26
ATOM   7485  O   ASP C  98      17.443 -18.463  10.679  0.10  6.26
ATOM   7486  CB  ASP C  98      17.913 -15.372  10.158  0.10  6.26
ATOM   7489  CG  ASP C  98      19.162 -14.809  10.813  0.10  6.26
ATOM   7490  OD1 ASP C  98      19.894 -15.566  11.476  0.10  6.26
ATOM   7491  OD2 ASP C  98      19.364 -13.586  10.638  0.10  6.26
ATOM   7492  N   CYS C  99      17.874 -17.688  12.753  0.10 12.29
ATOM   7494  CA  CYS C  99      18.049 -18.978  13.426  0.10 12.29
ATOM   7496  C   CYS C  99      16.798 -19.856  13.279  0.10 12.29
ATOM   7497  O   CYS C  99      16.807 -20.837  12.542  0.10 12.29
ATOM   7498  CB  CYS C  99      18.389 -18.789  14.922  0.10 12.29
ATOM   7499  SG  CYS C  99      20.125 -18.900  15.408  0.10 12.29
ATOM   7502  N   LEU C 100      15.706 -19.473  13.953  0.10  9.39
ATOM   7504  CA  LEU C 100      14.439 -20.201  14.035  0.10  9.39
ATOM   7506  C   LEU C 100      13.809 -20.454  12.658  0.10  9.39
ATOM   7507  O   LEU C 100      13.341 -21.558  12.380  0.10  9.39
ATOM   7508  CB  LEU C 100      13.484 -19.400  14.948  0.10  9.39
ATOM   7511  CG  LEU C 100      13.618 -19.658  16.468  0.10  9.39
ATOM   7513  CD1 LEU C 100      15.059 -19.766  17.005  0.10  9.39
ATOM   7517  CD2 LEU C 100      12.862 -18.578  17.246  0.10  9.39
ATOM   7521  N   GLU C 101      13.852 -19.441  11.790  0.10  4.84
ATOM   7523  CA  GLU C 101      13.376 -19.465  10.418  0.10  4.84
ATOM   7525  C   GLU C 101      14.183 -20.448   9.556  0.10  4.84
ATOM   7526  O   GLU C 101      13.592 -21.326   8.929  0.10  4.84
ATOM   7527  CB  GLU C 101      13.424 -18.019   9.898  0.10  4.84
ATOM   7530  CG  GLU C 101      12.975 -17.761   8.449  0.10  4.84
ATOM   7533  CD  GLU C 101      12.798 -16.268   8.195  0.10  4.84
ATOM   7534  OE1 GLU C 101      13.449 -15.447   8.870  0.10  4.84
ATOM   7535  OE2 GLU C 101      11.941 -15.896   7.363  0.10  4.84
ATOM   7536  N   HIS C 102      15.522 -20.377   9.573  0.10  4.63
ATOM   7538  CA  HIS C 102      16.351 -21.267   8.759  0.10  4.63
ATOM   7540  C   HIS C 102      16.428 -22.682   9.362  0.10  4.63
ATOM   7541  O   HIS C 102      16.478 -23.656   8.616  0.10  4.63
ATOM   7542  CB  HIS C 102      17.763 -20.684   8.574  0.10  4.63
ATOM   7545  CG  HIS C 102      18.567 -21.356   7.486  0.10  4.63
ATOM   7546  ND1 HIS C 102      18.093 -21.527   6.193  0.10  4.63
ATOM   7548  CD2 HIS C 102      19.828 -21.909   7.488  0.10  4.63
ATOM   7550  CE1 HIS C 102      19.032 -22.169   5.501  0.10  4.63
ATOM   7552  NE2 HIS C 102      20.118 -22.427   6.222  0.10  4.63
ATOM   7553  N   PHE C 103      16.327 -22.841  10.692  0.10  6.70
ATOM   7555  CA  PHE C 103      16.165 -24.149  11.335  0.10  6.70
ATOM   7557  C   PHE C 103      14.836 -24.807  10.926  0.10  6.70
ATOM   7558  O   PHE C 103      14.793 -26.024  10.754  0.10  6.70
ATOM   7559  CB  PHE C 103      16.216 -24.038  12.876  0.10  6.70
ATOM   7562  CG  PHE C 103      17.523 -23.600  13.522  0.10  6.70
ATOM   7563  CD1 PHE C 103      18.780 -23.866  12.931  0.10  6.70
ATOM   7565  CD2 PHE C 103      17.472 -22.914  14.754  0.10  6.70
ATOM   7567  CE1 PHE C 103      19.964 -23.427  13.555  0.10  6.70
ATOM   7569  CE2 PHE C 103      18.655 -22.468  15.369  0.10  6.70
ATOM   7571  CZ  PHE C 103      19.903 -22.723  14.772  0.10  6.70
ATOM   7573  N   ALA C 104      13.770 -24.019  10.714  0.10  2.41
ATOM   7575  CA  ALA C 104      12.505 -24.508  10.177  0.10  2.41
ATOM   7577  C   ALA C 104      12.686 -24.970   8.721  0.10  2.41
ATOM   7578  O   ALA C 104      12.300 -26.094   8.407  0.10  2.41
ATOM   7579  CB  ALA C 104      11.416 -23.427  10.281  0.10  2.41
ATOM   7583  N   GLU C 105      13.357 -24.172   7.873  0.10  3.06
ATOM   7585  CA  GLU C 105      13.702 -24.518   6.487  0.10  3.06
ATOM   7587  C   GLU C 105      14.545 -25.806   6.397  0.10  3.06
ATOM   7588  O   GLU C 105      14.219 -26.697   5.615  0.10  3.06
ATOM   7589  CB  GLU C 105      14.470 -23.364   5.811  0.10  3.06
ATOM   7592  CG  GLU C 105      13.653 -22.073   5.593  0.10  3.06
ATOM   7595  CD  GLU C 105      14.500 -20.898   5.107  0.10  3.06
ATOM   7596  OE1 GLU C 105      15.741 -20.950   5.255  0.10  3.06
ATOM   7597  OE2 GLU C 105      13.897 -19.940   4.586  0.10  3.06
ATOM   7598  N   LEU C 106      15.595 -25.931   7.223  0.10 15.48
ATOM   7600  CA  LEU C 106      16.517 -27.071   7.249  0.10 15.48
ATOM   7602  C   LEU C 106      15.840 -28.397   7.640  0.10 15.48
ATOM   7603  O   LEU C 106      16.235 -29.449   7.140  0.10 15.48
ATOM   7604  CB  LEU C 106      17.679 -26.782   8.227  0.10 15.48
ATOM   7607  CG  LEU C 106      18.735 -25.781   7.706  0.10 15.48
ATOM   7609  CD1 LEU C 106      19.590 -25.246   8.865  0.10 15.48
ATOM   7613  CD2 LEU C 106      19.637 -26.396   6.622  0.10 15.48
ATOM   7617  N   PHE C 107      14.811 -28.354   8.495  0.10  8.21
ATOM   7619  CA  PHE C 107      14.015 -29.524   8.881  0.10  8.21
ATOM   7621  C   PHE C 107      12.736 -29.658   8.025  0.10  8.21
ATOM   7622  O   PHE C 107      11.956 -30.583   8.239  0.10  8.21
ATOM   7623  CB  PHE C 107      13.668 -29.423  10.386  0.10  8.21
ATOM   7626  CG  PHE C 107      14.796 -29.918  11.285  0.10  8.21
ATOM   7627  CD1 PHE C 107      14.763 -31.231  11.803  0.10  8.21
ATOM   7629  CD2 PHE C 107      15.903 -29.091  11.571  0.10  8.21
ATOM   7631  CE1 PHE C 107      15.837 -31.717  12.575  0.10  8.21
ATOM   7633  CE2 PHE C 107      16.972 -29.573  12.349  0.10  8.21
ATOM   7635  CZ  PHE C 107      16.946 -30.891  12.839  0.10  8.21
ATOM   7637  N   ASP C 108      12.524 -28.760   7.052  0.10  6.97
ATOM   7639  CA  ASP C 108      11.449 -28.755   6.047  0.10  6.97
ATOM   7641  C   ASP C 108      10.072 -28.404   6.647  0.10  6.97
ATOM   7642  O   ASP C 108       9.017 -28.857   6.195  0.10  6.97
ATOM   7643  CB  ASP C 108      11.487 -29.994   5.113  0.10  6.97
ATOM   7646  CG  ASP C 108      10.757 -29.827   3.776  0.10  6.97
ATOM   7647  OD1 ASP C 108      10.522 -28.677   3.340  0.10  6.97
ATOM   7648  OD2 ASP C 108      10.452 -30.868   3.162  0.10  6.97
ATOM   7649  N   LEU C 109      10.086 -27.577   7.692  0.10  5.29
ATOM   7651  CA  LEU C 109       8.934 -26.942   8.314  0.10  5.29
ATOM   7653  C   LEU C 109       8.761 -25.546   7.679  0.10  5.29
ATOM   7654  O   LEU C 109       9.540 -25.134   6.819  0.10  5.29
ATOM   7655  CB  LEU C 109       9.231 -26.770   9.827  0.10  5.29
ATOM   7658  CG  LEU C 109       9.593 -28.067  10.586  0.10  5.29
ATOM   7660  CD1 LEU C 109      10.066 -27.743  12.010  0.10  5.29
ATOM   7664  CD2 LEU C 109       8.428 -29.068  10.618  0.10  5.29
ATOM   7668  N   GLY C 110       7.747 -24.803   8.126  0.10  2.22
ATOM   7670  CA  GLY C 110       7.501 -23.420   7.732  0.10  2.22
ATOM   7673  C   GLY C 110       7.788 -22.499   8.917  0.10  2.22
ATOM   7674  O   GLY C 110       7.907 -22.961  10.054  0.10  2.22
ATOM   7675  N   PHE C 111       7.910 -21.199   8.653  0.10  6.91
ATOM   7677  CA  PHE C 111       8.074 -20.142   9.643  0.10  6.91
ATOM   7679  C   PHE C 111       7.055 -19.045   9.293  0.10  6.91
ATOM   7680  O   PHE C 111       7.020 -18.686   8.113  0.10  6.91
ATOM   7681  CB  PHE C 111       9.526 -19.626   9.621  0.10  6.91
ATOM   7684  CG  PHE C 111       9.813 -18.508  10.614  0.10  6.91
ATOM   7685  CD1 PHE C 111      10.149 -18.809  11.951  0.10  6.91
ATOM   7687  CD2 PHE C 111       9.729 -17.161  10.200  0.10  6.91
ATOM   7689  CE1 PHE C 111      10.392 -17.765  12.866  0.10  6.91
ATOM   7691  CE2 PHE C 111       9.960 -16.121  11.120  0.10  6.91
ATOM   7693  CZ  PHE C 111      10.285 -16.424  12.455  0.10  6.91
ATOM   7695  N   PRO C 112       6.297 -18.452  10.246  0.10  6.65
ATOM   7696  CA  PRO C 112       6.137 -18.818  11.668  0.10  6.65
ATOM   7698  C   PRO C 112       5.716 -20.281  11.924  0.10  6.65
ATOM   7699  O   PRO C 112       5.200 -20.960  11.038  0.10  6.65
ATOM   7700  CB  PRO C 112       5.037 -17.881  12.198  0.10  6.65
ATOM   7703  CG  PRO C 112       5.019 -16.691  11.258  0.10  6.65
ATOM   7706  CD  PRO C 112       5.557 -17.228   9.935  0.10  6.65
ATOM   7709  N   ASN C 113       5.970 -20.766  13.141  0.10  6.10
ATOM   7711  CA  ASN C 113       5.445 -22.018  13.690  0.10  6.10
ATOM   7713  C   ASN C 113       5.394 -21.896  15.224  0.10  6.10
ATOM   7714  O   ASN C 113       6.273 -21.216  15.765  0.10  6.10
ATOM   7715  CB  ASN C 113       6.197 -23.278  13.184  0.10  6.10
ATOM   7718  CG  ASN C 113       7.667 -23.367  13.606  0.10  6.10
ATOM   7719  OD1 ASN C 113       7.979 -23.615  14.772  0.10  6.10
ATOM   7720  ND2 ASN C 113       8.597 -23.184  12.680  0.10  6.10
ATOM   7723  N   PRO C 114       4.439 -22.541  15.940  0.10  6.59
ATOM   7724  CA  PRO C 114       4.269 -22.452  17.404  0.10  6.59
ATOM   7726  C   PRO C 114       5.544 -22.548  18.263  0.10  6.59
ATOM   7727  O   PRO C 114       5.716 -21.774  19.204  0.10  6.59
ATOM   7728  CB  PRO C 114       3.286 -23.575  17.761  0.10  6.59
ATOM   7731  CG  PRO C 114       2.435 -23.732  16.514  0.10  6.59
ATOM   7734  CD  PRO C 114       3.367 -23.357  15.359  0.10  6.59
ATOM   7737  N   LEU C 115       6.457 -23.467  17.917  0.10  4.77
ATOM   7739  CA  LEU C 115       7.706 -23.711  18.636  0.10  4.77
ATOM   7741  C   LEU C 115       8.726 -22.574  18.458  0.10  4.77
ATOM   7742  O   LEU C 115       9.563 -22.386  19.345  0.10  4.77
ATOM   7743  CB  LEU C 115       8.341 -25.018  18.117  0.10  4.77
ATOM   7746  CG  LEU C 115       7.587 -26.309  18.499  0.10  4.77
ATOM   7748  CD1 LEU C 115       8.096 -27.494  17.663  0.10  4.77
ATOM   7752  CD2 LEU C 115       7.708 -26.626  20.000  0.10  4.77
ATOM   7756  N   ALA C 116       8.648 -21.821  17.352  0.10  2.81
ATOM   7758  CA  ALA C 116       9.441 -20.624  17.099  0.10  2.81
ATOM   7760  C   ALA C 116       8.723 -19.390  17.665  0.10  2.81
ATOM   7761  O   ALA C 116       9.366 -18.589  18.343  0.10  2.81
ATOM   7762  CB  ALA C 116       9.593 -20.427  15.583  0.10  2.81
ATOM   7766  N   GLU C 117       7.399 -19.265  17.448  0.10  4.66
ATOM   7768  CA  GLU C 117       6.529 -18.178  17.926  0.10  4.66
ATOM   7770  C   GLU C 117       6.665 -17.977  19.441  0.10  4.66
ATOM   7771  O   GLU C 117       6.902 -16.862  19.895  0.10  4.66
ATOM   7772  CB  GLU C 117       5.062 -18.463  17.564  0.10  4.66
ATOM   7775  CG  GLU C 117       4.733 -18.312  16.067  0.10  4.66
ATOM   7778  CD  GLU C 117       3.454 -19.050  15.680  0.10  4.66
ATOM   7779  OE1 GLU C 117       3.423 -19.566  14.546  0.10  4.66
ATOM   7780  OE2 GLU C 117       2.559 -19.169  16.541  0.10  4.66
ATOM   7781  N   ARG C 118       6.629 -19.085  20.193  0.10  9.65
ATOM   7783  CA  ARG C 118       6.945 -19.240  21.615  0.10  9.65
ATOM   7785  C   ARG C 118       8.145 -18.404  22.101  0.10  9.65
ATOM   7786  O   ARG C 118       8.069 -17.731  23.130  0.10  9.65
ATOM   7787  CB  ARG C 118       7.099 -20.757  21.872  0.10  9.65
ATOM   7790  CG  ARG C 118       7.738 -21.206  23.204  0.10  9.65
ATOM   7793  CD  ARG C 118       8.014 -22.718  23.227  0.10  9.65
ATOM   7796  NE  ARG C 118       9.003 -23.088  22.199  0.10  9.65
ATOM   7798  CZ  ARG C 118       9.799 -24.161  22.177  0.10  9.65
ATOM   7799  NH1 ARG C 118       9.783 -25.056  23.162  0.10  9.65
ATOM   7802  NH2 ARG C 118      10.614 -24.321  21.139  0.10  9.65
ATOM   7805  N   ILE C 119       9.248 -18.456  21.347  0.10  9.11
ATOM   7807  CA  ILE C 119      10.526 -17.849  21.693  0.10  9.11
ATOM   7809  C   ILE C 119      10.450 -16.331  21.460  0.10  9.11
ATOM   7810  O   ILE C 119      10.829 -15.560  22.343  0.10  9.11
ATOM   7811  CB  ILE C 119      11.639 -18.479  20.808  0.10  9.11
ATOM   7813  CG1 ILE C 119      11.648 -20.029  20.810  0.10  9.11
ATOM   7816  CG2 ILE C 119      13.042 -17.937  21.127  0.10  9.11
ATOM   7820  CD1 ILE C 119      11.890 -20.679  22.181  0.10  9.11
ATOM   7824  N   ILE C 120       9.949 -15.891  20.296  0.10 13.19
ATOM   7826  CA  ILE C 120       9.821 -14.472  19.954  0.10 13.19
ATOM   7828  C   ILE C 120       8.667 -13.788  20.727  0.10 13.19
ATOM   7829  O   ILE C 120       8.776 -12.602  21.030  0.10 13.19
ATOM   7830  CB  ILE C 120       9.762 -14.273  18.413  0.10 13.19
ATOM   7832  CG1 ILE C 120       8.681 -15.113  17.700  0.10 13.19
ATOM   7835  CG2 ILE C 120      11.160 -14.533  17.808  0.10 13.19
ATOM   7839  CD1 ILE C 120       8.632 -14.926  16.175  0.10 13.19
ATOM   7843  N   PHE C 121       7.653 -14.540  21.189  0.10  5.06
ATOM   7845  CA  PHE C 121       6.712 -14.132  22.240  0.10  5.06
ATOM   7847  C   PHE C 121       7.468 -13.840  23.547  0.10  5.06
ATOM   7848  O   PHE C 121       7.476 -12.701  24.021  0.10  5.06
ATOM   7849  CB  PHE C 121       5.637 -15.224  22.493  0.10  5.06
ATOM   7852  CG  PHE C 121       4.255 -14.947  21.931  0.10  5.06
ATOM   7853  CD1 PHE C 121       3.335 -14.194  22.690  0.10  5.06
ATOM   7855  CD2 PHE C 121       3.859 -15.479  20.687  0.10  5.06
ATOM   7857  CE1 PHE C 121       2.026 -13.990  22.214  0.10  5.06
ATOM   7859  CE2 PHE C 121       2.552 -15.266  20.206  0.10  5.06
ATOM   7861  CZ  PHE C 121       1.633 -14.527  20.974  0.10  5.06
ATOM   7863  N   GLU C 122       8.141 -14.860  24.108  0.10 10.10
ATOM   7865  CA  GLU C 122       8.821 -14.778  25.401  0.10 10.10
ATOM   7867  C   GLU C 122       9.955 -13.736  25.419  0.10 10.10
ATOM   7868  O   GLU C 122      10.170 -13.071  26.428  0.10 10.10
ATOM   7869  CB  GLU C 122       9.278 -16.183  25.857  0.10 10.10
ATOM   7872  CG  GLU C 122      10.085 -16.260  27.178  0.10 10.10
ATOM   7875  CD  GLU C 122       9.367 -15.798  28.446  0.10 10.10
ATOM   7876  OE1 GLU C 122       8.211 -15.335  28.358  0.10 10.10
ATOM   7877  OE2 GLU C 122      10.003 -15.907  29.511  0.10 10.10
ATOM   7878  N   THR C 123      10.617 -13.516  24.277  0.10  3.69
ATOM   7880  CA  THR C 123      11.589 -12.453  24.037  0.10  3.69
ATOM   7882  C   THR C 123      11.058 -11.058  24.424  0.10  3.69
ATOM   7883  O   THR C 123      11.759 -10.303  25.102  0.10  3.69
ATOM   7884  CB  THR C 123      12.051 -12.522  22.563  0.10  3.69
ATOM   7886  OG1 THR C 123      12.815 -13.694  22.393  0.10  3.69
ATOM   7888  CG2 THR C 123      12.929 -11.357  22.097  0.10  3.69
ATOM   7892  N   HIS C 124       9.820 -10.739  24.037  0.10  5.27
ATOM   7894  CA  HIS C 124       9.175  -9.471  24.361  0.10  5.27
ATOM   7896  C   HIS C 124       8.599  -9.474  25.779  0.10  5.27
ATOM   7897  O   HIS C 124       8.593  -8.425  26.420  0.10  5.27
ATOM   7898  CB  HIS C 124       8.072  -9.189  23.329  0.10  5.27
ATOM   7901  CG  HIS C 124       8.654  -8.623  22.060  0.10  5.27
ATOM   7902  ND1 HIS C 124       8.827  -7.267  21.866  0.10  5.27
ATOM   7904  CD2 HIS C 124       9.194  -9.221  20.944  0.10  5.27
ATOM   7906  CE1 HIS C 124       9.374  -7.094  20.665  0.10  5.27
ATOM   7908  NE2 HIS C 124       9.634  -8.243  20.051  0.10  5.27
ATOM   7909  N   GLN C 125       8.194 -10.639  26.303  0.10  5.79
ATOM   7911  CA  GLN C 125       7.706 -10.796  27.672  0.10  5.79
ATOM   7913  C   GLN C 125       8.828 -10.590  28.708  0.10  5.79
ATOM   7914  O   GLN C 125       8.597  -9.907  29.705  0.10  5.79
ATOM   7915  CB  GLN C 125       7.068 -12.192  27.844  0.10  5.79
ATOM   7918  CG  GLN C 125       5.774 -12.350  27.014  0.10  5.79
ATOM   7921  CD  GLN C 125       5.165 -13.751  26.915  0.10  5.79
ATOM   7922  OE1 GLN C 125       4.104 -13.898  26.318  0.10  5.79
ATOM   7923  NE2 GLN C 125       5.762 -14.803  27.462  0.10  5.79
ATOM   7926  N   ILE C 126      10.027 -11.149  28.481  0.10  6.92
ATOM   7928  CA  ILE C 126      11.097 -11.153  29.480  0.10  6.92
ATOM   7930  C   ILE C 126      12.036  -9.933  29.337  0.10  6.92
ATOM   7931  O   ILE C 126      12.482  -9.422  30.363  0.10  6.92
ATOM   7932  CB  ILE C 126      11.867 -12.509  29.403  0.10  6.92
ATOM   7934  CG1 ILE C 126      12.611 -12.816  30.724  0.10  6.92
ATOM   7937  CG2 ILE C 126      12.824 -12.643  28.204  0.10  6.92
ATOM   7941  CD1 ILE C 126      13.165 -14.246  30.811  0.10  6.92
ATOM   7945  N   HIS C 127      12.344  -9.454  28.116  0.10  8.69
ATOM   7947  CA  HIS C 127      13.297  -8.347  27.932  0.10  8.69
ATOM   7949  C   HIS C 127      12.551  -7.019  27.744  0.10  8.69
ATOM   7950  O   HIS C 127      12.727  -6.095  28.535  0.10  8.69
ATOM   7951  CB  HIS C 127      14.229  -8.540  26.704  0.10  8.69
ATOM   7954  CG  HIS C 127      14.918  -9.874  26.566  0.10  8.69
ATOM   7955  ND1 HIS C 127      14.366 -10.904  25.833  0.10  8.69
ATOM   7957  CD2 HIS C 127      16.111 -10.365  27.048  0.10  8.69
ATOM   7959  CE1 HIS C 127      15.199 -11.943  25.904  0.10  8.69
ATOM   7961  NE2 HIS C 127      16.290 -11.680  26.608  0.10  8.69
ATOM   7962  N   PHE C 128      11.767  -6.892  26.664  0.10 11.66
ATOM   7964  CA  PHE C 128      11.401  -5.582  26.117  0.10 11.66
ATOM   7966  C   PHE C 128      10.152  -4.982  26.781  0.10 11.66
ATOM   7967  O   PHE C 128      10.054  -3.758  26.882  0.10 11.66
ATOM   7968  CB  PHE C 128      11.167  -5.742  24.599  0.10 11.66
ATOM   7971  CG  PHE C 128      12.389  -6.249  23.838  0.10 11.66
ATOM   7972  CD1 PHE C 128      12.295  -7.351  22.960  0.10 11.66
ATOM   7974  CD2 PHE C 128      13.630  -5.592  23.986  0.10 11.66
ATOM   7976  CE1 PHE C 128      13.431  -7.788  22.249  0.10 11.66
ATOM   7978  CE2 PHE C 128      14.764  -6.037  23.286  0.10 11.66
ATOM   7980  CZ  PHE C 128      14.668  -7.143  22.422  0.10 11.66
ATOM   7982  N   ALA C 129       9.220  -5.816  27.266  0.10 22.33
ATOM   7984  CA  ALA C 129       8.052  -5.491  28.086  0.10 22.33
ATOM   7986  C   ALA C 129       7.046  -4.610  27.326  0.10 22.33
ATOM   7987  O   ALA C 129       6.094  -5.112  26.729  0.10 22.33
ATOM   7988  CB  ALA C 129       8.461  -4.912  29.456  0.10 22.33
ATOM   7992  N   ASN C 130       7.279  -3.293  27.323  0.10 21.60
ATOM   7994  CA  ASN C 130       6.600  -2.321  26.470  0.10 21.60
ATOM   7996  C   ASN C 130       7.496  -1.138  26.089  0.10 21.60
ATOM   7997  O   ASN C 130       7.001  -0.046  25.812  0.10 21.60
ATOM   7998  CB  ASN C 130       5.175  -1.967  26.965  0.10 21.60
ATOM   8001  CG  ASN C 130       4.171  -1.916  25.808  0.10 21.60
ATOM   8002  OD1 ASN C 130       4.178  -0.992  24.999  0.10 21.60
ATOM   8003  ND2 ASN C 130       3.318  -2.927  25.684  0.10 21.60
ATOM   8006  N   CYS C 131       8.819  -1.344  26.000  0.10 13.41
ATOM   8008  CA  CYS C 131       9.743  -0.417  25.335  0.10 13.41
ATOM   8010  C   CYS C 131       9.625  -0.613  23.807  0.10 13.41
ATOM   8011  O   CYS C 131      10.526  -1.111  23.132  0.10 13.41
ATOM   8012  CB  CYS C 131      11.186  -0.618  25.858  0.10 13.41
ATOM   8013  SG  CYS C 131      11.622   0.599  27.138  0.10 13.41
ATOM   8016  N   SER C 132       8.442  -0.278  23.290  0.10  9.10
ATOM   8018  CA  SER C 132       7.976  -0.510  21.934  0.10  9.10
ATOM   8020  C   SER C 132       8.538   0.560  20.982  0.10  9.10
ATOM   8021  O   SER C 132       8.643   1.732  21.344  0.10  9.10
ATOM   8022  CB  SER C 132       6.437  -0.392  21.965  0.10  9.10
ATOM   8025  OG  SER C 132       5.892  -1.401  22.802  0.10  9.10
ATOM   8027  N   LEU C 133       8.877   0.151  19.758  0.10 20.71
ATOM   8029  CA  LEU C 133       9.348   0.985  18.660  0.10 20.71
ATOM   8031  C   LEU C 133       8.888   0.335  17.349  0.10 20.71
ATOM   8032  O   LEU C 133       8.493  -0.833  17.347  0.10 20.71
ATOM   8033  CB  LEU C 133      10.868   1.270  18.789  0.10 20.71
ATOM   8036  CG  LEU C 133      11.814   0.073  18.530  0.10 20.71
ATOM   8038  CD1 LEU C 133      12.364   0.069  17.095  0.10 20.71
ATOM   8042  CD2 LEU C 133      12.966   0.030  19.547  0.10 20.71
ATOM   8046  N   VAL C 134       8.931   1.089  16.250  0.10 17.67
ATOM   8048  CA  VAL C 134       8.543   0.657  14.903  0.10 17.67
ATOM   8050  C   VAL C 134       9.516   1.194  13.835  0.10 17.67
ATOM   8051  O   VAL C 134       9.576   0.687  12.718  0.10 17.67
ATOM   8052  CB  VAL C 134       7.039   0.984  14.668  0.10 17.67
ATOM   8054  CG1 VAL C 134       6.723   2.491  14.763  0.10 17.67
ATOM   8058  CG2 VAL C 134       6.489   0.402  13.353  0.10 17.67
ATOM   8062  N   GLN C 135      10.282   2.235  14.169  0.10 12.95
ATOM   8064  CA  GLN C 135      11.227   2.920  13.309  0.10 12.95
ATOM   8066  C   GLN C 135      12.599   2.199  13.308  0.10 12.95
ATOM   8067  O   GLN C 135      12.985   1.646  14.339  0.10 12.95
ATOM   8068  CB  GLN C 135      11.377   4.376  13.836  0.10 12.95
ATOM   8071  CG  GLN C 135      11.993   4.614  15.245  0.10 12.95
ATOM   8074  CD  GLN C 135      11.028   4.482  16.432  0.10 12.95
ATOM   8075  OE1 GLN C 135      10.056   3.730  16.402  0.10 12.95
ATOM   8076  NE2 GLN C 135      11.282   5.214  17.506  0.10 12.95
ATOM   8079  N   PRO C 136      13.375   2.250  12.204  0.10  9.63
ATOM   8080  CA  PRO C 136      12.975   2.757  10.886  0.10  9.63
ATOM   8082  C   PRO C 136      12.094   1.746  10.122  0.10  9.63
ATOM   8083  O   PRO C 136      12.403   0.555  10.044  0.10  9.63
ATOM   8084  CB  PRO C 136      14.303   2.994  10.149  0.10  9.63
ATOM   8087  CG  PRO C 136      15.277   2.004  10.771  0.10  9.63
ATOM   8090  CD  PRO C 136      14.787   1.851  12.213  0.10  9.63
ATOM   8093  N   THR C 137      11.017   2.254   9.521  0.10 17.21
ATOM   8095  CA  THR C 137      10.229   1.620   8.477  0.10 17.21
ATOM   8097  C   THR C 137       9.552   2.730   7.661  0.10 17.21
ATOM   8098  O   THR C 137       9.612   3.906   8.035  0.10 17.21
ATOM   8099  CB  THR C 137       9.311   0.483   9.008  0.10 17.21
ATOM   8101  OG1 THR C 137       8.796  -0.273   7.922  0.10 17.21
ATOM   8103  CG2 THR C 137       8.112   0.977   9.830  0.10 17.21
ATOM   8107  N   PHE C 138       8.941   2.362   6.535  0.10 13.53
ATOM   8109  CA  PHE C 138       8.208   3.259   5.646  0.10 13.53
ATOM   8111  C   PHE C 138       7.136   2.520   4.843  0.10 13.53
ATOM   8112  O   PHE C 138       6.023   3.024   4.725  0.10 13.53
ATOM   8113  CB  PHE C 138       9.132   4.193   4.827  0.10 13.53
ATOM   8116  CG  PHE C 138      10.478   3.647   4.368  0.10 13.53
ATOM   8117  CD1 PHE C 138      10.612   2.985   3.130  0.10 13.53
ATOM   8119  CD2 PHE C 138      11.625   3.878   5.158  0.10 13.53
ATOM   8121  CE1 PHE C 138      11.891   2.620   2.664  0.10 13.53
ATOM   8123  CE2 PHE C 138      12.896   3.477   4.708  0.10 13.53
ATOM   8125  CZ  PHE C 138      13.032   2.866   3.450  0.10 13.53
ATOM   8127  N   SER C 139       7.467   1.344   4.290  0.10  9.41
ATOM   8129  CA  SER C 139       6.593   0.334   3.672  0.10  9.41
ATOM   8131  C   SER C 139       6.075   0.727   2.274  0.10  9.41
ATOM   8132  O   SER C 139       6.014  -0.116   1.380  0.10  9.41
ATOM   8133  CB  SER C 139       5.537  -0.240   4.653  0.10  9.41
ATOM   8136  OG  SER C 139       4.384   0.562   4.830  0.10  9.41
ATOM   8138  N   ASP C 140       5.774   2.014   2.076  0.10  7.90
ATOM   8140  CA  ASP C 140       5.622   2.695   0.790  0.10  7.90
ATOM   8142  C   ASP C 140       7.015   3.269   0.425  0.10  7.90
ATOM   8143  O   ASP C 140       7.614   3.909   1.294  0.10  7.90
ATOM   8144  CB  ASP C 140       4.604   3.848   0.982  0.10  7.90
ATOM   8147  CG  ASP C 140       4.462   4.768  -0.227  0.10  7.90
ATOM   8148  OD1 ASP C 140       4.195   4.236  -1.321  0.10  7.90
ATOM   8149  OD2 ASP C 140       4.612   5.992  -0.054  0.10  7.90
ATOM   8150  N   PRO C 141       7.578   3.026  -0.782  0.10 11.15
ATOM   8151  CA  PRO C 141       8.972   3.374  -1.102  0.10 11.15
ATOM   8153  C   PRO C 141       9.174   4.879  -1.407  0.10 11.15
ATOM   8154  O   PRO C 141       8.659   5.355  -2.420  0.10 11.15
ATOM   8155  CB  PRO C 141       9.290   2.528  -2.350  0.10 11.15
ATOM   8158  CG  PRO C 141       7.955   2.265  -3.025  0.10 11.15
ATOM   8161  CD  PRO C 141       6.942   2.303  -1.886  0.10 11.15
ATOM   8164  N   PRO C 142       9.986   5.634  -0.629  0.10 10.21
ATOM   8165  CA  PRO C 142      10.323   7.042  -0.912  0.10 10.21
ATOM   8167  C   PRO C 142      11.501   7.163  -1.913  0.10 10.21
ATOM   8168  O   PRO C 142      12.366   8.025  -1.761  0.10 10.21
ATOM   8169  CB  PRO C 142      10.707   7.593   0.475  0.10 10.21
ATOM   8172  CG  PRO C 142      11.394   6.416   1.151  0.10 10.21
ATOM   8175  CD  PRO C 142      10.605   5.214   0.633  0.10 10.21
ATOM   8178  N   GLU C 143      11.586   6.264  -2.901  0.10  9.57
ATOM   8180  CA  GLU C 143      12.745   6.093  -3.771  0.10  9.57
ATOM   8182  C   GLU C 143      12.791   7.173  -4.863  0.10  9.57
ATOM   8183  O   GLU C 143      11.761   7.598  -5.387  0.10  9.57
ATOM   8184  CB  GLU C 143      12.650   4.711  -4.448  0.10  9.57
ATOM   8187  CG  GLU C 143      12.851   3.552  -3.454  0.10  9.57
ATOM   8190  CD  GLU C 143      12.785   2.194  -4.135  0.10  9.57
ATOM   8191  OE1 GLU C 143      13.554   1.980  -5.095  0.10  9.57
ATOM   8192  OE2 GLU C 143      12.028   1.335  -3.635  0.10  9.57
ATOM   8193  N   ASP C 144      14.014   7.568  -5.222  0.10  9.53
ATOM   8195  CA  ASP C 144      14.372   8.459  -6.323  0.10  9.53
ATOM   8197  C   ASP C 144      15.680   7.934  -6.940  0.10  9.53
ATOM   8198  O   ASP C 144      16.374   7.125  -6.314  0.10  9.53
ATOM   8199  CB  ASP C 144      14.347   9.946  -5.880  0.10  9.53
ATOM   8202  CG  ASP C 144      14.743  10.962  -6.953  0.10  9.53
ATOM   8203  OD1 ASP C 144      14.563  10.661  -8.152  0.10  9.53
ATOM   8204  OD2 ASP C 144      15.229  12.045  -6.574  0.10  9.53
ATOM   8205  N   VAL C 145      15.984   8.336  -8.178  0.10 13.98
ATOM   8207  CA  VAL C 145      17.103   7.909  -9.018  0.10 13.98
ATOM   8209  C   VAL C 145      16.864   6.436  -9.404  0.10 13.98
ATOM   8210  O   VAL C 145      17.532   5.526  -8.904  0.10 13.98
ATOM   8211  CB  VAL C 145      18.492   8.225  -8.378  0.10 13.98
ATOM   8213  CG1 VAL C 145      19.664   7.923  -9.333  0.10 13.98
ATOM   8217  CG2 VAL C 145      18.594   9.689  -7.903  0.10 13.98
ATOM   8221  N   LEU C 146      15.822   6.197 -10.205  0.10  8.41
ATOM   8223  CA  LEU C 146      15.347   4.886 -10.613  0.10  8.41
ATOM   8225  C   LEU C 146      14.631   5.032 -11.956  0.10  8.41
ATOM   8226  O   LEU C 146      13.765   5.894 -12.101  0.10  8.41
ATOM   8227  CB  LEU C 146      14.456   4.284  -9.500  0.10  8.41
ATOM   8230  CG  LEU C 146      13.925   2.857  -9.758  0.10  8.41
ATOM   8232  CD1 LEU C 146      15.057   1.818  -9.833  0.10  8.41
ATOM   8236  CD2 LEU C 146      12.898   2.478  -8.681  0.10  8.41
ATOM   8240  N   LEU C 147      14.983   4.183 -12.922  0.10 13.37
ATOM   8242  CA  LEU C 147      14.290   3.971 -14.183  0.10 13.37
ATOM   8244  C   LEU C 147      14.572   2.539 -14.660  0.10 13.37
ATOM   8245  O   LEU C 147      15.550   1.923 -14.232  0.10 13.37
ATOM   8246  CB  LEU C 147      14.505   5.107 -15.228  0.10 13.37
ATOM   8249  CG  LEU C 147      15.835   5.902 -15.195  0.10 13.37
ATOM   8251  CD1 LEU C 147      17.060   5.062 -15.577  0.10 13.37
ATOM   8255  CD2 LEU C 147      15.749   7.139 -16.105  0.10 13.37
ATOM   8259  N   ALA C 148      13.697   2.011 -15.519  0.10  5.84
ATOM   8261  CA  ALA C 148      13.735   0.670 -16.096  0.10  5.84
ATOM   8263  C   ALA C 148      13.328   0.769 -17.572  0.10  5.84
ATOM   8264  O   ALA C 148      13.244   1.872 -18.120  0.10  5.84
ATOM   8265  CB  ALA C 148      12.864  -0.288 -15.263  0.10  5.84
ATOM   8269  N   MET C 149      13.108  -0.360 -18.254  0.10 14.85
ATOM   8271  CA  MET C 149      12.620  -0.371 -19.639  0.10 14.85
ATOM   8273  C   MET C 149      11.121  -0.013 -19.709  0.10 14.85
ATOM   8274  O   MET C 149      10.667   0.517 -20.720  0.10 14.85
ATOM   8275  CB  MET C 149      12.796  -1.784 -20.237  0.10 14.85
ATOM   8278  CG  MET C 149      14.259  -2.221 -20.437  0.10 14.85
ATOM   8281  SD  MET C 149      14.851  -3.490 -19.276  0.10 14.85
ATOM   8282  CE  MET C 149      13.995  -4.925 -19.991  0.10 14.85
ATOM   8286  N   ILE C 150      10.373  -0.333 -18.640  0.10  8.20
ATOM   8288  CA  ILE C 150       8.909  -0.346 -18.490  0.10  8.20
ATOM   8290  C   ILE C 150       8.174   0.907 -19.011  0.10  8.20
ATOM   8291  O   ILE C 150       7.046   0.802 -19.488  0.10  8.20
ATOM   8292  CB  ILE C 150       8.551  -0.745 -17.022  0.10  8.20
ATOM   8294  CG1 ILE C 150       9.106  -2.151 -16.673  0.10  8.20
ATOM   8297  CG2 ILE C 150       7.034  -0.689 -16.721  0.10  8.20
ATOM   8301  CD1 ILE C 150       9.058  -2.500 -15.179  0.10  8.20
ATOM   8305  N   ILE C 151       8.811   2.080 -18.929  0.10 15.94
ATOM   8307  CA  ILE C 151       8.268   3.367 -19.358  0.10 15.94
ATOM   8309  C   ILE C 151       8.073   3.453 -20.889  0.10 15.94
ATOM   8310  O   ILE C 151       7.140   4.104 -21.350  0.10 15.94
ATOM   8311  CB  ILE C 151       9.213   4.490 -18.819  0.10 15.94
ATOM   8313  CG1 ILE C 151       8.737   5.931 -19.124  0.10 15.94
ATOM   8316  CG2 ILE C 151      10.688   4.325 -19.254  0.10 15.94
ATOM   8320  CD1 ILE C 151       7.373   6.285 -18.512  0.10 15.94
ATOM   8324  N   ALA C 152       8.951   2.807 -21.671  0.10  6.88
ATOM   8326  CA  ALA C 152       9.113   2.971 -23.117  0.10  6.88
ATOM   8328  C   ALA C 152       7.861   3.070 -24.029  0.10  6.88
ATOM   8329  O   ALA C 152       7.817   4.004 -24.835  0.10  6.88
ATOM   8330  CB  ALA C 152      10.158   1.980 -23.652  0.10  6.88
ATOM   8334  N   PRO C 153       6.875   2.140 -23.962  0.10 12.75
ATOM   8335  CA  PRO C 153       5.726   2.072 -24.886  0.10 12.75
ATOM   8337  C   PRO C 153       4.924   3.362 -25.145  0.10 12.75
ATOM   8338  O   PRO C 153       4.407   3.521 -26.251  0.10 12.75
ATOM   8339  CB  PRO C 153       4.797   0.999 -24.299  0.10 12.75
ATOM   8342  CG  PRO C 153       5.720   0.074 -23.531  0.10 12.75
ATOM   8345  CD  PRO C 153       6.858   0.980 -23.062  0.10 12.75
ATOM   8348  N   ILE C 154       4.797   4.279 -24.168  0.10 17.76
ATOM   8350  CA  ILE C 154       3.956   5.481 -24.288  0.10 17.76
ATOM   8352  C   ILE C 154       4.408   6.421 -25.426  0.10 17.76
ATOM   8353  O   ILE C 154       3.583   7.119 -26.012  0.10 17.76
ATOM   8354  CB  ILE C 154       3.798   6.221 -22.919  0.10 17.76
ATOM   8356  CG1 ILE C 154       4.788   7.372 -22.592  0.10 17.76
ATOM   8359  CG2 ILE C 154       3.609   5.261 -21.727  0.10 17.76
ATOM   8363  CD1 ILE C 154       6.222   6.942 -22.274  0.10 17.76
ATOM   8367  N   CYS C 155       5.703   6.402 -25.764  0.10  4.04
ATOM   8369  CA  CYS C 155       6.308   7.236 -26.800  0.10  4.04
ATOM   8371  C   CYS C 155       5.988   6.741 -28.223  0.10  4.04
ATOM   8372  O   CYS C 155       6.158   7.502 -29.173  0.10  4.04
ATOM   8373  CB  CYS C 155       7.837   7.236 -26.603  0.10  4.04
ATOM   8376  SG  CYS C 155       8.269   8.154 -25.096  0.10  4.04
ATOM   8378  N   LEU C 156       5.486   5.505 -28.382  0.10  5.08
ATOM   8380  CA  LEU C 156       5.068   4.962 -29.675  0.10  5.08
ATOM   8382  C   LEU C 156       3.709   5.559 -30.073  0.10  5.08
ATOM   8383  O   LEU C 156       3.530   5.997 -31.207  0.10  5.08
ATOM   8384  CB  LEU C 156       4.887   3.427 -29.570  0.10  5.08
ATOM   8387  CG  LEU C 156       6.171   2.628 -29.264  0.10  5.08
ATOM   8389  CD1 LEU C 156       5.831   1.179 -28.884  0.10  5.08
ATOM   8393  CD2 LEU C 156       7.131   2.643 -30.459  0.10  5.08
ATOM   8397  N   ILE C 157       2.758   5.565 -29.125  0.10  9.61
ATOM   8399  CA  ILE C 157       1.350   5.955 -29.260  0.10  9.61
ATOM   8401  C   ILE C 157       1.079   7.214 -30.128  0.10  9.61
ATOM   8402  O   ILE C 157       0.358   7.078 -31.123  0.10  9.61
ATOM   8403  CB  ILE C 157       0.613   5.878 -27.888  0.10  9.61
ATOM   8405  CG1 ILE C 157       0.872   4.560 -27.114  0.10  9.61
ATOM   8408  CG2 ILE C 157      -0.899   6.162 -27.998  0.10  9.61
ATOM   8412  CD1 ILE C 157       0.458   3.273 -27.846  0.10  9.61
ATOM   8416  N   PRO C 158       1.672   8.405 -29.848  0.10  7.91
ATOM   8417  CA  PRO C 158       1.554   9.601 -30.705  0.10  7.91
ATOM   8419  C   PRO C 158       1.878   9.386 -32.198  0.10  7.91
ATOM   8420  O   PRO C 158       1.296  10.052 -33.053  0.10  7.91
ATOM   8421  CB  PRO C 158       2.534  10.630 -30.120  0.10  7.91
ATOM   8424  CG  PRO C 158       2.737  10.215 -28.676  0.10  7.91
ATOM   8427  CD  PRO C 158       2.457   8.714 -28.648  0.10  7.91
ATOM   8430  N   PHE C 159       2.775   8.448 -32.518  0.10  7.76
ATOM   8432  CA  PHE C 159       3.282   8.215 -33.866  0.10  7.76
ATOM   8434  C   PHE C 159       2.524   7.103 -34.601  0.10  7.76
ATOM   8435  O   PHE C 159       2.747   6.908 -35.792  0.10  7.76
ATOM   8436  CB  PHE C 159       4.802   7.986 -33.807  0.10  7.76
ATOM   8439  CG  PHE C 159       5.480   9.323 -33.567  0.10  7.76
ATOM   8440  CD1 PHE C 159       5.658   9.811 -32.256  0.10  7.76
ATOM   8442  CD2 PHE C 159       5.793  10.145 -34.668  0.10  7.76
ATOM   8444  CE1 PHE C 159       6.098  11.133 -32.050  0.10  7.76
ATOM   8446  CE2 PHE C 159       6.241  11.460 -34.459  0.10  7.76
ATOM   8448  CZ  PHE C 159       6.381  11.962 -33.152  0.10  7.76
ATOM   8450  N   LEU C 160       1.529   6.483 -33.951  0.10  9.20
ATOM   8452  CA  LEU C 160       0.414   5.828 -34.634  0.10  9.20
ATOM   8454  C   LEU C 160      -0.656   6.903 -34.913  0.10  9.20
ATOM   8455  O   LEU C 160      -1.153   7.007 -36.036  0.10  9.20
ATOM   8456  CB  LEU C 160      -0.221   4.740 -33.727  0.10  9.20
ATOM   8459  CG  LEU C 160       0.569   3.420 -33.555  0.10  9.20
ATOM   8461  CD1 LEU C 160       0.811   2.684 -34.882  0.10  9.20
ATOM   8465  CD2 LEU C 160       1.866   3.573 -32.748  0.10  9.20
ATOM   8469  N   ILE C 161      -0.984   7.725 -33.900  0.10  8.33
ATOM   8471  CA  ILE C 161      -1.987   8.796 -33.941  0.10  8.33
ATOM   8473  C   ILE C 161      -1.726   9.821 -35.068  0.10  8.33
ATOM   8474  O   ILE C 161      -2.655  10.188 -35.786  0.10  8.33
ATOM   8475  CB  ILE C 161      -2.144   9.438 -32.530  0.10  8.33
ATOM   8477  CG1 ILE C 161      -2.669   8.433 -31.472  0.10  8.33
ATOM   8480  CG2 ILE C 161      -2.985  10.733 -32.503  0.10  8.33
ATOM   8484  CD1 ILE C 161      -4.146   8.031 -31.619  0.10  8.33
ATOM   8488  N   THR C 162      -0.472  10.254 -35.263  0.10 11.02
ATOM   8490  CA  THR C 162      -0.095  11.232 -36.287  0.10 11.02
ATOM   8492  C   THR C 162      -0.419  10.750 -37.721  0.10 11.02
ATOM   8493  O   THR C 162      -0.784  11.569 -38.565  0.10 11.02
ATOM   8494  CB  THR C 162       1.396  11.641 -36.103  0.10 11.02
ATOM   8496  OG1 THR C 162       1.690  12.880 -36.730  0.10 11.02
ATOM   8498  CG2 THR C 162       2.420  10.624 -36.634  0.10 11.02
ATOM   8502  N   LEU C 163      -0.331   9.433 -37.982  0.10  5.62
ATOM   8504  CA  LEU C 163      -0.517   8.851 -39.308  0.10  5.62
ATOM   8506  C   LEU C 163      -2.002   8.670 -39.638  0.10  5.62
ATOM   8507  O   LEU C 163      -2.376   8.849 -40.794  0.10  5.62
ATOM   8508  CB  LEU C 163       0.134   7.451 -39.387  0.10  5.62
ATOM   8511  CG  LEU C 163       1.653   7.392 -39.128  0.10  5.62
ATOM   8513  CD1 LEU C 163       2.171   5.967 -39.366  0.10  5.62
ATOM   8517  CD2 LEU C 163       2.458   8.390 -39.972  0.10  5.62
ATOM   8521  N   VAL C 164      -2.865   8.329 -38.667  0.10  9.47
ATOM   8523  CA  VAL C 164      -4.303   8.187 -38.924  0.10  9.47
ATOM   8525  C   VAL C 164      -4.960   9.551 -39.227  0.10  9.47
ATOM   8526  O   VAL C 164      -5.815   9.616 -40.109  0.10  9.47
ATOM   8527  CB  VAL C 164      -5.022   7.399 -37.800  0.10  9.47
ATOM   8529  CG1 VAL C 164      -4.597   5.919 -37.815  0.10  9.47
ATOM   8533  CG2 VAL C 164      -4.838   7.975 -36.393  0.10  9.47
ATOM   8537  N   VAL C 165      -4.452  10.651 -38.643  0.10  4.39
ATOM   8539  CA  VAL C 165      -4.776  12.048 -38.985  0.10  4.39
ATOM   8541  C   VAL C 165      -3.911  12.500 -40.203  0.10  4.39
ATOM   8542  O   VAL C 165      -3.433  13.633 -40.299  0.10  4.39
ATOM   8543  CB  VAL C 165      -4.571  12.950 -37.723  0.10  4.39
ATOM   8545  CG1 VAL C 165      -5.126  14.383 -37.893  0.10  4.39
ATOM   8549  CG2 VAL C 165      -5.239  12.353 -36.465  0.10  4.39
ATOM   8553  N   TRP C 166      -3.693  11.584 -41.148  0.10  6.86
ATOM   8555  CA  TRP C 166      -3.099  11.772 -42.467  0.10  6.86
ATOM   8557  C   TRP C 166      -3.694  10.744 -43.436  0.10  6.86
ATOM   8558  O   TRP C 166      -3.965  11.061 -44.590  0.10  6.86
ATOM   8559  CB  TRP C 166      -1.557  11.807 -42.419  0.10  6.86
ATOM   8562  CG  TRP C 166      -0.854  12.502 -43.554  0.10  6.86
ATOM   8563  CD1 TRP C 166      -1.284  13.619 -44.188  0.10  6.86
ATOM   8565  CD2 TRP C 166       0.415  12.155 -44.192  0.10  6.86
ATOM   8566  NE1 TRP C 166      -0.379  13.986 -45.161  0.10  6.86
ATOM   8568  CE3 TRP C 166       1.368  11.123 -44.019  0.10  6.86
ATOM   8570  CE2 TRP C 166       0.696  13.124 -45.204  0.10  6.86
ATOM   8571  CZ3 TRP C 166       2.543  11.070 -44.797  0.10  6.86
ATOM   8573  CZ2 TRP C 166       1.856  13.071 -45.996  0.10  6.86
ATOM   8575  CH2 TRP C 166       2.788  12.041 -45.786  0.10  6.86
ATOM   8577  N   ARG C 167      -3.977   9.529 -42.939  0.10 12.99
ATOM   8579  CA  ARG C 167      -4.712   8.458 -43.620  0.10 12.99
ATOM   8581  C   ARG C 167      -6.168   8.889 -43.919  0.10 12.99
ATOM   8582  O   ARG C 167      -6.740   8.493 -44.931  0.10 12.99
ATOM   8583  CB  ARG C 167      -4.691   7.204 -42.712  0.10 12.99
ATOM   8586  CG  ARG C 167      -4.806   5.865 -43.464  0.10 12.99
ATOM   8589  CD  ARG C 167      -3.431   5.228 -43.741  0.10 12.99
ATOM   8592  NE  ARG C 167      -2.897   4.550 -42.543  0.10 12.99
ATOM   8594  CZ  ARG C 167      -1.609   4.327 -42.240  0.10 12.99
ATOM   8595  NH1 ARG C 167      -0.627   4.806 -42.999  0.10 12.99
ATOM   8598  NH2 ARG C 167      -1.294   3.610 -41.165  0.10 12.99
ATOM   8601  N   SER C 168      -6.732   9.744 -43.061  0.10  5.58
ATOM   8603  CA  SER C 168      -7.886  10.596 -43.296  0.10  5.58
ATOM   8605  C   SER C 168      -7.500  11.955 -42.690  0.10  5.58
ATOM   8606  O   SER C 168      -6.859  11.987 -41.638  0.10  5.58
ATOM   8607  CB  SER C 168      -9.153   9.939 -42.716  0.10  5.58
ATOM   8610  OG  SER C 168     -10.319  10.682 -43.022  0.10  5.58
ATOM   8612  N   LYS C 169      -7.782  13.072 -43.369  0.10 19.14
ATOM   8614  CA  LYS C 169      -7.254  14.385 -43.008  0.10 19.14
ATOM   8616  C   LYS C 169      -8.140  15.536 -43.479  0.10 19.14
ATOM   8617  O   LYS C 169      -8.911  15.402 -44.429  0.10 19.14
ATOM   8618  CB  LYS C 169      -5.763  14.526 -43.403  0.10 19.14
ATOM   8621  CG  LYS C 169      -5.359  14.001 -44.806  0.10 19.14
ATOM   8624  CD  LYS C 169      -5.726  14.874 -46.022  0.10 19.14
ATOM   8627  CE  LYS C 169      -4.730  16.012 -46.287  0.10 19.14
ATOM   8630  NZ  LYS C 169      -4.906  17.119 -45.342  0.10 19.14
ATOM   8634  N   ASP C 170      -7.991  16.671 -42.797  0.10  7.22
ATOM   8636  CA  ASP C 170      -8.763  17.903 -42.923  0.10  7.22
ATOM   8638  C   ASP C 170      -8.236  18.768 -44.084  0.10  7.22
ATOM   8639  O   ASP C 170      -7.267  18.427 -44.773  0.10  7.22
ATOM   8640  CB  ASP C 170      -8.629  18.759 -41.619  0.10  7.22
ATOM   8643  CG  ASP C 170      -8.555  17.995 -40.297  0.10  7.22
ATOM   8644  OD1 ASP C 170      -9.473  18.158 -39.470  0.10  7.22
ATOM   8645  OD2 ASP C 170      -7.571  17.243 -40.128  0.10  7.22
ATOM   8646  N   SER C 171      -8.856  19.938 -44.245  0.10  6.09
ATOM   8648  CA  SER C 171      -8.507  21.000 -45.179  0.10  6.09
ATOM   8650  C   SER C 171      -8.390  22.350 -44.449  0.10  6.09
ATOM   8651  O   SER C 171      -8.586  23.397 -45.058  0.10  6.09
ATOM   8652  CB  SER C 171      -9.486  20.960 -46.373  0.10  6.09
ATOM   8655  OG  SER C 171     -10.823  21.200 -45.960  0.10  6.09
ATOM   8657  N   GLU C 172      -8.084  22.335 -43.145  0.10 12.38
ATOM   8659  CA  GLU C 172      -7.783  23.501 -42.323  0.10 12.38
ATOM   8661  C   GLU C 172      -6.757  23.099 -41.251  0.10 12.38
ATOM   8662  O   GLU C 172      -6.740  21.941 -40.831  0.10 12.38
ATOM   8663  CB  GLU C 172      -9.083  24.181 -41.822  0.10 12.38
ATOM   8666  CG  GLU C 172      -8.936  25.330 -40.795  0.10 12.38
ATOM   8669  CD  GLU C 172      -8.202  26.546 -41.348  0.10 12.38
ATOM   8670  OE1 GLU C 172      -8.789  27.643 -41.333  0.10 12.38
ATOM   8671  OE2 GLU C 172      -7.057  26.367 -41.817  0.10 12.38
ATOM   8672  N   ALA C 173      -5.891  24.034 -40.851  0.10 24.68
ATOM   8674  CA  ALA C 173      -4.825  23.915 -39.861  0.10 24.68
ATOM   8676  C   ALA C 173      -4.199  25.306 -39.673  0.10 24.68
ATOM   8677  O   ALA C 173      -4.857  26.214 -39.167  0.10 24.68
ATOM   8678  CB  ALA C 173      -3.791  22.830 -40.245  0.10 24.68
ATOM   8682  N   GLN C 174      -2.935  25.470 -40.080  0.10 18.73
ATOM   8684  CA  GLN C 174      -2.157  26.700 -40.156  0.10 18.73
ATOM   8686  C   GLN C 174      -1.279  26.608 -41.411  0.10 18.73
ATOM   8687  O   GLN C 174      -0.952  25.502 -41.851  0.10 18.73
ATOM   8688  CB  GLN C 174      -1.322  26.924 -38.871  0.10 18.73
ATOM   8691  CG  GLN C 174      -2.131  27.248 -37.601  0.10 18.73
ATOM   8694  CD  GLN C 174      -2.805  28.617 -37.674  0.10 18.73
ATOM   8695  OE1 GLN C 174      -2.171  29.641 -37.442  0.10 18.73
ATOM   8696  NE2 GLN C 174      -4.090  28.650 -37.993  0.10 18.73
ATOM   8699  N   ALA C 175      -0.902  27.760 -41.966  0.10  2.49
ATOM   8701  CA  ALA C 175       0.081  27.913 -43.029  0.10  2.49
ATOM   8703  C   ALA C 175       1.335  28.524 -42.400  0.10  2.49
ATOM   8704  O   ALA C 175       2.440  28.192 -42.867  0.10  2.49
ATOM   8705  OXT ALA C 175       1.171  29.331 -41.459  0.10  2.49
ATOM   8706  CB  ALA C 175      -0.468  28.888 -44.083  0.10  2.49
ATOM   8710  N   ARG D 373       2.250  32.671 -72.229  0.10  7.48
ATOM   8714  CA  ARG D 373       2.396  31.728 -71.103  0.10  7.48
ATOM   8716  C   ARG D 373       1.716  30.409 -71.488  0.10  7.48
ATOM   8717  O   ARG D 373       1.036  30.364 -72.514  0.10  7.48
ATOM   8718  CB  ARG D 373       1.783  32.296 -69.801  0.10  7.48
ATOM   8721  CG  ARG D 373       2.402  33.622 -69.320  0.10  7.48
ATOM   8724  CD  ARG D 373       1.785  34.123 -68.003  0.10  7.48
ATOM   8727  NE  ARG D 373       2.267  33.348 -66.848  0.10  7.48
ATOM   8729  CZ  ARG D 373       1.720  33.310 -65.628  0.10  7.48
ATOM   8730  NH1 ARG D 373       0.612  33.995 -65.346  0.10  7.48
ATOM   8733  NH2 ARG D 373       2.269  32.538 -64.694  0.10  7.48
ATOM   8736  N   ARG D 374       1.890  29.359 -70.679  0.10 10.90
ATOM   8738  CA  ARG D 374       1.333  28.009 -70.808  0.10 10.90
ATOM   8740  C   ARG D 374       2.182  27.170 -71.772  0.10 10.90
ATOM   8741  O   ARG D 374       1.662  26.496 -72.659  0.10 10.90
ATOM   8742  CB  ARG D 374      -0.203  27.969 -71.005  0.10 10.90
ATOM   8745  CG  ARG D 374      -1.008  28.881 -70.050  0.10 10.90
ATOM   8748  CD  ARG D 374      -0.769  28.643 -68.546  0.10 10.90
ATOM   8751  NE  ARG D 374      -1.258  29.786 -67.757  0.10 10.90
ATOM   8753  CZ  ARG D 374      -0.551  30.598 -66.957  0.10 10.90
ATOM   8754  NH1 ARG D 374       0.763  30.467 -66.758  0.10 10.90
ATOM   8757  NH2 ARG D 374      -1.185  31.595 -66.344  0.10 10.90
ATOM   8760  N   VAL D 375       3.505  27.280 -71.615  0.10 10.64
ATOM   8762  CA  VAL D 375       4.545  26.745 -72.483  0.10 10.64
ATOM   8764  C   VAL D 375       5.653  26.102 -71.626  0.10 10.64
ATOM   8765  O   VAL D 375       5.475  25.840 -70.436  0.10 10.64
ATOM   8766  CB  VAL D 375       5.024  27.856 -73.470  0.10 10.64
ATOM   8768  CG1 VAL D 375       3.927  28.281 -74.463  0.10 10.64
ATOM   8772  CG2 VAL D 375       5.606  29.096 -72.757  0.10 10.64
ATOM   8776  N   PHE D 376       6.830  25.875 -72.221  0.10 10.03
ATOM   8778  CA  PHE D 376       8.011  25.246 -71.619  0.10 10.03
ATOM   8780  C   PHE D 376       8.612  26.021 -70.428  0.10 10.03
ATOM   8781  O   PHE D 376       9.459  25.482 -69.715  0.10 10.03
ATOM   8782  CB  PHE D 376       9.084  25.077 -72.713  0.10 10.03
ATOM   8785  CG  PHE D 376       8.612  24.301 -73.931  0.10 10.03
ATOM   8786  CD1 PHE D 376       8.414  22.907 -73.847  0.10 10.03
ATOM   8788  CD2 PHE D 376       8.353  24.973 -75.145  0.10 10.03
ATOM   8790  CE1 PHE D 376       7.954  22.190 -74.969  0.10 10.03
ATOM   8792  CE2 PHE D 376       7.893  24.254 -76.266  0.10 10.03
ATOM   8794  CZ  PHE D 376       7.693  22.863 -76.177  0.10 10.03
ATOM   8796  N   ASN D 377       8.179  27.268 -70.202  0.10  5.92
ATOM   8798  CA  ASN D 377       8.532  28.111 -69.057  0.10  5.92
ATOM   8800  C   ASN D 377       7.709  27.680 -67.828  0.10  5.92
ATOM   8801  O   ASN D 377       8.248  27.581 -66.728  0.10  5.92
ATOM   8802  CB  ASN D 377       8.187  29.576 -69.417  0.10  5.92
ATOM   8805  CG  ASN D 377       8.741  30.587 -68.409  0.10  5.92
ATOM   8806  OD1 ASN D 377       8.081  30.928 -67.435  0.10  5.92
ATOM   8807  ND2 ASN D 377       9.944  31.098 -68.641  0.10  5.92
ATOM   8810  N   ASP D 378       6.424  27.367 -68.024  0.10  5.13
ATOM   8812  CA  ASP D 378       5.486  26.927 -66.994  0.10  5.13
ATOM   8814  C   ASP D 378       5.691  25.428 -66.744  0.10  5.13
ATOM   8815  O   ASP D 378       5.824  24.994 -65.600  0.10  5.13
ATOM   8816  CB  ASP D 378       4.005  27.102 -67.443  0.10  5.13
ATOM   8819  CG  ASP D 378       3.656  28.377 -68.197  0.10  5.13
ATOM   8820  OD1 ASP D 378       2.678  29.047 -67.804  0.10  5.13
ATOM   8821  OD2 ASP D 378       4.240  28.610 -69.279  0.10  5.13
ATOM   8822  N   CYS D 379       5.733  24.630 -67.822  0.10  4.49
ATOM   8824  CA  CYS D 379       5.743  23.166 -67.794  0.10  4.49
ATOM   8826  C   CYS D 379       6.913  22.566 -67.001  0.10  4.49
ATOM   8827  O   CYS D 379       6.733  21.553 -66.327  0.10  4.49
ATOM   8828  CB  CYS D 379       5.700  22.600 -69.224  0.10  4.49
ATOM   8831  SG  CYS D 379       4.047  22.857 -69.936  0.10  4.49
ATOM   8833  N   ARG D 380       8.079  23.230 -67.010  0.10 10.98
ATOM   8835  CA  ARG D 380       9.264  22.827 -66.250  0.10 10.98
ATOM   8837  C   ARG D 380       9.094  22.991 -64.726  0.10 10.98
ATOM   8838  O   ARG D 380       9.849  22.369 -63.983  0.10 10.98
ATOM   8839  CB  ARG D 380      10.501  23.617 -66.736  0.10 10.98
ATOM   8842  CG  ARG D 380      10.453  25.140 -66.503  0.10 10.98
ATOM   8845  CD  ARG D 380      11.723  25.866 -66.965  0.10 10.98
ATOM   8848  NE  ARG D 380      11.831  25.867 -68.430  0.10 10.98
ATOM   8850  CZ  ARG D 380      12.918  26.147 -69.157  0.10 10.98
ATOM   8851  NH1 ARG D 380      14.070  26.473 -68.571  0.10 10.98
ATOM   8854  NH2 ARG D 380      12.843  26.102 -70.484  0.10 10.98
ATOM   8857  N   ASP D 381       8.128  23.797 -64.259  0.10  5.65
ATOM   8859  CA  ASP D 381       7.763  23.923 -62.844  0.10  5.65
ATOM   8861  C   ASP D 381       6.549  23.026 -62.539  0.10  5.65
ATOM   8862  O   ASP D 381       6.502  22.408 -61.479  0.10  5.65
ATOM   8863  CB  ASP D 381       7.455  25.402 -62.500  0.10  5.65
ATOM   8866  CG  ASP D 381       6.947  25.631 -61.073  0.10  5.65
ATOM   8867  OD1 ASP D 381       7.581  25.135 -60.115  0.10  5.65
ATOM   8868  OD2 ASP D 381       5.906  26.304 -60.920  0.10  5.65
ATOM   8869  N   ILE D 382       5.591  22.879 -63.468  0.10  4.72
ATOM   8871  CA  ILE D 382       4.421  21.998 -63.328  0.10  4.72
ATOM   8873  C   ILE D 382       4.825  20.529 -63.049  0.10  4.72
ATOM   8874  O   ILE D 382       4.239  19.893 -62.173  0.10  4.72
ATOM   8875  CB  ILE D 382       3.456  22.170 -64.538  0.10  4.72
ATOM   8877  CG1 ILE D 382       2.879  23.610 -64.582  0.10  4.72
ATOM   8880  CG2 ILE D 382       2.299  21.143 -64.552  0.10  4.72
ATOM   8884  CD1 ILE D 382       2.190  23.991 -65.903  0.10  4.72
ATOM   8888  N   ILE D 383       5.866  20.009 -63.714  0.10  6.27
ATOM   8890  CA  ILE D 383       6.426  18.679 -63.436  0.10  6.27
ATOM   8892  C   ILE D 383       7.063  18.586 -62.030  0.10  6.27
ATOM   8893  O   ILE D 383       6.942  17.553 -61.373  0.10  6.27
ATOM   8894  CB  ILE D 383       7.427  18.277 -64.552  0.10  6.27
ATOM   8896  CG1 ILE D 383       8.622  19.252 -64.688  0.10  6.27
ATOM   8899  CG2 ILE D 383       6.681  18.066 -65.886  0.10  6.27
ATOM   8903  CD1 ILE D 383       9.566  18.944 -65.853  0.10  6.27
ATOM   8907  N   GLN D 384       7.656  19.678 -61.520  0.10  5.13
ATOM   8909  CA  GLN D 384       8.192  19.753 -60.159  0.10  5.13
ATOM   8911  C   GLN D 384       7.036  19.757 -59.151  0.10  5.13
ATOM   8912  O   GLN D 384       7.073  19.014 -58.177  0.10  5.13
ATOM   8913  CB  GLN D 384       9.022  21.037 -59.956  0.10  5.13
ATOM   8916  CG  GLN D 384      10.276  21.129 -60.836  0.10  5.13
ATOM   8919  CD  GLN D 384      10.981  22.473 -60.659  0.10  5.13
ATOM   8920  OE1 GLN D 384      11.102  22.985 -59.547  0.10  5.13
ATOM   8921  NE2 GLN D 384      11.393  23.101 -61.749  0.10  5.13
ATOM   8924  N   ARG D 385       5.974  20.533 -59.418  0.10  6.27
ATOM   8926  CA  ARG D 385       4.734  20.555 -58.640  0.10  6.27
ATOM   8928  C   ARG D 385       4.080  19.168 -58.544  0.10  6.27
ATOM   8929  O   ARG D 385       3.652  18.770 -57.462  0.10  6.27
ATOM   8930  CB  ARG D 385       3.745  21.590 -59.218  0.10  6.27
ATOM   8933  CG  ARG D 385       4.224  23.035 -59.034  0.10  6.27
ATOM   8936  CD  ARG D 385       3.242  24.092 -59.548  0.10  6.27
ATOM   8939  NE  ARG D 385       3.902  25.396 -59.505  0.10  6.27
ATOM   8941  CZ  ARG D 385       3.880  26.328 -58.556  0.10  6.27
ATOM   8942  NH1 ARG D 385       3.075  26.242 -57.498  0.10  6.27
ATOM   8945  NH2 ARG D 385       4.736  27.333 -58.696  0.10  6.27
ATOM   8948  N   MET D 386       4.067  18.409 -59.647  0.10 11.69
ATOM   8950  CA  MET D 386       3.611  17.022 -59.669  0.10 11.69
ATOM   8952  C   MET D 386       4.531  16.091 -58.860  0.10 11.69
ATOM   8953  O   MET D 386       4.022  15.225 -58.152  0.10 11.69
ATOM   8954  CB  MET D 386       3.468  16.516 -61.117  0.10 11.69
ATOM   8957  CG  MET D 386       2.273  17.126 -61.872  0.10 11.69
ATOM   8960  SD  MET D 386       0.634  16.749 -61.177  0.10 11.69
ATOM   8961  CE  MET D 386       0.264  18.319 -60.337  0.10 11.69
ATOM   8965  N   HIS D 387       5.855  16.287 -58.901  0.10  6.72
ATOM   8967  CA  HIS D 387       6.807  15.511 -58.099  0.10  6.72
ATOM   8969  C   HIS D 387       6.773  15.867 -56.600  0.10  6.72
ATOM   8970  O   HIS D 387       7.118  15.016 -55.789  0.10  6.72
ATOM   8971  CB  HIS D 387       8.246  15.668 -58.626  0.10  6.72
ATOM   8974  CG  HIS D 387       8.563  14.894 -59.884  0.10  6.72
ATOM   8975  ND1 HIS D 387       9.854  14.541 -60.253  0.10  6.72
ATOM   8977  CD2 HIS D 387       7.751  14.397 -60.878  0.10  6.72
ATOM   8979  CE1 HIS D 387       9.766  13.834 -61.383  0.10  6.72
ATOM   8981  NE2 HIS D 387       8.517  13.703 -61.815  0.10  6.72
ATOM   8982  N   LEU D 388       6.316  17.064 -56.199  0.10 10.73
ATOM   8984  CA  LEU D 388       5.985  17.357 -54.799  0.10 10.73
ATOM   8986  C   LEU D 388       4.650  16.673 -54.430  0.10 10.73
ATOM   8987  O   LEU D 388       4.553  16.005 -53.397  0.10 10.73
ATOM   8988  CB  LEU D 388       5.836  18.882 -54.557  0.10 10.73
ATOM   8991  CG  LEU D 388       7.132  19.645 -54.192  0.10 10.73
ATOM   8993  CD1 LEU D 388       7.929  20.100 -55.419  0.10 10.73
ATOM   8997  CD2 LEU D 388       6.823  20.865 -53.313  0.10 10.73
ATOM   9001  N   ARG D 389       3.629  16.817 -55.288  0.10 14.91
ATOM   9003  CA  ARG D 389       2.278  16.273 -55.111  0.10 14.91
ATOM   9005  C   ARG D 389       2.270  14.740 -54.990  0.10 14.91
ATOM   9006  O   ARG D 389       1.474  14.187 -54.232  0.10 14.91
ATOM   9007  CB  ARG D 389       1.381  16.791 -56.258  0.10 14.91
ATOM   9010  CG  ARG D 389      -0.124  16.446 -56.196  0.10 14.91
ATOM   9013  CD  ARG D 389      -0.541  15.088 -56.793  0.10 14.91
ATOM   9016  NE  ARG D 389      -0.071  14.912 -58.181  0.10 14.91
ATOM   9018  CZ  ARG D 389       0.315  13.768 -58.761  0.10 14.91
ATOM   9019  NH1 ARG D 389       0.334  12.621 -58.083  0.10 14.91
ATOM   9022  NH2 ARG D 389       0.679  13.774 -60.041  0.10 14.91
ATOM   9025  N   GLN D 390       3.211  14.056 -55.658  0.10 12.10
ATOM   9027  CA  GLN D 390       3.523  12.634 -55.501  0.10 12.10
ATOM   9029  C   GLN D 390       3.755  12.181 -54.048  0.10 12.10
ATOM   9030  O   GLN D 390       3.571  11.002 -53.775  0.10 12.10
ATOM   9031  CB  GLN D 390       4.739  12.248 -56.369  0.10 12.10
ATOM   9034  CG  GLN D 390       4.409  11.942 -57.842  0.10 12.10
ATOM   9037  CD  GLN D 390       5.675  11.808 -58.691  0.10 12.10
ATOM   9038  OE1 GLN D 390       6.749  11.491 -58.189  0.10 12.10
ATOM   9039  NE2 GLN D 390       5.579  12.081 -59.986  0.10 12.10
ATOM   9042  N   TYR D 391       4.137  13.078 -53.132  0.10 16.41
ATOM   9044  CA  TYR D 391       4.454  12.778 -51.733  0.10 16.41
ATOM   9046  C   TYR D 391       3.541  13.560 -50.775  0.10 16.41
ATOM   9047  O   TYR D 391       3.842  13.635 -49.585  0.10 16.41
ATOM   9048  CB  TYR D 391       5.946  13.091 -51.466  0.10 16.41
ATOM   9051  CG  TYR D 391       6.933  12.252 -52.259  0.10 16.41
ATOM   9052  CD1 TYR D 391       7.620  11.177 -51.656  0.10 16.41
ATOM   9054  CD2 TYR D 391       7.170  12.554 -53.614  0.10 16.41
ATOM   9056  CE1 TYR D 391       8.532  10.413 -52.410  0.10 16.41
ATOM   9058  CE2 TYR D 391       8.051  11.774 -54.380  0.10 16.41
ATOM   9060  CZ  TYR D 391       8.737  10.710 -53.772  0.10 16.41
ATOM   9061  OH  TYR D 391       9.594   9.963 -54.517  0.10 16.41
ATOM   9063  N   GLU D 392       2.462  14.188 -51.280  0.10 14.41
ATOM   9065  CA  GLU D 392       1.461  14.941 -50.504  0.10 14.41
ATOM   9067  C   GLU D 392       2.047  16.281 -49.981  0.10 14.41
ATOM   9068  O   GLU D 392       1.569  16.877 -49.020  0.10 14.41
ATOM   9069  CB  GLU D 392       0.714  13.992 -49.510  0.10 14.41
ATOM   9072  CG  GLU D 392      -0.263  14.565 -48.456  0.10 14.41
ATOM   9075  CD  GLU D 392      -1.511  15.247 -49.001  0.10 14.41
ATOM   9076  OE1 GLU D 392      -1.729  15.211 -50.228  0.10 14.41
ATOM   9077  OE2 GLU D 392      -2.270  15.770 -48.156  0.10 14.41
ATOM   9078  N   LEU D 393       3.124  16.767 -50.618  0.10  7.03
ATOM   9080  CA  LEU D 393       3.818  18.002 -50.250  0.10  7.03
ATOM   9082  C   LEU D 393       3.223  19.220 -50.984  0.10  7.03
ATOM   9083  O   LEU D 393       3.651  20.346 -50.726  0.10  7.03
ATOM   9084  CB  LEU D 393       5.308  17.897 -50.668  0.10  7.03
ATOM   9087  CG  LEU D 393       6.120  16.769 -49.993  0.10  7.03
ATOM   9089  CD1 LEU D 393       7.454  16.552 -50.726  0.10  7.03
ATOM   9093  CD2 LEU D 393       6.372  17.042 -48.501  0.10  7.03
ATOM   9097  N   LEU D 394       2.283  19.019 -51.916  0.10  4.51
ATOM   9099  CA  LEU D 394       1.662  20.029 -52.756  0.10  4.51
ATOM   9101  C   LEU D 394       0.368  19.427 -53.322  0.10  4.51
ATOM   9102  O   LEU D 394       0.273  18.183 -53.334  0.10  4.51
ATOM   9103  OXT LEU D 394      -0.553  20.184 -53.708  0.10  4.51
ATOM   9104  CB  LEU D 394       2.657  20.482 -53.844  0.10  4.51
ATOM   9107  CG  LEU D 394       2.358  21.857 -54.454  0.10  4.51
ATOM   9109  CD1 LEU D 394       2.811  22.985 -53.514  0.10  4.51
ATOM   9113  CD2 LEU D 394       3.048  21.977 -55.812  0.10  4.51
